# Supplementary material for: The circadian clock regulates receptor-mediated immune responses to an herbivore-associated molecular pattern
Source: bioRxiv. 2024 Nov 8:2024.11.06.622352. Preprint. [Version 1] doi: 10.1101/2024.11.06.622352 (PMC11581021; doi:10.1101/2024.11.06.622352)
Supplement: Supplement 1 — Table S1. List of primers used in this study. [file media-1.xlsx]

## Sheet: Sheet1
Table S1. List of primers used in this study.
gene ID	Annotation	Forward (5'-3')	Reverse (5'-3')	Purpose	Size (bp)	Region
Vigun04g126700	VuGI	AGAATCTGGGTTCGCAGTGG	AACAGAAGTGCTGAGAGCCC	qPCR	118	-
Vigun05g143300	VuKTI	CACCCAGAATGCCGACAGT	CTACACATGACTTTTTAGGAGCG	qPCR	109	-
Vigun05g143300		gaagac aa ggagGATGTACAATAGTATTGATTAGGATAG	gaagac aa CATTCCTTTTTGGGAGGCTCTCTAAGAC	Cloning	1000	Promoter
Vigun05g143300		TCTAAAAAAAcgagTAATTTGATCAACATTGATTAAAGTCACATTATTC	ATAAATCTTACATGTTTCGG	Mutagenesis CBS-A	-	Promoter
Vigun05g143300		GATGTACAATAGTATTGATTAGGATAG	TTTTTGGGAGGCTCTCTAAGAC	Cloning	1000	Promoter
Vigun05g143300		ACTATACAAAcgagTGTGCGTGTCTATAAATACATG	TTGAGTAAACAGTTTTTTATCTATTTTATG	Mutagenesis CBS-L	-	Promoter
Vigun07g244400	VuUBQ	GTCTAAGGGGAGGAATGCAGAT	CAAAGATCAACCTCTGCTGGTC	qPCR	150	-
Vigun09g004100	VuLHY2	TGCCACTCACAAATCCATGT	TGTCTGTGCTCTCCGTCATC	qPCR	127	-
Vigun09g004100		CACCATGGACGCCTACTCCTCTGGAG	TCAAGCTTCCTCGTTCAACCGTATTC	Cloning	2010	CDS
Vigun10g153300	VuLHY2	CGTTCCTCGTGTGGTTCCAA	TAGTTTCCCCTCTTCAGAGACC	qPCR	192	-
Vigun10g153300		CACCATGGAGGCGTACTCCTCTGG	TCAAGTCGTAGTATCCCCTTCC	Cloning	2247	CDS
