# Supplementary material for: The circadian clock regulates receptor-mediated immune responses to an herbivore-associated molecular pattern
Source: bioRxiv. 2024 Nov 8:2024.11.06.622352. Preprint. [Version 1] doi: 10.1101/2024.11.06.622352 (PMC11581021; doi:10.1101/2024.11.06.622352)
Supplement: Supplement 2 — Table S2. FIMO summary of the AAMWATCT motif for all promoters in the cowpea genome. [file media-2.xlsx]

## Sheet: 20240314_Table_S2_Vun540_prom_1
Table S2. FIMO summary of the AAMWATCT motif for all promoters in the cowpea genome
motif_alt_id	sequence_name	start	stop	strand	score	p-value	q-value	matched_sequence
AAMWATCT	Vigun01g000100	1162	1169	+	13.7571	2.65e-05	0.182	AAAAATCT
AAMWATCT	Vigun01g000100	1387	1394	+	12.7786	7.48e-05	0.238	AAATATCT
AAMWATCT	Vigun01g000200	274	281	-	12.7786	7.48e-05	0.238	AAATATCT
AAMWATCT	Vigun01g000300	499	506	+	13.7571	2.65e-05	0.182	AAAAATCT
AAMWATCT	Vigun01g000300	21	28	-	12.7786	7.48e-05	0.238	AAATATCT
AAMWATCT	Vigun01g000300	162	169	+	12.7786	7.48e-05	0.238	AAATATCT
AAMWATCT	Vigun01g000300	1455	1462	+	12.7786	7.48e-05	0.238	AAATATCT
AAMWATCT	Vigun01g000400	1220	1227	-	12.7786	7.48e-05	0.238	AAATATCT
AAMWATCT	Vigun01g000400	1361	1368	+	12.7786	7.48e-05	0.238	AAATATCT
AAMWATCT	Vigun01g000600	610	617	+	13.7571	2.65e-05	0.182	AAAAATCT
AAMWATCT	Vigun01g000800	484	491	+	13.7571	2.65e-05	0.182	AAAAATCT
AAMWATCT	Vigun01g000900	737	744	+	12.7786	7.48e-05	0.238	AAATATCT
AAMWATCT	Vigun01g000900	277	284	+	12.0786	9.66e-05	0.281	AACTATCT
AAMWATCT	Vigun01g001200	1141	1148	+	12.7786	7.48e-05	0.238	AAATATCT
AAMWATCT	Vigun01g001400	1471	1478	-	12.7786	7.48e-05	0.238	AAATATCT
AAMWATCT	Vigun01g001600	1015	1022	+	13.7571	2.65e-05	0.182	AAAAATCT
AAMWATCT	Vigun01g001700	402	409	+	12.7786	7.48e-05	0.238	AAATATCT
AAMWATCT	Vigun01g001700	831	838	+	12.7786	7.48e-05	0.238	AAATATCT
AAMWATCT	Vigun01g002300	1401	1408	-	12.7786	7.48e-05	0.238	AAATATCT
AAMWATCT	Vigun01g002400	722	729	-	12.7786	7.48e-05	0.238	AAATATCT
AAMWATCT	Vigun01g002400	783	790	+	12.7786	7.48e-05	0.238	AAATATCT
AAMWATCT	Vigun01g002500	339	346	+	13.7571	2.65e-05	0.182	AAAAATCT
AAMWATCT	Vigun01g002600	10	17	-	13.7571	2.65e-05	0.182	AAAAATCT
AAMWATCT	Vigun01g002600	1027	1034	+	13.7571	2.65e-05	0.182	AAAAATCT
AAMWATCT	Vigun01g002800	534	541	+	13.7571	2.65e-05	0.182	AAAAATCT
AAMWATCT	Vigun01g002900	1148	1155	+	13.7571	2.65e-05	0.182	AAAAATCT
AAMWATCT	Vigun01g003000	584	591	-	12.7786	7.48e-05	0.238	AAATATCT
AAMWATCT	Vigun01g003000	1421	1428	+	12.7786	7.48e-05	0.238	AAATATCT
AAMWATCT	Vigun01g003100	985	992	+	13.7571	2.65e-05	0.182	AAAAATCT
AAMWATCT	Vigun01g003200	505	512	+	12.7786	7.48e-05	0.238	AAATATCT
AAMWATCT	Vigun01g003300	149	156	-	13.7571	2.65e-05	0.182	AAAAATCT
AAMWATCT	Vigun01g003700	268	275	-	12.7786	7.48e-05	0.238	AAATATCT
AAMWATCT	Vigun01g003700	1146	1153	+	12.7786	7.48e-05	0.238	AAATATCT
AAMWATCT	Vigun01g003800	163	170	+	13.7571	2.65e-05	0.182	AAAAATCT
AAMWATCT	Vigun01g003900	837	844	+	13.7571	2.65e-05	0.182	AAAAATCT
AAMWATCT	Vigun01g004000	111	118	+	13.7571	2.65e-05	0.182	AAAAATCT
AAMWATCT	Vigun01g004100	679	686	+	13.7571	2.65e-05	0.182	AAAAATCT
AAMWATCT	Vigun01g004300	967	974	-	13.0571	4.83e-05	0.238	AACAATCT
AAMWATCT	Vigun01g004300	1284	1291	+	12.7786	7.48e-05	0.238	AAATATCT
AAMWATCT	Vigun01g004400	1073	1080	+	12.7786	7.48e-05	0.238	AAATATCT
AAMWATCT	Vigun01g004500	291	298	-	12.7786	7.48e-05	0.238	AAATATCT
AAMWATCT	Vigun01g004600	813	820	-	13.7571	2.65e-05	0.182	AAAAATCT
AAMWATCT	Vigun01g004900	1165	1172	+	12.7786	7.48e-05	0.238	AAATATCT
AAMWATCT	Vigun01g005200	1106	1113	+	12.7786	7.48e-05	0.238	AAATATCT
AAMWATCT	Vigun01g005300	212	219	+	13.7571	2.65e-05	0.182	AAAAATCT
AAMWATCT	Vigun01g005300	1070	1077	+	13.0571	4.83e-05	0.238	AACAATCT
AAMWATCT	Vigun01g005400	13	20	-	12.7786	7.48e-05	0.238	AAATATCT
AAMWATCT	Vigun01g005400	123	130	-	12.7786	7.48e-05	0.238	AAATATCT
AAMWATCT	Vigun01g005400	221	228	+	12.0786	9.66e-05	0.281	AACTATCT
AAMWATCT	Vigun01g005500	201	208	-	13.7571	2.65e-05	0.182	AAAAATCT
AAMWATCT	Vigun01g005500	661	668	-	12.7786	7.48e-05	0.238	AAATATCT
AAMWATCT	Vigun01g005700	215	222	-	12.0786	9.66e-05	0.281	AACTATCT
AAMWATCT	Vigun01g006500	406	413	-	13.7571	2.65e-05	0.182	AAAAATCT
AAMWATCT	Vigun01g006500	1093	1100	+	13.7571	2.65e-05	0.182	AAAAATCT
AAMWATCT	Vigun01g006600	1334	1341	+	12.7786	7.48e-05	0.238	AAATATCT
AAMWATCT	Vigun01g006600	837	844	+	12.0786	9.66e-05	0.281	AACTATCT
AAMWATCT	Vigun01g006700	1160	1167	-	13.7571	2.65e-05	0.182	AAAAATCT
AAMWATCT	Vigun01g006700	1482	1489	+	13.7571	2.65e-05	0.182	AAAAATCT
AAMWATCT	Vigun01g006700	1185	1192	-	12.7786	7.48e-05	0.238	AAATATCT
AAMWATCT	Vigun01g006700	409	416	+	12.7786	7.48e-05	0.238	AAATATCT
AAMWATCT	Vigun01g006800	869	876	-	13.7571	2.65e-05	0.182	AAAAATCT
AAMWATCT	Vigun01g006900	622	629	+	13.7571	2.65e-05	0.182	AAAAATCT
AAMWATCT	Vigun01g007300	427	434	-	13.7571	2.65e-05	0.182	AAAAATCT
AAMWATCT	Vigun01g007300	823	830	+	13.7571	2.65e-05	0.182	AAAAATCT
AAMWATCT	Vigun01g007500	427	434	-	13.7571	2.65e-05	0.182	AAAAATCT
AAMWATCT	Vigun01g007500	589	596	-	12.7786	7.48e-05	0.238	AAATATCT
AAMWATCT	Vigun01g007500	609	616	-	12.7786	7.48e-05	0.238	AAATATCT
AAMWATCT	Vigun01g007900	305	312	+	12.7786	7.48e-05	0.238	AAATATCT
AAMWATCT	Vigun01g007900	1024	1031	+	12.7786	7.48e-05	0.238	AAATATCT
AAMWATCT	Vigun01g007900	1033	1040	-	12.0786	9.66e-05	0.281	AACTATCT
AAMWATCT	Vigun01g008000	843	850	+	13.7571	2.65e-05	0.182	AAAAATCT
AAMWATCT	Vigun01g008000	1146	1153	+	13.7571	2.65e-05	0.182	AAAAATCT
AAMWATCT	Vigun01g008100	43	50	+	12.7786	7.48e-05	0.238	AAATATCT
AAMWATCT	Vigun01g008200	1151	1158	+	13.7571	2.65e-05	0.182	AAAAATCT
AAMWATCT	Vigun01g008200	1259	1266	+	13.7571	2.65e-05	0.182	AAAAATCT
AAMWATCT	Vigun01g008300	182	189	+	13.7571	2.65e-05	0.182	AAAAATCT
AAMWATCT	Vigun01g008600	348	355	+	13.7571	2.65e-05	0.182	AAAAATCT
AAMWATCT	Vigun01g008600	825	832	-	12.7786	7.48e-05	0.238	AAATATCT
AAMWATCT	Vigun01g008700	881	888	-	13.7571	2.65e-05	0.182	AAAAATCT
AAMWATCT	Vigun01g008700	860	867	+	13.7571	2.65e-05	0.182	AAAAATCT
AAMWATCT	Vigun01g008800	385	392	-	13.0571	4.83e-05	0.238	AACAATCT
AAMWATCT	Vigun01g008800	249	256	+	12.7786	7.48e-05	0.238	AAATATCT
AAMWATCT	Vigun01g009200	894	901	-	13.7571	2.65e-05	0.182	AAAAATCT
AAMWATCT	Vigun01g009300	749	756	+	12.7786	7.48e-05	0.238	AAATATCT
AAMWATCT	Vigun01g009400	1190	1197	+	13.0571	4.83e-05	0.238	AACAATCT
AAMWATCT	Vigun01g009700	28	35	-	12.7786	7.48e-05	0.238	AAATATCT
AAMWATCT	Vigun01g009800	17	24	-	12.7786	7.48e-05	0.238	AAATATCT
AAMWATCT	Vigun01g009900	1326	1333	-	12.7786	7.48e-05	0.238	AAATATCT
AAMWATCT	Vigun01g010000	1473	1480	+	13.7571	2.65e-05	0.182	AAAAATCT
AAMWATCT	Vigun01g010000	357	364	-	12.7786	7.48e-05	0.238	AAATATCT
AAMWATCT	Vigun01g010100	1034	1041	-	13.0571	4.83e-05	0.238	AACAATCT
AAMWATCT	Vigun01g010300	1314	1321	-	12.7786	7.48e-05	0.238	AAATATCT
AAMWATCT	Vigun01g010500	1447	1454	-	13.7571	2.65e-05	0.182	AAAAATCT
AAMWATCT	Vigun01g010500	991	998	+	13.7571	2.65e-05	0.182	AAAAATCT
AAMWATCT	Vigun01g011000	1197	1204	+	12.7786	7.48e-05	0.238	AAATATCT
AAMWATCT	Vigun01g011100	1301	1308	-	13.7571	2.65e-05	0.182	AAAAATCT
AAMWATCT	Vigun01g011300	777	784	-	13.7571	2.65e-05	0.182	AAAAATCT
AAMWATCT	Vigun01g011500	1394	1401	-	13.7571	2.65e-05	0.182	AAAAATCT
AAMWATCT	Vigun01g011500	214	221	-	13.0571	4.83e-05	0.238	AACAATCT
AAMWATCT	Vigun01g011600	855	862	-	13.7571	2.65e-05	0.182	AAAAATCT
AAMWATCT	Vigun01g011600	1226	1233	-	13.7571	2.65e-05	0.182	AAAAATCT
AAMWATCT	Vigun01g011600	753	760	-	12.7786	7.48e-05	0.238	AAATATCT
AAMWATCT	Vigun01g011800	134	141	-	13.7571	2.65e-05	0.182	AAAAATCT
AAMWATCT	Vigun01g011900	296	303	-	12.7786	7.48e-05	0.238	AAATATCT
AAMWATCT	Vigun01g012100	229	236	-	13.7571	2.65e-05	0.182	AAAAATCT
AAMWATCT	Vigun01g012100	727	734	-	13.7571	2.65e-05	0.182	AAAAATCT
AAMWATCT	Vigun01g012300	528	535	-	13.7571	2.65e-05	0.182	AAAAATCT
AAMWATCT	Vigun01g012300	1157	1164	+	13.7571	2.65e-05	0.182	AAAAATCT
AAMWATCT	Vigun01g012600	583	590	-	13.7571	2.65e-05	0.182	AAAAATCT
AAMWATCT	Vigun01g012700	1263	1270	-	12.0786	9.66e-05	0.281	AACTATCT
AAMWATCT	Vigun01g012900	1308	1315	+	12.7786	7.48e-05	0.238	AAATATCT
AAMWATCT	Vigun01g013000	1248	1255	-	12.7786	7.48e-05	0.238	AAATATCT
AAMWATCT	Vigun01g013000	1301	1308	-	12.0786	9.66e-05	0.281	AACTATCT
AAMWATCT	Vigun01g013300	712	719	+	13.7571	2.65e-05	0.182	AAAAATCT
AAMWATCT	Vigun01g013600	391	398	+	13.7571	2.65e-05	0.182	AAAAATCT
AAMWATCT	Vigun01g013600	990	997	+	13.0571	4.83e-05	0.238	AACAATCT
AAMWATCT	Vigun01g013700	819	826	-	12.7786	7.48e-05	0.238	AAATATCT
AAMWATCT	Vigun01g013900	33	40	-	12.7786	7.48e-05	0.238	AAATATCT
AAMWATCT	Vigun01g014000	1220	1227	-	12.7786	7.48e-05	0.238	AAATATCT
AAMWATCT	Vigun01g014200	910	917	+	13.7571	2.65e-05	0.182	AAAAATCT
AAMWATCT	Vigun01g014300	1177	1184	+	13.7571	2.65e-05	0.182	AAAAATCT
AAMWATCT	Vigun01g014300	115	122	-	13.0571	4.83e-05	0.238	AACAATCT
AAMWATCT	Vigun01g014300	420	427	-	12.7786	7.48e-05	0.238	AAATATCT
AAMWATCT	Vigun01g014300	321	328	+	12.0786	9.66e-05	0.281	AACTATCT
AAMWATCT	Vigun01g014400	1390	1397	-	13.7571	2.65e-05	0.182	AAAAATCT
AAMWATCT	Vigun01g014500	765	772	-	12.7786	7.48e-05	0.238	AAATATCT
AAMWATCT	Vigun01g014700	1299	1306	+	13.0571	4.83e-05	0.238	AACAATCT
AAMWATCT	Vigun01g015000	418	425	-	12.0786	9.66e-05	0.281	AACTATCT
AAMWATCT	Vigun01g015200	218	225	+	13.7571	2.65e-05	0.182	AAAAATCT
AAMWATCT	Vigun01g015200	1258	1265	+	13.7571	2.65e-05	0.182	AAAAATCT
AAMWATCT	Vigun01g015200	1180	1187	-	12.7786	7.48e-05	0.238	AAATATCT
AAMWATCT	Vigun01g015200	755	762	+	12.0786	9.66e-05	0.281	AACTATCT
AAMWATCT	Vigun01g015300	95	102	+	12.7786	7.48e-05	0.238	AAATATCT
AAMWATCT	Vigun01g015400	1048	1055	+	13.7571	2.65e-05	0.182	AAAAATCT
AAMWATCT	Vigun01g015400	1124	1131	+	13.7571	2.65e-05	0.182	AAAAATCT
AAMWATCT	Vigun01g015500	88	95	-	13.7571	2.65e-05	0.182	AAAAATCT
AAMWATCT	Vigun01g015500	403	410	+	13.7571	2.65e-05	0.182	AAAAATCT
AAMWATCT	Vigun01g015800	389	396	-	13.0571	4.83e-05	0.238	AACAATCT
AAMWATCT	Vigun01g016100	1283	1290	+	12.7786	7.48e-05	0.238	AAATATCT
AAMWATCT	Vigun01g016200	1198	1205	+	13.7571	2.65e-05	0.182	AAAAATCT
AAMWATCT	Vigun01g016400	1121	1128	+	13.7571	2.65e-05	0.182	AAAAATCT
AAMWATCT	Vigun01g016500	695	702	-	13.7571	2.65e-05	0.182	AAAAATCT
AAMWATCT	Vigun01g016600	22	29	+	13.7571	2.65e-05	0.182	AAAAATCT
AAMWATCT	Vigun01g016600	847	854	+	12.7786	7.48e-05	0.238	AAATATCT
AAMWATCT	Vigun01g016700	417	424	-	12.7786	7.48e-05	0.238	AAATATCT
AAMWATCT	Vigun01g016800	1078	1085	-	12.7786	7.48e-05	0.238	AAATATCT
AAMWATCT	Vigun01g016800	45	52	-	12.0786	9.66e-05	0.281	AACTATCT
AAMWATCT	Vigun01g016900	965	972	-	13.7571	2.65e-05	0.182	AAAAATCT
AAMWATCT	Vigun01g016900	1334	1341	+	12.0786	9.66e-05	0.281	AACTATCT
AAMWATCT	Vigun01g017000	224	231	-	13.7571	2.65e-05	0.182	AAAAATCT
AAMWATCT	Vigun01g017300	251	258	+	12.7786	7.48e-05	0.238	AAATATCT
AAMWATCT	Vigun01g017800	283	290	+	12.7786	7.48e-05	0.238	AAATATCT
AAMWATCT	Vigun01g017900	475	482	-	12.7786	7.48e-05	0.238	AAATATCT
AAMWATCT	Vigun01g018500	556	563	+	13.7571	2.65e-05	0.182	AAAAATCT
AAMWATCT	Vigun01g018600	24	31	+	12.7786	7.48e-05	0.238	AAATATCT
AAMWATCT	Vigun01g018700	1199	1206	+	13.7571	2.65e-05	0.182	AAAAATCT
AAMWATCT	Vigun01g018800	400	407	-	12.7786	7.48e-05	0.238	AAATATCT
AAMWATCT	Vigun01g019000	810	817	-	12.7786	7.48e-05	0.238	AAATATCT
AAMWATCT	Vigun01g019000	531	538	+	12.7786	7.48e-05	0.238	AAATATCT
AAMWATCT	Vigun01g019000	1437	1444	+	12.7786	7.48e-05	0.238	AAATATCT
AAMWATCT	Vigun01g019200	477	484	-	12.7786	7.48e-05	0.238	AAATATCT
AAMWATCT	Vigun01g019600	1182	1189	-	12.7786	7.48e-05	0.238	AAATATCT
AAMWATCT	Vigun01g019700	266	273	+	13.7571	2.65e-05	0.182	AAAAATCT
AAMWATCT	Vigun01g019700	1144	1151	+	13.7571	2.65e-05	0.182	AAAAATCT
AAMWATCT	Vigun01g019700	992	999	+	12.0786	9.66e-05	0.281	AACTATCT
AAMWATCT	Vigun01g019800	300	307	+	13.7571	2.65e-05	0.182	AAAAATCT
AAMWATCT	Vigun01g019800	1178	1185	+	13.7571	2.65e-05	0.182	AAAAATCT
AAMWATCT	Vigun01g019800	1026	1033	+	12.0786	9.66e-05	0.281	AACTATCT
AAMWATCT	Vigun01g020600	526	533	+	13.0571	4.83e-05	0.238	AACAATCT
AAMWATCT	Vigun01g020600	1060	1067	-	12.7786	7.48e-05	0.238	AAATATCT
AAMWATCT	Vigun01g020600	319	326	+	12.7786	7.48e-05	0.238	AAATATCT
AAMWATCT	Vigun01g020700	64	71	-	13.7571	2.65e-05	0.182	AAAAATCT
AAMWATCT	Vigun01g020800	1198	1205	+	12.7786	7.48e-05	0.238	AAATATCT
AAMWATCT	Vigun01g020900	925	932	+	13.7571	2.65e-05	0.182	AAAAATCT
AAMWATCT	Vigun01g021000	214	221	-	13.7571	2.65e-05	0.182	AAAAATCT
AAMWATCT	Vigun01g021100	1059	1066	+	13.7571	2.65e-05	0.182	AAAAATCT
AAMWATCT	Vigun01g021200	428	435	-	13.0571	4.83e-05	0.238	AACAATCT
AAMWATCT	Vigun01g021200	298	305	-	12.7786	7.48e-05	0.238	AAATATCT
AAMWATCT	Vigun01g021200	1143	1150	-	12.7786	7.48e-05	0.238	AAATATCT
AAMWATCT	Vigun01g021300	1463	1470	+	12.7786	7.48e-05	0.238	AAATATCT
AAMWATCT	Vigun01g021400	596	603	-	13.7571	2.65e-05	0.182	AAAAATCT
AAMWATCT	Vigun01g021400	1430	1437	+	13.0571	4.83e-05	0.238	AACAATCT
AAMWATCT	Vigun01g021600	899	906	+	12.7786	7.48e-05	0.238	AAATATCT
AAMWATCT	Vigun01g021800	1073	1080	+	13.7571	2.65e-05	0.182	AAAAATCT
AAMWATCT	Vigun01g022400	1200	1207	+	12.7786	7.48e-05	0.238	AAATATCT
AAMWATCT	Vigun01g022600	293	300	-	12.7786	7.48e-05	0.238	AAATATCT
AAMWATCT	Vigun01g022700	788	795	-	13.7571	2.65e-05	0.182	AAAAATCT
AAMWATCT	Vigun01g022700	848	855	-	12.7786	7.48e-05	0.238	AAATATCT
AAMWATCT	Vigun01g022800	331	338	+	13.7571	2.65e-05	0.182	AAAAATCT
AAMWATCT	Vigun01g023200	1469	1476	-	13.0571	4.83e-05	0.238	AACAATCT
AAMWATCT	Vigun01g023500	225	232	+	13.7571	2.65e-05	0.182	AAAAATCT
AAMWATCT	Vigun01g023600	832	839	-	12.7786	7.48e-05	0.238	AAATATCT
AAMWATCT	Vigun01g023700	837	844	-	13.0571	4.83e-05	0.238	AACAATCT
AAMWATCT	Vigun01g023700	647	654	+	12.0786	9.66e-05	0.281	AACTATCT
AAMWATCT	Vigun01g023700	1110	1117	+	12.0786	9.66e-05	0.281	AACTATCT
AAMWATCT	Vigun01g023800	1405	1412	-	13.7571	2.65e-05	0.182	AAAAATCT
AAMWATCT	Vigun01g023900	712	719	-	12.7786	7.48e-05	0.238	AAATATCT
AAMWATCT	Vigun01g024000	842	849	-	12.7786	7.48e-05	0.238	AAATATCT
AAMWATCT	Vigun01g024100	849	856	-	13.7571	2.65e-05	0.182	AAAAATCT
AAMWATCT	Vigun01g024200	1220	1227	+	13.7571	2.65e-05	0.182	AAAAATCT
AAMWATCT	Vigun01g024500	867	874	+	13.7571	2.65e-05	0.182	AAAAATCT
AAMWATCT	Vigun01g024600	32	39	-	12.7786	7.48e-05	0.238	AAATATCT
AAMWATCT	Vigun01g024800	776	783	+	13.7571	2.65e-05	0.182	AAAAATCT
AAMWATCT	Vigun01g024900	1354	1361	-	13.0571	4.83e-05	0.238	AACAATCT
AAMWATCT	Vigun01g025000	505	512	+	12.0786	9.66e-05	0.281	AACTATCT
AAMWATCT	Vigun01g025100	854	861	-	13.0571	4.83e-05	0.238	AACAATCT
AAMWATCT	Vigun01g025200	468	475	-	12.7786	7.48e-05	0.238	AAATATCT
AAMWATCT	Vigun01g025800	750	757	+	13.7571	2.65e-05	0.182	AAAAATCT
AAMWATCT	Vigun01g026000	266	273	-	12.0786	9.66e-05	0.281	AACTATCT
AAMWATCT	Vigun01g026100	258	265	-	13.7571	2.65e-05	0.182	AAAAATCT
AAMWATCT	Vigun01g026200	719	726	+	13.7571	2.65e-05	0.182	AAAAATCT
AAMWATCT	Vigun01g026600	1479	1486	-	13.7571	2.65e-05	0.182	AAAAATCT
AAMWATCT	Vigun01g026600	614	621	+	12.0786	9.66e-05	0.281	AACTATCT
AAMWATCT	Vigun01g026700	989	996	+	13.7571	2.65e-05	0.182	AAAAATCT
AAMWATCT	Vigun01g026700	522	529	-	13.0571	4.83e-05	0.238	AACAATCT
AAMWATCT	Vigun01g026700	1299	1306	-	12.7786	7.48e-05	0.238	AAATATCT
AAMWATCT	Vigun01g027000	300	307	-	13.7571	2.65e-05	0.182	AAAAATCT
AAMWATCT	Vigun01g027000	106	113	-	12.0786	9.66e-05	0.281	AACTATCT
AAMWATCT	Vigun01g027100	126	133	-	13.7571	2.65e-05	0.182	AAAAATCT
AAMWATCT	Vigun01g027400	303	310	+	12.7786	7.48e-05	0.238	AAATATCT
AAMWATCT	Vigun01g027900	1391	1398	-	13.7571	2.65e-05	0.182	AAAAATCT
AAMWATCT	Vigun01g027900	220	227	+	12.0786	9.66e-05	0.281	AACTATCT
AAMWATCT	Vigun01g028000	1162	1169	-	12.7786	7.48e-05	0.238	AAATATCT
AAMWATCT	Vigun01g028100	1345	1352	+	13.0571	4.83e-05	0.238	AACAATCT
AAMWATCT	Vigun01g028100	809	816	-	12.7786	7.48e-05	0.238	AAATATCT
AAMWATCT	Vigun01g028200	746	753	-	13.7571	2.65e-05	0.182	AAAAATCT
AAMWATCT	Vigun01g028300	689	696	+	13.7571	2.65e-05	0.182	AAAAATCT
AAMWATCT	Vigun01g028400	224	231	-	13.7571	2.65e-05	0.182	AAAAATCT
AAMWATCT	Vigun01g028400	1140	1147	-	13.7571	2.65e-05	0.182	AAAAATCT
AAMWATCT	Vigun01g028400	203	210	+	13.7571	2.65e-05	0.182	AAAAATCT
AAMWATCT	Vigun01g028400	1119	1126	+	13.7571	2.65e-05	0.182	AAAAATCT
AAMWATCT	Vigun01g028500	611	618	-	13.7571	2.65e-05	0.182	AAAAATCT
AAMWATCT	Vigun01g028500	764	771	-	13.7571	2.65e-05	0.182	AAAAATCT
AAMWATCT	Vigun01g028600	127	134	+	13.7571	2.65e-05	0.182	AAAAATCT
AAMWATCT	Vigun01g028700	628	635	+	13.7571	2.65e-05	0.182	AAAAATCT
AAMWATCT	Vigun01g028800	532	539	-	12.7786	7.48e-05	0.238	AAATATCT
AAMWATCT	Vigun01g028800	550	557	+	12.7786	7.48e-05	0.238	AAATATCT
AAMWATCT	Vigun01g028900	147	154	-	12.7786	7.48e-05	0.238	AAATATCT
AAMWATCT	Vigun01g028900	323	330	+	12.7786	7.48e-05	0.238	AAATATCT
AAMWATCT	Vigun01g029000	584	591	+	13.7571	2.65e-05	0.182	AAAAATCT
AAMWATCT	Vigun01g029500	930	937	-	13.7571	2.65e-05	0.182	AAAAATCT
AAMWATCT	Vigun01g029600	599	606	-	13.7571	2.65e-05	0.182	AAAAATCT
AAMWATCT	Vigun01g029800	4	11	+	12.7786	7.48e-05	0.238	AAATATCT
AAMWATCT	Vigun01g029900	757	764	+	12.7786	7.48e-05	0.238	AAATATCT
AAMWATCT	Vigun01g029900	1302	1309	+	12.7786	7.48e-05	0.238	AAATATCT
AAMWATCT	Vigun01g029900	1339	1346	+	12.7786	7.48e-05	0.238	AAATATCT
AAMWATCT	Vigun01g030100	983	990	+	13.0571	4.83e-05	0.238	AACAATCT
AAMWATCT	Vigun01g030400	83	90	-	13.7571	2.65e-05	0.182	AAAAATCT
AAMWATCT	Vigun01g030500	514	521	+	13.7571	2.65e-05	0.182	AAAAATCT
AAMWATCT	Vigun01g030800	1255	1262	-	12.7786	7.48e-05	0.238	AAATATCT
AAMWATCT	Vigun01g031000	1480	1487	-	13.0571	4.83e-05	0.238	AACAATCT
AAMWATCT	Vigun01g031100	823	830	-	13.7571	2.65e-05	0.182	AAAAATCT
AAMWATCT	Vigun01g031600	431	438	-	12.7786	7.48e-05	0.238	AAATATCT
AAMWATCT	Vigun01g031700	458	465	-	13.7571	2.65e-05	0.182	AAAAATCT
AAMWATCT	Vigun01g031800	987	994	-	13.0571	4.83e-05	0.238	AACAATCT
AAMWATCT	Vigun01g031900	242	249	+	13.7571	2.65e-05	0.182	AAAAATCT
AAMWATCT	Vigun01g031900	1034	1041	-	12.7786	7.48e-05	0.238	AAATATCT
AAMWATCT	Vigun01g032100	30	37	-	13.7571	2.65e-05	0.182	AAAAATCT
AAMWATCT	Vigun01g032100	749	756	-	12.7786	7.48e-05	0.238	AAATATCT
AAMWATCT	Vigun01g032100	1003	1010	-	12.7786	7.48e-05	0.238	AAATATCT
AAMWATCT	Vigun01g032100	1104	1111	-	12.7786	7.48e-05	0.238	AAATATCT
AAMWATCT	Vigun01g032200	808	815	+	13.7571	2.65e-05	0.182	AAAAATCT
AAMWATCT	Vigun01g032200	1208	1215	+	12.7786	7.48e-05	0.238	AAATATCT
AAMWATCT	Vigun01g032300	25	32	+	13.0571	4.83e-05	0.238	AACAATCT
AAMWATCT	Vigun01g032300	1074	1081	+	13.0571	4.83e-05	0.238	AACAATCT
AAMWATCT	Vigun01g032500	885	892	-	12.7786	7.48e-05	0.238	AAATATCT
AAMWATCT	Vigun01g032600	1335	1342	-	13.7571	2.65e-05	0.182	AAAAATCT
AAMWATCT	Vigun01g032600	876	883	-	12.7786	7.48e-05	0.238	AAATATCT
AAMWATCT	Vigun01g032900	382	389	-	13.7571	2.65e-05	0.182	AAAAATCT
AAMWATCT	Vigun01g032900	1345	1352	-	13.7571	2.65e-05	0.182	AAAAATCT
AAMWATCT	Vigun01g032900	886	893	-	12.7786	7.48e-05	0.238	AAATATCT
AAMWATCT	Vigun01g033000	797	804	-	13.7571	2.65e-05	0.182	AAAAATCT
AAMWATCT	Vigun01g033000	1084	1091	+	12.7786	7.48e-05	0.238	AAATATCT
AAMWATCT	Vigun01g033100	383	390	-	13.7571	2.65e-05	0.182	AAAAATCT
AAMWATCT	Vigun01g033100	1001	1008	-	13.7571	2.65e-05	0.182	AAAAATCT
AAMWATCT	Vigun01g033100	891	898	+	12.0786	9.66e-05	0.281	AACTATCT
AAMWATCT	Vigun01g033300	1348	1355	-	13.7571	2.65e-05	0.182	AAAAATCT
AAMWATCT	Vigun01g033300	887	894	-	12.7786	7.48e-05	0.238	AAATATCT
AAMWATCT	Vigun01g033400	1442	1449	-	13.0571	4.83e-05	0.238	AACAATCT
AAMWATCT	Vigun01g033700	209	216	+	13.0571	4.83e-05	0.238	AACAATCT
AAMWATCT	Vigun01g033700	594	601	+	12.0786	9.66e-05	0.281	AACTATCT
AAMWATCT	Vigun01g034100	446	453	-	13.7571	2.65e-05	0.182	AAAAATCT
AAMWATCT	Vigun01g034400	564	571	-	12.7786	7.48e-05	0.238	AAATATCT
AAMWATCT	Vigun01g034500	1113	1120	-	12.7786	7.48e-05	0.238	AAATATCT
AAMWATCT	Vigun01g034700	1017	1024	+	12.0786	9.66e-05	0.281	AACTATCT
AAMWATCT	Vigun01g035000	1356	1363	+	13.7571	2.65e-05	0.182	AAAAATCT
AAMWATCT	Vigun01g035100	95	102	-	13.7571	2.65e-05	0.182	AAAAATCT
AAMWATCT	Vigun01g035200	333	340	+	13.7571	2.65e-05	0.182	AAAAATCT
AAMWATCT	Vigun01g035400	1261	1268	+	12.0786	9.66e-05	0.281	AACTATCT
AAMWATCT	Vigun01g035600	1201	1208	+	12.7786	7.48e-05	0.238	AAATATCT
AAMWATCT	Vigun01g035700	976	983	-	12.0786	9.66e-05	0.281	AACTATCT
AAMWATCT	Vigun01g035800	499	506	-	13.7571	2.65e-05	0.182	AAAAATCT
AAMWATCT	Vigun01g035800	899	906	-	13.0571	4.83e-05	0.238	AACAATCT
AAMWATCT	Vigun01g036000	1193	1200	+	12.7786	7.48e-05	0.238	AAATATCT
AAMWATCT	Vigun01g036100	15	22	+	12.7786	7.48e-05	0.238	AAATATCT
AAMWATCT	Vigun01g036200	429	436	+	13.7571	2.65e-05	0.182	AAAAATCT
AAMWATCT	Vigun01g036400	1028	1035	+	12.7786	7.48e-05	0.238	AAATATCT
AAMWATCT	Vigun01g036500	968	975	+	12.7786	7.48e-05	0.238	AAATATCT
AAMWATCT	Vigun01g036600	255	262	+	13.7571	2.65e-05	0.182	AAAAATCT
AAMWATCT	Vigun01g036700	902	909	+	13.7571	2.65e-05	0.182	AAAAATCT
AAMWATCT	Vigun01g036700	43	50	+	12.7786	7.48e-05	0.238	AAATATCT
AAMWATCT	Vigun01g036900	1285	1292	-	12.0786	9.66e-05	0.281	AACTATCT
AAMWATCT	Vigun01g037100	312	319	+	13.0571	4.83e-05	0.238	AACAATCT
AAMWATCT	Vigun01g037200	1000	1007	-	13.7571	2.65e-05	0.182	AAAAATCT
AAMWATCT	Vigun01g037200	780	787	-	13.0571	4.83e-05	0.238	AACAATCT
AAMWATCT	Vigun01g037500	850	857	+	13.7571	2.65e-05	0.182	AAAAATCT
AAMWATCT	Vigun01g037600	675	682	+	13.7571	2.65e-05	0.182	AAAAATCT
AAMWATCT	Vigun01g037600	741	748	+	13.7571	2.65e-05	0.182	AAAAATCT
AAMWATCT	Vigun01g038700	1010	1017	+	13.7571	2.65e-05	0.182	AAAAATCT
AAMWATCT	Vigun01g038800	773	780	+	13.0571	4.83e-05	0.238	AACAATCT
AAMWATCT	Vigun01g038900	56	63	-	13.0571	4.83e-05	0.238	AACAATCT
AAMWATCT	Vigun01g039000	709	716	+	12.7786	7.48e-05	0.238	AAATATCT
AAMWATCT	Vigun01g039300	684	691	-	13.7571	2.65e-05	0.182	AAAAATCT
AAMWATCT	Vigun01g039400	1065	1072	-	13.7571	2.65e-05	0.182	AAAAATCT
AAMWATCT	Vigun01g039400	649	656	+	12.7786	7.48e-05	0.238	AAATATCT
AAMWATCT	Vigun01g039500	456	463	-	13.7571	2.65e-05	0.182	AAAAATCT
AAMWATCT	Vigun01g039600	81	88	-	12.7786	7.48e-05	0.238	AAATATCT
AAMWATCT	Vigun01g039600	1397	1404	-	12.0786	9.66e-05	0.281	AACTATCT
AAMWATCT	Vigun01g039700	867	874	-	13.7571	2.65e-05	0.182	AAAAATCT
AAMWATCT	Vigun01g039700	663	670	+	12.7786	7.48e-05	0.238	AAATATCT
AAMWATCT	Vigun01g040000	226	233	+	13.7571	2.65e-05	0.182	AAAAATCT
AAMWATCT	Vigun01g040300	692	699	+	13.7571	2.65e-05	0.182	AAAAATCT
AAMWATCT	Vigun01g040400	1277	1284	-	13.7571	2.65e-05	0.182	AAAAATCT
AAMWATCT	Vigun01g040400	1300	1307	-	13.7571	2.65e-05	0.182	AAAAATCT
AAMWATCT	Vigun01g040500	744	751	+	12.7786	7.48e-05	0.238	AAATATCT
AAMWATCT	Vigun01g040700	1297	1304	-	12.0786	9.66e-05	0.281	AACTATCT
AAMWATCT	Vigun01g040800	1254	1261	-	13.0571	4.83e-05	0.238	AACAATCT
AAMWATCT	Vigun01g040900	268	275	-	13.0571	4.83e-05	0.238	AACAATCT
AAMWATCT	Vigun01g041500	614	621	-	12.0786	9.66e-05	0.281	AACTATCT
AAMWATCT	Vigun01g042200	489	496	-	12.7786	7.48e-05	0.238	AAATATCT
AAMWATCT	Vigun01g042300	388	395	+	13.7571	2.65e-05	0.182	AAAAATCT
AAMWATCT	Vigun01g042300	1228	1235	+	12.7786	7.48e-05	0.238	AAATATCT
AAMWATCT	Vigun01g042400	545	552	-	12.7786	7.48e-05	0.238	AAATATCT
AAMWATCT	Vigun01g042600	1051	1058	-	13.7571	2.65e-05	0.182	AAAAATCT
AAMWATCT	Vigun01g042700	966	973	-	12.0786	9.66e-05	0.281	AACTATCT
AAMWATCT	Vigun01g043100	122	129	-	13.7571	2.65e-05	0.182	AAAAATCT
AAMWATCT	Vigun01g043100	1031	1038	+	12.7786	7.48e-05	0.238	AAATATCT
AAMWATCT	Vigun01g043200	1318	1325	+	13.7571	2.65e-05	0.182	AAAAATCT
AAMWATCT	Vigun01g043300	1448	1455	+	13.7571	2.65e-05	0.182	AAAAATCT
AAMWATCT	Vigun01g043700	636	643	+	12.7786	7.48e-05	0.238	AAATATCT
AAMWATCT	Vigun01g043700	790	797	+	12.7786	7.48e-05	0.238	AAATATCT
AAMWATCT	Vigun01g043700	879	886	+	12.7786	7.48e-05	0.238	AAATATCT
AAMWATCT	Vigun01g044100	178	185	-	13.7571	2.65e-05	0.182	AAAAATCT
AAMWATCT	Vigun01g044400	468	475	-	12.7786	7.48e-05	0.238	AAATATCT
AAMWATCT	Vigun01g044400	607	614	-	12.7786	7.48e-05	0.238	AAATATCT
AAMWATCT	Vigun01g044500	473	480	-	12.7786	7.48e-05	0.238	AAATATCT
AAMWATCT	Vigun01g044500	609	616	-	12.7786	7.48e-05	0.238	AAATATCT
AAMWATCT	Vigun01g044700	1132	1139	+	12.0786	9.66e-05	0.281	AACTATCT
AAMWATCT	Vigun01g045100	482	489	-	12.7786	7.48e-05	0.238	AAATATCT
AAMWATCT	Vigun01g045200	674	681	-	12.7786	7.48e-05	0.238	AAATATCT
AAMWATCT	Vigun01g046000	566	573	+	13.7571	2.65e-05	0.182	AAAAATCT
AAMWATCT	Vigun01g046000	1207	1214	+	12.0786	9.66e-05	0.281	AACTATCT
AAMWATCT	Vigun01g046100	470	477	-	13.7571	2.65e-05	0.182	AAAAATCT
AAMWATCT	Vigun01g046100	65	72	+	13.7571	2.65e-05	0.182	AAAAATCT
AAMWATCT	Vigun01g046100	508	515	-	12.7786	7.48e-05	0.238	AAATATCT
AAMWATCT	Vigun01g046200	1244	1251	-	13.7571	2.65e-05	0.182	AAAAATCT
AAMWATCT	Vigun01g046200	1176	1183	-	12.7786	7.48e-05	0.238	AAATATCT
AAMWATCT	Vigun01g046400	280	287	+	13.7571	2.65e-05	0.182	AAAAATCT
AAMWATCT	Vigun01g046600	1236	1243	+	13.7571	2.65e-05	0.182	AAAAATCT
AAMWATCT	Vigun01g046600	968	975	-	12.7786	7.48e-05	0.238	AAATATCT
AAMWATCT	Vigun01g046900	256	263	+	13.7571	2.65e-05	0.182	AAAAATCT
AAMWATCT	Vigun01g046900	921	928	+	13.7571	2.65e-05	0.182	AAAAATCT
AAMWATCT	Vigun01g047300	1118	1125	-	13.7571	2.65e-05	0.182	AAAAATCT
AAMWATCT	Vigun01g047400	706	713	-	12.7786	7.48e-05	0.238	AAATATCT
AAMWATCT	Vigun01g047700	193	200	+	13.0571	4.83e-05	0.238	AACAATCT
AAMWATCT	Vigun01g048100	828	835	+	13.7571	2.65e-05	0.182	AAAAATCT
AAMWATCT	Vigun01g048200	1204	1211	-	13.0571	4.83e-05	0.238	AACAATCT
AAMWATCT	Vigun01g048200	137	144	-	12.0786	9.66e-05	0.281	AACTATCT
AAMWATCT	Vigun01g048300	606	613	+	12.7786	7.48e-05	0.238	AAATATCT
AAMWATCT	Vigun01g048500	978	985	-	13.0571	4.83e-05	0.238	AACAATCT
AAMWATCT	Vigun01g048600	407	414	+	12.7786	7.48e-05	0.238	AAATATCT
AAMWATCT	Vigun01g048600	481	488	+	12.7786	7.48e-05	0.238	AAATATCT
AAMWATCT	Vigun01g048700	454	461	+	12.7786	7.48e-05	0.238	AAATATCT
AAMWATCT	Vigun01g048900	340	347	+	13.0571	4.83e-05	0.238	AACAATCT
AAMWATCT	Vigun01g049400	886	893	-	12.0786	9.66e-05	0.281	AACTATCT
AAMWATCT	Vigun01g049500	1007	1014	-	13.7571	2.65e-05	0.182	AAAAATCT
AAMWATCT	Vigun01g049600	1487	1494	-	13.7571	2.65e-05	0.182	AAAAATCT
AAMWATCT	Vigun01g049600	209	216	+	13.7571	2.65e-05	0.182	AAAAATCT
AAMWATCT	Vigun01g050200	115	122	-	12.0786	9.66e-05	0.281	AACTATCT
AAMWATCT	Vigun01g050500	52	59	+	13.7571	2.65e-05	0.182	AAAAATCT
AAMWATCT	Vigun01g050700	956	963	-	13.0571	4.83e-05	0.238	AACAATCT
AAMWATCT	Vigun01g051100	1454	1461	-	12.7786	7.48e-05	0.238	AAATATCT
AAMWATCT	Vigun01g051200	718	725	-	13.0571	4.83e-05	0.238	AACAATCT
AAMWATCT	Vigun01g051200	1333	1340	-	12.7786	7.48e-05	0.238	AAATATCT
AAMWATCT	Vigun01g051200	1403	1410	+	12.7786	7.48e-05	0.238	AAATATCT
AAMWATCT	Vigun01g051300	571	578	-	13.7571	2.65e-05	0.182	AAAAATCT
AAMWATCT	Vigun01g051300	1088	1095	+	13.7571	2.65e-05	0.182	AAAAATCT
AAMWATCT	Vigun01g051300	82	89	-	12.7786	7.48e-05	0.238	AAATATCT
AAMWATCT	Vigun01g051700	1004	1011	-	12.7786	7.48e-05	0.238	AAATATCT
AAMWATCT	Vigun01g051700	1068	1075	-	12.7786	7.48e-05	0.238	AAATATCT
AAMWATCT	Vigun01g051900	394	401	-	12.7786	7.48e-05	0.238	AAATATCT
AAMWATCT	Vigun01g052300	758	765	+	13.7571	2.65e-05	0.182	AAAAATCT
AAMWATCT	Vigun01g052300	22	29	+	13.0571	4.83e-05	0.238	AACAATCT
AAMWATCT	Vigun01g052400	983	990	-	13.7571	2.65e-05	0.182	AAAAATCT
AAMWATCT	Vigun01g052400	1075	1082	-	12.7786	7.48e-05	0.238	AAATATCT
AAMWATCT	Vigun01g052700	2	9	-	12.0786	9.66e-05	0.281	AACTATCT
AAMWATCT	Vigun01g052800	11	18	+	13.7571	2.65e-05	0.182	AAAAATCT
AAMWATCT	Vigun01g052800	369	376	-	12.7786	7.48e-05	0.238	AAATATCT
AAMWATCT	Vigun01g052900	47	54	-	12.7786	7.48e-05	0.238	AAATATCT
AAMWATCT	Vigun01g052900	206	213	+	12.7786	7.48e-05	0.238	AAATATCT
AAMWATCT	Vigun01g053000	697	704	-	13.7571	2.65e-05	0.182	AAAAATCT
AAMWATCT	Vigun01g053000	1093	1100	-	13.7571	2.65e-05	0.182	AAAAATCT
AAMWATCT	Vigun01g053000	1127	1134	-	12.7786	7.48e-05	0.238	AAATATCT
AAMWATCT	Vigun01g053100	1058	1065	+	12.7786	7.48e-05	0.238	AAATATCT
AAMWATCT	Vigun01g053200	519	526	-	13.7571	2.65e-05	0.182	AAAAATCT
AAMWATCT	Vigun01g053200	646	653	-	13.0571	4.83e-05	0.238	AACAATCT
AAMWATCT	Vigun01g053400	460	467	+	12.7786	7.48e-05	0.238	AAATATCT
AAMWATCT	Vigun01g053500	956	963	-	13.7571	2.65e-05	0.182	AAAAATCT
AAMWATCT	Vigun01g053600	1057	1064	+	13.7571	2.65e-05	0.182	AAAAATCT
AAMWATCT	Vigun01g053900	158	165	-	12.7786	7.48e-05	0.238	AAATATCT
AAMWATCT	Vigun01g054000	173	180	+	12.7786	7.48e-05	0.238	AAATATCT
AAMWATCT	Vigun01g054300	206	213	-	13.7571	2.65e-05	0.182	AAAAATCT
AAMWATCT	Vigun01g054300	1122	1129	-	13.7571	2.65e-05	0.182	AAAAATCT
AAMWATCT	Vigun01g054300	1394	1401	+	12.7786	7.48e-05	0.238	AAATATCT
AAMWATCT	Vigun01g054500	1238	1245	+	13.7571	2.65e-05	0.182	AAAAATCT
AAMWATCT	Vigun01g054500	495	502	+	12.7786	7.48e-05	0.238	AAATATCT
AAMWATCT	Vigun01g054700	1006	1013	-	13.7571	2.65e-05	0.182	AAAAATCT
AAMWATCT	Vigun01g054900	469	476	+	12.0786	9.66e-05	0.281	AACTATCT
AAMWATCT	Vigun01g055000	276	283	+	12.7786	7.48e-05	0.238	AAATATCT
AAMWATCT	Vigun01g055300	259	266	-	13.7571	2.65e-05	0.182	AAAAATCT
AAMWATCT	Vigun01g055800	556	563	-	12.0786	9.66e-05	0.281	AACTATCT
AAMWATCT	Vigun01g056200	17	24	-	12.7786	7.48e-05	0.238	AAATATCT
AAMWATCT	Vigun01g056400	850	857	-	13.7571	2.65e-05	0.182	AAAAATCT
AAMWATCT	Vigun01g056400	796	803	+	13.7571	2.65e-05	0.182	AAAAATCT
AAMWATCT	Vigun01g056500	829	836	-	12.7786	7.48e-05	0.238	AAATATCT
AAMWATCT	Vigun01g056600	926	933	-	13.0571	4.83e-05	0.238	AACAATCT
AAMWATCT	Vigun01g056800	1071	1078	+	12.0786	9.66e-05	0.281	AACTATCT
AAMWATCT	Vigun01g057200	1172	1179	+	13.7571	2.65e-05	0.182	AAAAATCT
AAMWATCT	Vigun01g057500	700	707	+	13.0571	4.83e-05	0.238	AACAATCT
AAMWATCT	Vigun01g057500	1179	1186	-	12.7786	7.48e-05	0.238	AAATATCT
AAMWATCT	Vigun01g057600	468	475	-	13.7571	2.65e-05	0.182	AAAAATCT
AAMWATCT	Vigun01g057600	444	451	+	13.7571	2.65e-05	0.182	AAAAATCT
AAMWATCT	Vigun01g057800	654	661	+	13.0571	4.83e-05	0.238	AACAATCT
AAMWATCT	Vigun01g057900	144	151	-	12.0786	9.66e-05	0.281	AACTATCT
AAMWATCT	Vigun01g058000	319	326	-	13.7571	2.65e-05	0.182	AAAAATCT
AAMWATCT	Vigun01g058000	76	83	+	13.7571	2.65e-05	0.182	AAAAATCT
AAMWATCT	Vigun01g058000	517	524	+	13.7571	2.65e-05	0.182	AAAAATCT
AAMWATCT	Vigun01g058100	1250	1257	-	13.7571	2.65e-05	0.182	AAAAATCT
AAMWATCT	Vigun01g058100	1443	1450	+	12.0786	9.66e-05	0.281	AACTATCT
AAMWATCT	Vigun01g058200	224	231	-	13.7571	2.65e-05	0.182	AAAAATCT
AAMWATCT	Vigun01g058200	315	322	-	13.7571	2.65e-05	0.182	AAAAATCT
AAMWATCT	Vigun01g058300	1372	1379	+	12.0786	9.66e-05	0.281	AACTATCT
AAMWATCT	Vigun01g058600	585	592	+	13.7571	2.65e-05	0.182	AAAAATCT
AAMWATCT	Vigun01g058600	319	326	+	12.7786	7.48e-05	0.238	AAATATCT
AAMWATCT	Vigun01g058700	884	891	+	13.7571	2.65e-05	0.182	AAAAATCT
AAMWATCT	Vigun01g058700	892	899	+	13.7571	2.65e-05	0.182	AAAAATCT
AAMWATCT	Vigun01g058700	900	907	+	13.7571	2.65e-05	0.182	AAAAATCT
AAMWATCT	Vigun01g058700	53	60	-	13.0571	4.83e-05	0.238	AACAATCT
AAMWATCT	Vigun01g058700	430	437	+	13.0571	4.83e-05	0.238	AACAATCT
AAMWATCT	Vigun01g058700	381	388	+	12.0786	9.66e-05	0.281	AACTATCT
AAMWATCT	Vigun01g058800	741	748	+	13.7571	2.65e-05	0.182	AAAAATCT
AAMWATCT	Vigun01g058800	103	110	-	12.7786	7.48e-05	0.238	AAATATCT
AAMWATCT	Vigun01g058900	166	173	+	12.7786	7.48e-05	0.238	AAATATCT
AAMWATCT	Vigun01g059200	1075	1082	+	12.7786	7.48e-05	0.238	AAATATCT
AAMWATCT	Vigun01g059300	675	682	-	12.7786	7.48e-05	0.238	AAATATCT
AAMWATCT	Vigun01g059300	827	834	+	12.7786	7.48e-05	0.238	AAATATCT
AAMWATCT	Vigun01g059600	879	886	-	12.7786	7.48e-05	0.238	AAATATCT
AAMWATCT	Vigun01g060200	400	407	+	13.7571	2.65e-05	0.182	AAAAATCT
AAMWATCT	Vigun01g060300	1365	1372	-	12.0786	9.66e-05	0.281	AACTATCT
AAMWATCT	Vigun01g060600	298	305	+	13.0571	4.83e-05	0.238	AACAATCT
AAMWATCT	Vigun01g060800	234	241	+	13.7571	2.65e-05	0.182	AAAAATCT
AAMWATCT	Vigun01g060900	458	465	+	13.7571	2.65e-05	0.182	AAAAATCT
AAMWATCT	Vigun01g060900	1240	1247	+	13.7571	2.65e-05	0.182	AAAAATCT
AAMWATCT	Vigun01g061100	52	59	-	13.7571	2.65e-05	0.182	AAAAATCT
AAMWATCT	Vigun01g061300	309	316	-	12.0786	9.66e-05	0.281	AACTATCT
AAMWATCT	Vigun01g061500	1075	1082	+	13.7571	2.65e-05	0.182	AAAAATCT
AAMWATCT	Vigun01g062200	375	382	-	13.7571	2.65e-05	0.182	AAAAATCT
AAMWATCT	Vigun01g062200	981	988	-	12.7786	7.48e-05	0.238	AAATATCT
AAMWATCT	Vigun01g062500	347	354	+	13.0571	4.83e-05	0.238	AACAATCT
AAMWATCT	Vigun01g063500	1256	1263	-	13.7571	2.65e-05	0.182	AAAAATCT
AAMWATCT	Vigun01g063700	158	165	+	13.7571	2.65e-05	0.182	AAAAATCT
AAMWATCT	Vigun01g064300	1486	1493	-	12.7786	7.48e-05	0.238	AAATATCT
AAMWATCT	Vigun01g064300	1004	1011	+	12.7786	7.48e-05	0.238	AAATATCT
AAMWATCT	Vigun01g064400	832	839	-	12.7786	7.48e-05	0.238	AAATATCT
AAMWATCT	Vigun01g064400	95	102	+	12.7786	7.48e-05	0.238	AAATATCT
AAMWATCT	Vigun01g064600	1335	1342	+	13.0571	4.83e-05	0.238	AACAATCT
AAMWATCT	Vigun01g064800	1063	1070	+	13.7571	2.65e-05	0.182	AAAAATCT
AAMWATCT	Vigun01g064900	651	658	+	13.7571	2.65e-05	0.182	AAAAATCT
AAMWATCT	Vigun01g064900	1001	1008	+	12.7786	7.48e-05	0.238	AAATATCT
AAMWATCT	Vigun01g065000	202	209	+	13.7571	2.65e-05	0.182	AAAAATCT
AAMWATCT	Vigun01g065800	1307	1314	+	12.7786	7.48e-05	0.238	AAATATCT
AAMWATCT	Vigun01g065900	558	565	+	12.7786	7.48e-05	0.238	AAATATCT
AAMWATCT	Vigun01g066100	245	252	+	13.7571	2.65e-05	0.182	AAAAATCT
AAMWATCT	Vigun01g066200	1005	1012	+	12.7786	7.48e-05	0.238	AAATATCT
AAMWATCT	Vigun01g066500	701	708	-	13.7571	2.65e-05	0.182	AAAAATCT
AAMWATCT	Vigun01g066700	50	57	+	13.7571	2.65e-05	0.182	AAAAATCT
AAMWATCT	Vigun01g066900	870	877	+	13.7571	2.65e-05	0.182	AAAAATCT
AAMWATCT	Vigun01g067100	310	317	+	12.7786	7.48e-05	0.238	AAATATCT
AAMWATCT	Vigun01g067200	598	605	-	12.7786	7.48e-05	0.238	AAATATCT
AAMWATCT	Vigun01g067200	784	791	-	12.0786	9.66e-05	0.281	AACTATCT
AAMWATCT	Vigun01g067700	1223	1230	+	12.7786	7.48e-05	0.238	AAATATCT
AAMWATCT	Vigun01g067900	37	44	-	13.7571	2.65e-05	0.182	AAAAATCT
AAMWATCT	Vigun01g067900	1099	1106	-	12.7786	7.48e-05	0.238	AAATATCT
AAMWATCT	Vigun01g068000	1423	1430	-	12.7786	7.48e-05	0.238	AAATATCT
AAMWATCT	Vigun01g068300	150	157	+	13.0571	4.83e-05	0.238	AACAATCT
AAMWATCT	Vigun01g068400	500	507	+	13.7571	2.65e-05	0.182	AAAAATCT
AAMWATCT	Vigun01g068600	106	113	+	12.7786	7.48e-05	0.238	AAATATCT
AAMWATCT	Vigun01g068700	174	181	+	12.7786	7.48e-05	0.238	AAATATCT
AAMWATCT	Vigun01g068800	202	209	-	13.7571	2.65e-05	0.182	AAAAATCT
AAMWATCT	Vigun01g068800	1239	1246	-	13.7571	2.65e-05	0.182	AAAAATCT
AAMWATCT	Vigun01g068800	349	356	-	12.7786	7.48e-05	0.238	AAATATCT
AAMWATCT	Vigun01g068900	573	580	-	12.7786	7.48e-05	0.238	AAATATCT
AAMWATCT	Vigun01g068900	994	1001	+	12.7786	7.48e-05	0.238	AAATATCT
AAMWATCT	Vigun01g069100	1181	1188	-	12.7786	7.48e-05	0.238	AAATATCT
AAMWATCT	Vigun01g069600	1287	1294	+	13.0571	4.83e-05	0.238	AACAATCT
AAMWATCT	Vigun01g069800	348	355	+	13.7571	2.65e-05	0.182	AAAAATCT
AAMWATCT	Vigun01g069800	923	930	+	13.7571	2.65e-05	0.182	AAAAATCT
AAMWATCT	Vigun01g069900	960	967	-	13.7571	2.65e-05	0.182	AAAAATCT
AAMWATCT	Vigun01g069900	951	958	+	12.7786	7.48e-05	0.238	AAATATCT
AAMWATCT	Vigun01g070000	1075	1082	-	13.7571	2.65e-05	0.182	AAAAATCT
AAMWATCT	Vigun01g070200	859	866	+	12.7786	7.48e-05	0.238	AAATATCT
AAMWATCT	Vigun01g070300	989	996	+	12.7786	7.48e-05	0.238	AAATATCT
AAMWATCT	Vigun01g070700	905	912	+	12.0786	9.66e-05	0.281	AACTATCT
AAMWATCT	Vigun01g070800	994	1001	-	13.7571	2.65e-05	0.182	AAAAATCT
AAMWATCT	Vigun01g070900	584	591	-	13.7571	2.65e-05	0.182	AAAAATCT
AAMWATCT	Vigun01g071200	677	684	+	12.7786	7.48e-05	0.238	AAATATCT
AAMWATCT	Vigun01g071400	156	163	+	13.7571	2.65e-05	0.182	AAAAATCT
AAMWATCT	Vigun01g071400	1094	1101	+	13.7571	2.65e-05	0.182	AAAAATCT
AAMWATCT	Vigun01g071400	876	883	-	12.7786	7.48e-05	0.238	AAATATCT
AAMWATCT	Vigun01g071800	1113	1120	+	13.7571	2.65e-05	0.182	AAAAATCT
AAMWATCT	Vigun01g072000	1247	1254	+	13.7571	2.65e-05	0.182	AAAAATCT
AAMWATCT	Vigun01g072000	876	883	+	12.7786	7.48e-05	0.238	AAATATCT
AAMWATCT	Vigun01g072300	1332	1339	+	13.7571	2.65e-05	0.182	AAAAATCT
AAMWATCT	Vigun01g072400	883	890	-	13.7571	2.65e-05	0.182	AAAAATCT
AAMWATCT	Vigun01g072400	909	916	-	13.7571	2.65e-05	0.182	AAAAATCT
AAMWATCT	Vigun01g072800	667	674	+	13.7571	2.65e-05	0.182	AAAAATCT
AAMWATCT	Vigun01g072900	550	557	+	13.7571	2.65e-05	0.182	AAAAATCT
AAMWATCT	Vigun01g072900	1272	1279	-	12.7786	7.48e-05	0.238	AAATATCT
AAMWATCT	Vigun01g072900	508	515	+	12.7786	7.48e-05	0.238	AAATATCT
AAMWATCT	Vigun01g073200	885	892	-	13.7571	2.65e-05	0.182	AAAAATCT
AAMWATCT	Vigun01g073600	105	112	-	12.7786	7.48e-05	0.238	AAATATCT
AAMWATCT	Vigun01g074000	482	489	+	13.7571	2.65e-05	0.182	AAAAATCT
AAMWATCT	Vigun01g074200	543	550	-	13.7571	2.65e-05	0.182	AAAAATCT
AAMWATCT	Vigun01g074300	1304	1311	-	12.0786	9.66e-05	0.281	AACTATCT
AAMWATCT	Vigun01g074600	71	78	-	12.7786	7.48e-05	0.238	AAATATCT
AAMWATCT	Vigun01g075200	340	347	+	12.7786	7.48e-05	0.238	AAATATCT
AAMWATCT	Vigun01g075300	873	880	+	13.7571	2.65e-05	0.182	AAAAATCT
AAMWATCT	Vigun01g075300	915	922	+	12.7786	7.48e-05	0.238	AAATATCT
AAMWATCT	Vigun01g075500	33	40	+	12.0786	9.66e-05	0.281	AACTATCT
AAMWATCT	Vigun01g075600	226	233	-	13.7571	2.65e-05	0.182	AAAAATCT
AAMWATCT	Vigun01g075800	132	139	-	12.7786	7.48e-05	0.238	AAATATCT
AAMWATCT	Vigun01g075800	910	917	-	12.0786	9.66e-05	0.281	AACTATCT
AAMWATCT	Vigun01g075900	113	120	-	13.7571	2.65e-05	0.182	AAAAATCT
AAMWATCT	Vigun01g075900	720	727	-	13.7571	2.65e-05	0.182	AAAAATCT
AAMWATCT	Vigun01g075900	369	376	-	12.7786	7.48e-05	0.238	AAATATCT
AAMWATCT	Vigun01g076000	635	642	+	13.7571	2.65e-05	0.182	AAAAATCT
AAMWATCT	Vigun01g076000	768	775	+	13.7571	2.65e-05	0.182	AAAAATCT
AAMWATCT	Vigun01g076100	1304	1311	+	12.7786	7.48e-05	0.238	AAATATCT
AAMWATCT	Vigun01g076300	481	488	-	13.0571	4.83e-05	0.238	AACAATCT
AAMWATCT	Vigun01g076400	772	779	-	12.0786	9.66e-05	0.281	AACTATCT
AAMWATCT	Vigun01g076500	1471	1478	-	12.7786	7.48e-05	0.238	AAATATCT
AAMWATCT	Vigun01g076600	164	171	-	13.7571	2.65e-05	0.182	AAAAATCT
AAMWATCT	Vigun01g077100	1303	1310	+	12.0786	9.66e-05	0.281	AACTATCT
AAMWATCT	Vigun01g077200	366	373	+	13.7571	2.65e-05	0.182	AAAAATCT
AAMWATCT	Vigun01g077200	1281	1288	+	13.7571	2.65e-05	0.182	AAAAATCT
AAMWATCT	Vigun01g077800	197	204	-	13.7571	2.65e-05	0.182	AAAAATCT
AAMWATCT	Vigun01g077800	682	689	-	12.7786	7.48e-05	0.238	AAATATCT
AAMWATCT	Vigun01g077900	1112	1119	-	13.7571	2.65e-05	0.182	AAAAATCT
AAMWATCT	Vigun01g077900	1064	1071	-	12.7786	7.48e-05	0.238	AAATATCT
AAMWATCT	Vigun01g077900	1314	1321	-	12.7786	7.48e-05	0.238	AAATATCT
AAMWATCT	Vigun01g077900	1048	1055	+	12.7786	7.48e-05	0.238	AAATATCT
AAMWATCT	Vigun01g078100	599	606	-	13.0571	4.83e-05	0.238	AACAATCT
AAMWATCT	Vigun01g078400	188	195	+	13.7571	2.65e-05	0.182	AAAAATCT
AAMWATCT	Vigun01g078400	1315	1322	+	13.7571	2.65e-05	0.182	AAAAATCT
AAMWATCT	Vigun01g078500	96	103	-	13.0571	4.83e-05	0.238	AACAATCT
AAMWATCT	Vigun01g078600	127	134	-	12.7786	7.48e-05	0.238	AAATATCT
AAMWATCT	Vigun01g078600	202	209	-	12.7786	7.48e-05	0.238	AAATATCT
AAMWATCT	Vigun01g078700	1442	1449	+	13.7571	2.65e-05	0.182	AAAAATCT
AAMWATCT	Vigun01g078900	338	345	-	13.7571	2.65e-05	0.182	AAAAATCT
AAMWATCT	Vigun01g078900	718	725	+	13.0571	4.83e-05	0.238	AACAATCT
AAMWATCT	Vigun01g079100	1209	1216	+	13.7571	2.65e-05	0.182	AAAAATCT
AAMWATCT	Vigun01g079200	750	757	-	13.7571	2.65e-05	0.182	AAAAATCT
AAMWATCT	Vigun01g079400	1163	1170	+	13.0571	4.83e-05	0.238	AACAATCT
AAMWATCT	Vigun01g079500	582	589	-	12.7786	7.48e-05	0.238	AAATATCT
AAMWATCT	Vigun01g079600	1020	1027	+	12.7786	7.48e-05	0.238	AAATATCT
AAMWATCT	Vigun01g079800	736	743	+	12.7786	7.48e-05	0.238	AAATATCT
AAMWATCT	Vigun01g080100	365	372	-	13.7571	2.65e-05	0.182	AAAAATCT
AAMWATCT	Vigun01g080100	1368	1375	-	12.0786	9.66e-05	0.281	AACTATCT
AAMWATCT	Vigun01g080200	916	923	-	13.7571	2.65e-05	0.182	AAAAATCT
AAMWATCT	Vigun01g080200	1032	1039	+	13.0571	4.83e-05	0.238	AACAATCT
AAMWATCT	Vigun01g080200	464	471	-	12.7786	7.48e-05	0.238	AAATATCT
AAMWATCT	Vigun01g080200	831	838	-	12.7786	7.48e-05	0.238	AAATATCT
AAMWATCT	Vigun01g080200	820	827	-	12.0786	9.66e-05	0.281	AACTATCT
AAMWATCT	Vigun01g080300	346	353	-	12.7786	7.48e-05	0.238	AAATATCT
AAMWATCT	Vigun01g080500	1369	1376	-	13.7571	2.65e-05	0.182	AAAAATCT
AAMWATCT	Vigun01g080800	614	621	+	12.7786	7.48e-05	0.238	AAATATCT
AAMWATCT	Vigun01g080900	1408	1415	-	12.7786	7.48e-05	0.238	AAATATCT
AAMWATCT	Vigun01g081000	960	967	+	13.7571	2.65e-05	0.182	AAAAATCT
AAMWATCT	Vigun01g081200	4	11	-	13.7571	2.65e-05	0.182	AAAAATCT
AAMWATCT	Vigun01g081300	728	735	-	13.7571	2.65e-05	0.182	AAAAATCT
AAMWATCT	Vigun01g081300	1259	1266	+	13.7571	2.65e-05	0.182	AAAAATCT
AAMWATCT	Vigun01g081300	452	459	+	12.7786	7.48e-05	0.238	AAATATCT
AAMWATCT	Vigun01g081300	1227	1234	+	12.7786	7.48e-05	0.238	AAATATCT
AAMWATCT	Vigun01g081700	332	339	-	13.7571	2.65e-05	0.182	AAAAATCT
AAMWATCT	Vigun01g081700	1268	1275	+	12.7786	7.48e-05	0.238	AAATATCT
AAMWATCT	Vigun01g081800	838	845	+	13.7571	2.65e-05	0.182	AAAAATCT
AAMWATCT	Vigun01g082000	103	110	-	12.7786	7.48e-05	0.238	AAATATCT
AAMWATCT	Vigun01g082200	865	872	-	13.7571	2.65e-05	0.182	AAAAATCT
AAMWATCT	Vigun01g082200	1475	1482	-	13.7571	2.65e-05	0.182	AAAAATCT
AAMWATCT	Vigun01g082300	719	726	+	13.7571	2.65e-05	0.182	AAAAATCT
AAMWATCT	Vigun01g082300	571	578	+	12.0786	9.66e-05	0.281	AACTATCT
AAMWATCT	Vigun01g082700	1226	1233	+	13.7571	2.65e-05	0.182	AAAAATCT
AAMWATCT	Vigun01g083200	1160	1167	+	12.7786	7.48e-05	0.238	AAATATCT
AAMWATCT	Vigun01g083400	1072	1079	+	12.7786	7.48e-05	0.238	AAATATCT
AAMWATCT	Vigun01g083600	1385	1392	+	13.7571	2.65e-05	0.182	AAAAATCT
AAMWATCT	Vigun01g083700	246	253	+	13.0571	4.83e-05	0.238	AACAATCT
AAMWATCT	Vigun01g083800	122	129	+	13.7571	2.65e-05	0.182	AAAAATCT
AAMWATCT	Vigun01g083900	673	680	-	12.0786	9.66e-05	0.281	AACTATCT
AAMWATCT	Vigun01g084000	896	903	-	13.7571	2.65e-05	0.182	AAAAATCT
AAMWATCT	Vigun01g084100	16	23	+	13.7571	2.65e-05	0.182	AAAAATCT
AAMWATCT	Vigun01g084100	1085	1092	+	13.7571	2.65e-05	0.182	AAAAATCT
AAMWATCT	Vigun01g084200	228	235	+	13.7571	2.65e-05	0.182	AAAAATCT
AAMWATCT	Vigun01g084300	1139	1146	-	12.0786	9.66e-05	0.281	AACTATCT
AAMWATCT	Vigun01g084400	715	722	-	13.7571	2.65e-05	0.182	AAAAATCT
AAMWATCT	Vigun01g084400	873	880	+	13.0571	4.83e-05	0.238	AACAATCT
AAMWATCT	Vigun01g084400	531	538	-	12.7786	7.48e-05	0.238	AAATATCT
AAMWATCT	Vigun01g084400	498	505	+	12.7786	7.48e-05	0.238	AAATATCT
AAMWATCT	Vigun01g084500	585	592	+	13.7571	2.65e-05	0.182	AAAAATCT
AAMWATCT	Vigun01g084600	449	456	+	13.7571	2.65e-05	0.182	AAAAATCT
AAMWATCT	Vigun01g084600	9	16	+	13.0571	4.83e-05	0.238	AACAATCT
AAMWATCT	Vigun01g084600	217	224	+	13.0571	4.83e-05	0.238	AACAATCT
AAMWATCT	Vigun01g084700	1003	1010	+	13.7571	2.65e-05	0.182	AAAAATCT
AAMWATCT	Vigun01g085100	989	996	+	13.7571	2.65e-05	0.182	AAAAATCT
AAMWATCT	Vigun01g085200	531	538	-	12.7786	7.48e-05	0.238	AAATATCT
AAMWATCT	Vigun01g085600	1027	1034	-	13.7571	2.65e-05	0.182	AAAAATCT
AAMWATCT	Vigun01g086100	280	287	+	13.7571	2.65e-05	0.182	AAAAATCT
AAMWATCT	Vigun01g086100	914	921	+	13.7571	2.65e-05	0.182	AAAAATCT
AAMWATCT	Vigun01g086200	117	124	+	13.0571	4.83e-05	0.238	AACAATCT
AAMWATCT	Vigun01g086300	728	735	-	13.7571	2.65e-05	0.182	AAAAATCT
AAMWATCT	Vigun01g086300	405	412	-	12.0786	9.66e-05	0.281	AACTATCT
AAMWATCT	Vigun01g086400	551	558	-	13.7571	2.65e-05	0.182	AAAAATCT
AAMWATCT	Vigun01g086400	1395	1402	-	13.0571	4.83e-05	0.238	AACAATCT
AAMWATCT	Vigun01g086400	336	343	+	12.7786	7.48e-05	0.238	AAATATCT
AAMWATCT	Vigun01g086500	188	195	+	13.7571	2.65e-05	0.182	AAAAATCT
AAMWATCT	Vigun01g086500	891	898	+	13.0571	4.83e-05	0.238	AACAATCT
AAMWATCT	Vigun01g086500	98	105	+	12.0786	9.66e-05	0.281	AACTATCT
AAMWATCT	Vigun01g086600	1006	1013	+	12.7786	7.48e-05	0.238	AAATATCT
AAMWATCT	Vigun01g086600	1235	1242	+	12.7786	7.48e-05	0.238	AAATATCT
AAMWATCT	Vigun01g086700	1316	1323	-	12.7786	7.48e-05	0.238	AAATATCT
AAMWATCT	Vigun01g086900	1186	1193	-	13.7571	2.65e-05	0.182	AAAAATCT
AAMWATCT	Vigun01g086900	384	391	-	13.0571	4.83e-05	0.238	AACAATCT
AAMWATCT	Vigun01g087200	54	61	-	13.7571	2.65e-05	0.182	AAAAATCT
AAMWATCT	Vigun01g087200	386	393	-	13.7571	2.65e-05	0.182	AAAAATCT
AAMWATCT	Vigun01g087400	370	377	+	13.7571	2.65e-05	0.182	AAAAATCT
AAMWATCT	Vigun01g087400	869	876	-	12.7786	7.48e-05	0.238	AAATATCT
AAMWATCT	Vigun01g087400	943	950	-	12.7786	7.48e-05	0.238	AAATATCT
AAMWATCT	Vigun01g087500	995	1002	-	13.7571	2.65e-05	0.182	AAAAATCT
AAMWATCT	Vigun01g088100	783	790	+	13.7571	2.65e-05	0.182	AAAAATCT
AAMWATCT	Vigun01g088100	931	938	-	12.7786	7.48e-05	0.238	AAATATCT
AAMWATCT	Vigun01g088100	804	811	+	12.7786	7.48e-05	0.238	AAATATCT
AAMWATCT	Vigun01g088300	1330	1337	-	13.7571	2.65e-05	0.182	AAAAATCT
AAMWATCT	Vigun01g088500	1044	1051	+	13.0571	4.83e-05	0.238	AACAATCT
AAMWATCT	Vigun01g088600	966	973	-	13.7571	2.65e-05	0.182	AAAAATCT
AAMWATCT	Vigun01g088600	573	580	-	12.7786	7.48e-05	0.238	AAATATCT
AAMWATCT	Vigun01g088800	1164	1171	+	12.7786	7.48e-05	0.238	AAATATCT
AAMWATCT	Vigun01g088900	425	432	+	12.7786	7.48e-05	0.238	AAATATCT
AAMWATCT	Vigun01g089100	496	503	-	12.7786	7.48e-05	0.238	AAATATCT
AAMWATCT	Vigun01g089200	1332	1339	-	12.7786	7.48e-05	0.238	AAATATCT
AAMWATCT	Vigun01g089400	611	618	+	12.7786	7.48e-05	0.238	AAATATCT
AAMWATCT	Vigun01g089700	627	634	+	13.7571	2.65e-05	0.182	AAAAATCT
AAMWATCT	Vigun01g089700	1067	1074	+	12.0786	9.66e-05	0.281	AACTATCT
AAMWATCT	Vigun01g089800	340	347	-	13.0571	4.83e-05	0.238	AACAATCT
AAMWATCT	Vigun01g089900	1433	1440	+	13.0571	4.83e-05	0.238	AACAATCT
AAMWATCT	Vigun01g089900	807	814	+	12.7786	7.48e-05	0.238	AAATATCT
AAMWATCT	Vigun01g090000	1455	1462	+	13.0571	4.83e-05	0.238	AACAATCT
AAMWATCT	Vigun01g090300	404	411	-	12.7786	7.48e-05	0.238	AAATATCT
AAMWATCT	Vigun01g090300	209	216	+	12.7786	7.48e-05	0.238	AAATATCT
AAMWATCT	Vigun01g090300	837	844	+	12.7786	7.48e-05	0.238	AAATATCT
AAMWATCT	Vigun01g090700	574	581	+	13.7571	2.65e-05	0.182	AAAAATCT
AAMWATCT	Vigun01g090800	770	777	-	13.7571	2.65e-05	0.182	AAAAATCT
AAMWATCT	Vigun01g091000	988	995	-	13.7571	2.65e-05	0.182	AAAAATCT
AAMWATCT	Vigun01g091000	208	215	-	12.7786	7.48e-05	0.238	AAATATCT
AAMWATCT	Vigun01g091300	995	1002	+	13.7571	2.65e-05	0.182	AAAAATCT
AAMWATCT	Vigun01g091300	1281	1288	+	12.7786	7.48e-05	0.238	AAATATCT
AAMWATCT	Vigun01g091700	1160	1167	+	13.0571	4.83e-05	0.238	AACAATCT
AAMWATCT	Vigun01g091800	714	721	+	13.0571	4.83e-05	0.238	AACAATCT
AAMWATCT	Vigun01g091900	183	190	+	12.7786	7.48e-05	0.238	AAATATCT
AAMWATCT	Vigun01g091900	246	253	+	12.7786	7.48e-05	0.238	AAATATCT
AAMWATCT	Vigun01g092000	6	13	+	13.7571	2.65e-05	0.182	AAAAATCT
AAMWATCT	Vigun01g092100	225	232	-	12.0786	9.66e-05	0.281	AACTATCT
AAMWATCT	Vigun01g092500	1286	1293	+	13.7571	2.65e-05	0.182	AAAAATCT
AAMWATCT	Vigun01g092600	1403	1410	-	13.7571	2.65e-05	0.182	AAAAATCT
AAMWATCT	Vigun01g092700	93	100	+	12.7786	7.48e-05	0.238	AAATATCT
AAMWATCT	Vigun01g092900	275	282	+	13.7571	2.65e-05	0.182	AAAAATCT
AAMWATCT	Vigun01g093200	667	674	+	12.7786	7.48e-05	0.238	AAATATCT
AAMWATCT	Vigun01g093400	130	137	+	13.7571	2.65e-05	0.182	AAAAATCT
AAMWATCT	Vigun01g093400	679	686	+	12.7786	7.48e-05	0.238	AAATATCT
AAMWATCT	Vigun01g093600	1044	1051	-	13.0571	4.83e-05	0.238	AACAATCT
AAMWATCT	Vigun01g093800	247	254	+	13.7571	2.65e-05	0.182	AAAAATCT
AAMWATCT	Vigun01g093900	92	99	-	12.7786	7.48e-05	0.238	AAATATCT
AAMWATCT	Vigun01g094500	341	348	-	13.7571	2.65e-05	0.182	AAAAATCT
AAMWATCT	Vigun01g094500	966	973	-	13.7571	2.65e-05	0.182	AAAAATCT
AAMWATCT	Vigun01g094600	45	52	-	12.0786	9.66e-05	0.281	AACTATCT
AAMWATCT	Vigun01g094700	560	567	-	12.7786	7.48e-05	0.238	AAATATCT
AAMWATCT	Vigun01g094700	645	652	+	12.0786	9.66e-05	0.281	AACTATCT
AAMWATCT	Vigun01g095100	159	166	+	12.7786	7.48e-05	0.238	AAATATCT
AAMWATCT	Vigun01g095100	292	299	+	12.7786	7.48e-05	0.238	AAATATCT
AAMWATCT	Vigun01g095200	566	573	+	13.0571	4.83e-05	0.238	AACAATCT
AAMWATCT	Vigun01g095500	616	623	+	13.0571	4.83e-05	0.238	AACAATCT
AAMWATCT	Vigun01g095600	106	113	-	13.7571	2.65e-05	0.182	AAAAATCT
AAMWATCT	Vigun01g095600	718	725	-	12.7786	7.48e-05	0.238	AAATATCT
AAMWATCT	Vigun01g095700	908	915	-	13.7571	2.65e-05	0.182	AAAAATCT
AAMWATCT	Vigun01g095700	1233	1240	+	13.7571	2.65e-05	0.182	AAAAATCT
AAMWATCT	Vigun01g095700	937	944	-	12.7786	7.48e-05	0.238	AAATATCT
AAMWATCT	Vigun01g095700	1391	1398	-	12.7786	7.48e-05	0.238	AAATATCT
AAMWATCT	Vigun01g095700	400	407	+	12.0786	9.66e-05	0.281	AACTATCT
AAMWATCT	Vigun01g095800	536	543	-	13.7571	2.65e-05	0.182	AAAAATCT
AAMWATCT	Vigun01g095800	861	868	+	13.7571	2.65e-05	0.182	AAAAATCT
AAMWATCT	Vigun01g095800	1279	1286	-	13.0571	4.83e-05	0.238	AACAATCT
AAMWATCT	Vigun01g095800	565	572	-	12.7786	7.48e-05	0.238	AAATATCT
AAMWATCT	Vigun01g095800	1019	1026	-	12.7786	7.48e-05	0.238	AAATATCT
AAMWATCT	Vigun01g095800	28	35	+	12.0786	9.66e-05	0.281	AACTATCT
AAMWATCT	Vigun01g096100	580	587	+	12.7786	7.48e-05	0.238	AAATATCT
AAMWATCT	Vigun01g096300	377	384	-	12.7786	7.48e-05	0.238	AAATATCT
AAMWATCT	Vigun01g096500	294	301	-	13.7571	2.65e-05	0.182	AAAAATCT
AAMWATCT	Vigun01g096700	843	850	-	13.0571	4.83e-05	0.238	AACAATCT
AAMWATCT	Vigun01g096900	1189	1196	-	12.7786	7.48e-05	0.238	AAATATCT
AAMWATCT	Vigun01g097000	927	934	+	13.0571	4.83e-05	0.238	AACAATCT
AAMWATCT	Vigun01g097300	193	200	+	13.0571	4.83e-05	0.238	AACAATCT
AAMWATCT	Vigun01g097400	1492	1499	+	12.7786	7.48e-05	0.238	AAATATCT
AAMWATCT	Vigun01g097800	1237	1244	-	13.7571	2.65e-05	0.182	AAAAATCT
AAMWATCT	Vigun01g097900	359	366	+	12.7786	7.48e-05	0.238	AAATATCT
AAMWATCT	Vigun01g098000	627	634	-	12.7786	7.48e-05	0.238	AAATATCT
AAMWATCT	Vigun01g098100	1353	1360	+	13.7571	2.65e-05	0.182	AAAAATCT
AAMWATCT	Vigun01g098600	468	475	-	13.7571	2.65e-05	0.182	AAAAATCT
AAMWATCT	Vigun01g098700	922	929	-	13.7571	2.65e-05	0.182	AAAAATCT
AAMWATCT	Vigun01g098800	220	227	+	13.0571	4.83e-05	0.238	AACAATCT
AAMWATCT	Vigun01g098800	365	372	-	13.0571	4.83e-05	0.238	AACAATCT
AAMWATCT	Vigun01g099000	527	534	+	12.7786	7.48e-05	0.238	AAATATCT
AAMWATCT	Vigun01g099100	153	160	+	13.7571	2.65e-05	0.182	AAAAATCT
AAMWATCT	Vigun01g099400	993	1000	-	13.7571	2.65e-05	0.182	AAAAATCT
AAMWATCT	Vigun01g099400	1051	1058	+	13.7571	2.65e-05	0.182	AAAAATCT
AAMWATCT	Vigun01g099400	1309	1316	+	13.7571	2.65e-05	0.182	AAAAATCT
AAMWATCT	Vigun01g099400	1332	1339	+	13.7571	2.65e-05	0.182	AAAAATCT
AAMWATCT	Vigun01g099500	61	68	-	13.7571	2.65e-05	0.182	AAAAATCT
AAMWATCT	Vigun01g099700	834	841	-	13.0571	4.83e-05	0.238	AACAATCT
AAMWATCT	Vigun01g099900	15	22	+	13.7571	2.65e-05	0.182	AAAAATCT
AAMWATCT	Vigun01g099900	1035	1042	-	12.7786	7.48e-05	0.238	AAATATCT
AAMWATCT	Vigun01g100000	538	545	-	12.7786	7.48e-05	0.238	AAATATCT
AAMWATCT	Vigun01g100100	24	31	+	13.0571	4.83e-05	0.238	AACAATCT
AAMWATCT	Vigun01g100100	71	78	+	13.0571	4.83e-05	0.238	AACAATCT
AAMWATCT	Vigun01g100100	1015	1022	+	12.0786	9.66e-05	0.281	AACTATCT
AAMWATCT	Vigun01g100200	1096	1103	+	13.0571	4.83e-05	0.238	AACAATCT
AAMWATCT	Vigun01g100300	1371	1378	+	13.7571	2.65e-05	0.182	AAAAATCT
AAMWATCT	Vigun01g100400	886	893	-	13.7571	2.65e-05	0.182	AAAAATCT
AAMWATCT	Vigun01g100400	1154	1161	+	13.7571	2.65e-05	0.182	AAAAATCT
AAMWATCT	Vigun01g100500	728	735	-	12.7786	7.48e-05	0.238	AAATATCT
AAMWATCT	Vigun01g100700	1455	1462	+	13.7571	2.65e-05	0.182	AAAAATCT
AAMWATCT	Vigun01g101100	1455	1462	+	13.7571	2.65e-05	0.182	AAAAATCT
AAMWATCT	Vigun01g101400	205	212	+	13.7571	2.65e-05	0.182	AAAAATCT
AAMWATCT	Vigun01g102100	1061	1068	-	12.7786	7.48e-05	0.238	AAATATCT
AAMWATCT	Vigun01g102300	1146	1153	-	13.7571	2.65e-05	0.182	AAAAATCT
AAMWATCT	Vigun01g102300	960	967	+	12.7786	7.48e-05	0.238	AAATATCT
AAMWATCT	Vigun01g102500	1493	1500	+	13.7571	2.65e-05	0.182	AAAAATCT
AAMWATCT	Vigun01g102600	346	353	-	12.7786	7.48e-05	0.238	AAATATCT
AAMWATCT	Vigun01g102600	778	785	+	12.7786	7.48e-05	0.238	AAATATCT
AAMWATCT	Vigun01g102600	1428	1435	+	12.7786	7.48e-05	0.238	AAATATCT
AAMWATCT	Vigun01g102700	1215	1222	-	13.7571	2.65e-05	0.182	AAAAATCT
AAMWATCT	Vigun01g102800	852	859	+	13.7571	2.65e-05	0.182	AAAAATCT
AAMWATCT	Vigun01g102800	1129	1136	+	13.7571	2.65e-05	0.182	AAAAATCT
AAMWATCT	Vigun01g102900	412	419	-	13.7571	2.65e-05	0.182	AAAAATCT
AAMWATCT	Vigun01g103200	134	141	+	12.7786	7.48e-05	0.238	AAATATCT
AAMWATCT	Vigun01g103400	1147	1154	-	12.7786	7.48e-05	0.238	AAATATCT
AAMWATCT	Vigun01g103500	462	469	-	12.7786	7.48e-05	0.238	AAATATCT
AAMWATCT	Vigun01g103500	806	813	-	12.7786	7.48e-05	0.238	AAATATCT
AAMWATCT	Vigun01g103500	579	586	+	12.7786	7.48e-05	0.238	AAATATCT
AAMWATCT	Vigun01g103500	700	707	+	12.7786	7.48e-05	0.238	AAATATCT
AAMWATCT	Vigun01g103600	580	587	-	13.7571	2.65e-05	0.182	AAAAATCT
AAMWATCT	Vigun01g103600	625	632	-	13.0571	4.83e-05	0.238	AACAATCT
AAMWATCT	Vigun01g103700	232	239	-	13.7571	2.65e-05	0.182	AAAAATCT
AAMWATCT	Vigun01g103700	719	726	-	12.7786	7.48e-05	0.238	AAATATCT
AAMWATCT	Vigun01g103700	1373	1380	+	12.0786	9.66e-05	0.281	AACTATCT
AAMWATCT	Vigun01g103900	1024	1031	-	12.7786	7.48e-05	0.238	AAATATCT
AAMWATCT	Vigun01g103900	1333	1340	+	12.7786	7.48e-05	0.238	AAATATCT
AAMWATCT	Vigun01g104100	1442	1449	+	13.7571	2.65e-05	0.182	AAAAATCT
AAMWATCT	Vigun01g104400	852	859	+	13.7571	2.65e-05	0.182	AAAAATCT
AAMWATCT	Vigun01g104500	1150	1157	-	13.0571	4.83e-05	0.238	AACAATCT
AAMWATCT	Vigun01g104500	1246	1253	-	13.0571	4.83e-05	0.238	AACAATCT
AAMWATCT	Vigun01g104500	1389	1396	+	13.0571	4.83e-05	0.238	AACAATCT
AAMWATCT	Vigun01g104600	1236	1243	+	13.7571	2.65e-05	0.182	AAAAATCT
AAMWATCT	Vigun01g104800	1263	1270	-	12.7786	7.48e-05	0.238	AAATATCT
AAMWATCT	Vigun01g104900	754	761	+	13.7571	2.65e-05	0.182	AAAAATCT
AAMWATCT	Vigun01g105000	807	814	-	12.7786	7.48e-05	0.238	AAATATCT
AAMWATCT	Vigun01g105200	636	643	-	13.7571	2.65e-05	0.182	AAAAATCT
AAMWATCT	Vigun01g105400	1435	1442	+	13.7571	2.65e-05	0.182	AAAAATCT
AAMWATCT	Vigun01g105700	1280	1287	-	12.7786	7.48e-05	0.238	AAATATCT
AAMWATCT	Vigun01g105800	1259	1266	-	12.7786	7.48e-05	0.238	AAATATCT
AAMWATCT	Vigun01g105900	208	215	+	12.7786	7.48e-05	0.238	AAATATCT
AAMWATCT	Vigun01g106000	1417	1424	-	12.0786	9.66e-05	0.281	AACTATCT
AAMWATCT	Vigun01g106100	680	687	-	13.7571	2.65e-05	0.182	AAAAATCT
AAMWATCT	Vigun01g106100	1425	1432	+	13.7571	2.65e-05	0.182	AAAAATCT
AAMWATCT	Vigun01g106100	835	842	-	12.7786	7.48e-05	0.238	AAATATCT
AAMWATCT	Vigun01g106100	1466	1473	+	12.7786	7.48e-05	0.238	AAATATCT
AAMWATCT	Vigun01g106300	768	775	+	13.0571	4.83e-05	0.238	AACAATCT
AAMWATCT	Vigun01g106500	786	793	-	12.7786	7.48e-05	0.238	AAATATCT
AAMWATCT	Vigun01g106500	929	936	+	12.7786	7.48e-05	0.238	AAATATCT
AAMWATCT	Vigun01g106800	1246	1253	-	12.7786	7.48e-05	0.238	AAATATCT
AAMWATCT	Vigun01g106900	534	541	+	13.0571	4.83e-05	0.238	AACAATCT
AAMWATCT	Vigun01g106900	286	293	+	12.7786	7.48e-05	0.238	AAATATCT
AAMWATCT	Vigun01g107000	594	601	+	12.7786	7.48e-05	0.238	AAATATCT
AAMWATCT	Vigun01g107300	22	29	+	13.7571	2.65e-05	0.182	AAAAATCT
AAMWATCT	Vigun01g107300	56	63	-	12.7786	7.48e-05	0.238	AAATATCT
AAMWATCT	Vigun01g107500	1182	1189	+	12.7786	7.48e-05	0.238	AAATATCT
AAMWATCT	Vigun01g108100	1226	1233	+	13.7571	2.65e-05	0.182	AAAAATCT
AAMWATCT	Vigun01g108200	219	226	+	12.7786	7.48e-05	0.238	AAATATCT
AAMWATCT	Vigun01g108400	542	549	+	13.0571	4.83e-05	0.238	AACAATCT
AAMWATCT	Vigun01g108500	1338	1345	+	12.7786	7.48e-05	0.238	AAATATCT
AAMWATCT	Vigun01g108600	600	607	+	13.7571	2.65e-05	0.182	AAAAATCT
AAMWATCT	Vigun01g108700	873	880	-	12.7786	7.48e-05	0.238	AAATATCT
AAMWATCT	Vigun01g108700	31	38	+	12.0786	9.66e-05	0.281	AACTATCT
AAMWATCT	Vigun01g108800	1393	1400	+	13.7571	2.65e-05	0.182	AAAAATCT
AAMWATCT	Vigun01g108900	1059	1066	-	12.7786	7.48e-05	0.238	AAATATCT
AAMWATCT	Vigun01g109000	575	582	-	13.7571	2.65e-05	0.182	AAAAATCT
AAMWATCT	Vigun01g109100	234	241	-	13.7571	2.65e-05	0.182	AAAAATCT
AAMWATCT	Vigun01g109200	1393	1400	+	13.0571	4.83e-05	0.238	AACAATCT
AAMWATCT	Vigun01g109400	42	49	-	12.7786	7.48e-05	0.238	AAATATCT
AAMWATCT	Vigun01g109600	434	441	+	13.0571	4.83e-05	0.238	AACAATCT
AAMWATCT	Vigun01g109800	1259	1266	-	13.7571	2.65e-05	0.182	AAAAATCT
AAMWATCT	Vigun01g110000	1202	1209	+	13.7571	2.65e-05	0.182	AAAAATCT
AAMWATCT	Vigun01g110200	20	27	-	12.7786	7.48e-05	0.238	AAATATCT
AAMWATCT	Vigun01g110300	574	581	+	13.7571	2.65e-05	0.182	AAAAATCT
AAMWATCT	Vigun01g111000	255	262	-	13.7571	2.65e-05	0.182	AAAAATCT
AAMWATCT	Vigun01g111000	1211	1218	+	13.0571	4.83e-05	0.238	AACAATCT
AAMWATCT	Vigun01g111100	377	384	-	13.7571	2.65e-05	0.182	AAAAATCT
AAMWATCT	Vigun01g111200	536	543	+	12.7786	7.48e-05	0.238	AAATATCT
AAMWATCT	Vigun01g111200	792	799	+	12.7786	7.48e-05	0.238	AAATATCT
AAMWATCT	Vigun01g111800	607	614	-	12.7786	7.48e-05	0.238	AAATATCT
AAMWATCT	Vigun01g112100	1153	1160	-	13.7571	2.65e-05	0.182	AAAAATCT
AAMWATCT	Vigun01g112200	672	679	-	12.7786	7.48e-05	0.238	AAATATCT
AAMWATCT	Vigun01g112400	930	937	-	13.7571	2.65e-05	0.182	AAAAATCT
AAMWATCT	Vigun01g112400	1029	1036	-	13.7571	2.65e-05	0.182	AAAAATCT
AAMWATCT	Vigun01g112400	137	144	+	13.7571	2.65e-05	0.182	AAAAATCT
AAMWATCT	Vigun01g112400	1039	1046	-	13.0571	4.83e-05	0.238	AACAATCT
AAMWATCT	Vigun01g112500	1125	1132	-	13.7571	2.65e-05	0.182	AAAAATCT
AAMWATCT	Vigun01g112500	1104	1111	+	12.7786	7.48e-05	0.238	AAATATCT
AAMWATCT	Vigun01g112500	1213	1220	-	12.0786	9.66e-05	0.281	AACTATCT
AAMWATCT	Vigun01g112600	49	56	+	13.7571	2.65e-05	0.182	AAAAATCT
AAMWATCT	Vigun01g112600	765	772	+	13.7571	2.65e-05	0.182	AAAAATCT
AAMWATCT	Vigun01g112700	1130	1137	+	13.7571	2.65e-05	0.182	AAAAATCT
AAMWATCT	Vigun01g112800	1108	1115	+	13.7571	2.65e-05	0.182	AAAAATCT
AAMWATCT	Vigun01g112800	183	190	+	13.0571	4.83e-05	0.238	AACAATCT
AAMWATCT	Vigun01g112900	528	535	+	13.7571	2.65e-05	0.182	AAAAATCT
AAMWATCT	Vigun01g112900	884	891	+	12.7786	7.48e-05	0.238	AAATATCT
AAMWATCT	Vigun01g112900	478	485	-	12.0786	9.66e-05	0.281	AACTATCT
AAMWATCT	Vigun01g113300	636	643	-	13.7571	2.65e-05	0.182	AAAAATCT
AAMWATCT	Vigun01g113600	405	412	+	12.7786	7.48e-05	0.238	AAATATCT
AAMWATCT	Vigun01g113600	419	426	+	12.7786	7.48e-05	0.238	AAATATCT
AAMWATCT	Vigun01g113700	858	865	+	13.7571	2.65e-05	0.182	AAAAATCT
AAMWATCT	Vigun01g113700	1259	1266	+	13.7571	2.65e-05	0.182	AAAAATCT
AAMWATCT	Vigun01g113800	787	794	-	12.7786	7.48e-05	0.238	AAATATCT
AAMWATCT	Vigun01g113800	816	823	-	12.7786	7.48e-05	0.238	AAATATCT
AAMWATCT	Vigun01g113800	775	782	+	12.7786	7.48e-05	0.238	AAATATCT
AAMWATCT	Vigun01g114000	386	393	-	12.7786	7.48e-05	0.238	AAATATCT
AAMWATCT	Vigun01g114000	363	370	+	12.7786	7.48e-05	0.238	AAATATCT
AAMWATCT	Vigun01g114200	849	856	-	12.7786	7.48e-05	0.238	AAATATCT
AAMWATCT	Vigun01g114200	865	872	+	12.7786	7.48e-05	0.238	AAATATCT
AAMWATCT	Vigun01g114500	925	932	-	13.7571	2.65e-05	0.182	AAAAATCT
AAMWATCT	Vigun01g114500	541	548	-	12.7786	7.48e-05	0.238	AAATATCT
AAMWATCT	Vigun01g114600	1025	1032	+	12.7786	7.48e-05	0.238	AAATATCT
AAMWATCT	Vigun01g114700	67	74	-	12.7786	7.48e-05	0.238	AAATATCT
AAMWATCT	Vigun01g114700	848	855	+	12.7786	7.48e-05	0.238	AAATATCT
AAMWATCT	Vigun01g115000	1035	1042	+	13.7571	2.65e-05	0.182	AAAAATCT
AAMWATCT	Vigun01g115100	196	203	+	12.0786	9.66e-05	0.281	AACTATCT
AAMWATCT	Vigun01g115300	899	906	+	13.7571	2.65e-05	0.182	AAAAATCT
AAMWATCT	Vigun01g115700	332	339	-	12.0786	9.66e-05	0.281	AACTATCT
AAMWATCT	Vigun01g115800	375	382	-	12.0786	9.66e-05	0.281	AACTATCT
AAMWATCT	Vigun01g115900	900	907	-	12.0786	9.66e-05	0.281	AACTATCT
AAMWATCT	Vigun01g116400	1001	1008	-	13.7571	2.65e-05	0.182	AAAAATCT
AAMWATCT	Vigun01g116500	1415	1422	+	12.7786	7.48e-05	0.238	AAATATCT
AAMWATCT	Vigun01g116800	135	142	+	13.0571	4.83e-05	0.238	AACAATCT
AAMWATCT	Vigun01g116900	1323	1330	+	13.7571	2.65e-05	0.182	AAAAATCT
AAMWATCT	Vigun01g117000	1203	1210	-	12.7786	7.48e-05	0.238	AAATATCT
AAMWATCT	Vigun01g117300	1231	1238	+	13.7571	2.65e-05	0.182	AAAAATCT
AAMWATCT	Vigun01g117400	831	838	+	13.7571	2.65e-05	0.182	AAAAATCT
AAMWATCT	Vigun01g117500	762	769	-	13.0571	4.83e-05	0.238	AACAATCT
AAMWATCT	Vigun01g117800	1102	1109	+	12.7786	7.48e-05	0.238	AAATATCT
AAMWATCT	Vigun01g117900	1080	1087	+	13.0571	4.83e-05	0.238	AACAATCT
AAMWATCT	Vigun01g117900	1422	1429	-	12.7786	7.48e-05	0.238	AAATATCT
AAMWATCT	Vigun01g118300	453	460	-	13.7571	2.65e-05	0.182	AAAAATCT
AAMWATCT	Vigun01g118300	1081	1088	-	13.7571	2.65e-05	0.182	AAAAATCT
AAMWATCT	Vigun01g118700	207	214	+	12.7786	7.48e-05	0.238	AAATATCT
AAMWATCT	Vigun01g118800	869	876	+	12.7786	7.48e-05	0.238	AAATATCT
AAMWATCT	Vigun01g118800	1295	1302	+	12.7786	7.48e-05	0.238	AAATATCT
AAMWATCT	Vigun01g118900	1230	1237	-	13.7571	2.65e-05	0.182	AAAAATCT
AAMWATCT	Vigun01g118900	1173	1180	+	13.7571	2.65e-05	0.182	AAAAATCT
AAMWATCT	Vigun01g118900	1283	1290	+	13.7571	2.65e-05	0.182	AAAAATCT
AAMWATCT	Vigun01g119000	356	363	-	12.7786	7.48e-05	0.238	AAATATCT
AAMWATCT	Vigun01g119000	1151	1158	-	12.7786	7.48e-05	0.238	AAATATCT
AAMWATCT	Vigun01g119100	894	901	-	12.7786	7.48e-05	0.238	AAATATCT
AAMWATCT	Vigun01g119100	619	626	+	12.7786	7.48e-05	0.238	AAATATCT
AAMWATCT	Vigun01g119200	285	292	+	13.7571	2.65e-05	0.182	AAAAATCT
AAMWATCT	Vigun01g119300	822	829	-	13.7571	2.65e-05	0.182	AAAAATCT
AAMWATCT	Vigun01g119400	1193	1200	-	13.0571	4.83e-05	0.238	AACAATCT
AAMWATCT	Vigun01g119700	1192	1199	-	12.7786	7.48e-05	0.238	AAATATCT
AAMWATCT	Vigun01g119900	927	934	+	13.7571	2.65e-05	0.182	AAAAATCT
AAMWATCT	Vigun01g120000	476	483	+	12.7786	7.48e-05	0.238	AAATATCT
AAMWATCT	Vigun01g120100	1103	1110	+	13.7571	2.65e-05	0.182	AAAAATCT
AAMWATCT	Vigun01g120600	94	101	-	13.7571	2.65e-05	0.182	AAAAATCT
AAMWATCT	Vigun01g120900	1057	1064	-	13.7571	2.65e-05	0.182	AAAAATCT
AAMWATCT	Vigun01g120900	740	747	+	13.7571	2.65e-05	0.182	AAAAATCT
AAMWATCT	Vigun01g121700	1477	1484	+	13.0571	4.83e-05	0.238	AACAATCT
AAMWATCT	Vigun01g121700	280	287	+	12.7786	7.48e-05	0.238	AAATATCT
AAMWATCT	Vigun01g121700	972	979	+	12.7786	7.48e-05	0.238	AAATATCT
AAMWATCT	Vigun01g121700	1051	1058	+	12.7786	7.48e-05	0.238	AAATATCT
AAMWATCT	Vigun01g121800	362	369	-	12.7786	7.48e-05	0.238	AAATATCT
AAMWATCT	Vigun01g121800	506	513	-	12.7786	7.48e-05	0.238	AAATATCT
AAMWATCT	Vigun01g121900	887	894	-	12.7786	7.48e-05	0.238	AAATATCT
AAMWATCT	Vigun01g122200	675	682	+	12.7786	7.48e-05	0.238	AAATATCT
AAMWATCT	Vigun01g122300	432	439	-	13.7571	2.65e-05	0.182	AAAAATCT
AAMWATCT	Vigun01g122500	883	890	-	13.7571	2.65e-05	0.182	AAAAATCT
AAMWATCT	Vigun01g122500	1080	1087	+	13.7571	2.65e-05	0.182	AAAAATCT
AAMWATCT	Vigun01g122500	119	126	-	12.0786	9.66e-05	0.281	AACTATCT
AAMWATCT	Vigun01g122500	222	229	+	12.0786	9.66e-05	0.281	AACTATCT
AAMWATCT	Vigun01g122600	1259	1266	-	13.7571	2.65e-05	0.182	AAAAATCT
AAMWATCT	Vigun01g122600	141	148	+	12.7786	7.48e-05	0.238	AAATATCT
AAMWATCT	Vigun01g122700	92	99	-	13.0571	4.83e-05	0.238	AACAATCT
AAMWATCT	Vigun01g123200	967	974	-	13.7571	2.65e-05	0.182	AAAAATCT
AAMWATCT	Vigun01g123400	881	888	-	12.7786	7.48e-05	0.238	AAATATCT
AAMWATCT	Vigun01g123600	330	337	+	13.0571	4.83e-05	0.238	AACAATCT
AAMWATCT	Vigun01g123700	21	28	-	13.7571	2.65e-05	0.182	AAAAATCT
AAMWATCT	Vigun01g123700	559	566	+	13.7571	2.65e-05	0.182	AAAAATCT
AAMWATCT	Vigun01g123700	997	1004	+	12.7786	7.48e-05	0.238	AAATATCT
AAMWATCT	Vigun01g123800	395	402	-	13.7571	2.65e-05	0.182	AAAAATCT
AAMWATCT	Vigun01g123800	1052	1059	+	12.7786	7.48e-05	0.238	AAATATCT
AAMWATCT	Vigun01g124000	695	702	-	12.7786	7.48e-05	0.238	AAATATCT
AAMWATCT	Vigun01g124000	1034	1041	+	12.7786	7.48e-05	0.238	AAATATCT
AAMWATCT	Vigun01g124200	389	396	-	13.7571	2.65e-05	0.182	AAAAATCT
AAMWATCT	Vigun01g124500	1289	1296	+	13.7571	2.65e-05	0.182	AAAAATCT
AAMWATCT	Vigun01g124500	1086	1093	-	13.0571	4.83e-05	0.238	AACAATCT
AAMWATCT	Vigun01g124500	557	564	-	12.7786	7.48e-05	0.238	AAATATCT
AAMWATCT	Vigun01g124600	863	870	+	12.7786	7.48e-05	0.238	AAATATCT
AAMWATCT	Vigun01g124700	1217	1224	-	12.7786	7.48e-05	0.238	AAATATCT
AAMWATCT	Vigun01g124900	926	933	+	13.0571	4.83e-05	0.238	AACAATCT
AAMWATCT	Vigun01g125100	799	806	-	13.7571	2.65e-05	0.182	AAAAATCT
AAMWATCT	Vigun01g125100	1107	1114	-	12.7786	7.48e-05	0.238	AAATATCT
AAMWATCT	Vigun01g125100	658	665	-	12.0786	9.66e-05	0.281	AACTATCT
AAMWATCT	Vigun01g125500	160	167	-	13.7571	2.65e-05	0.182	AAAAATCT
AAMWATCT	Vigun01g125500	960	967	+	13.0571	4.83e-05	0.238	AACAATCT
AAMWATCT	Vigun01g125800	905	912	-	13.7571	2.65e-05	0.182	AAAAATCT
AAMWATCT	Vigun01g126200	190	197	+	13.7571	2.65e-05	0.182	AAAAATCT
AAMWATCT	Vigun01g126200	533	540	+	12.0786	9.66e-05	0.281	AACTATCT
AAMWATCT	Vigun01g126300	959	966	-	13.7571	2.65e-05	0.182	AAAAATCT
AAMWATCT	Vigun01g126400	1270	1277	+	13.7571	2.65e-05	0.182	AAAAATCT
AAMWATCT	Vigun01g126500	625	632	-	13.7571	2.65e-05	0.182	AAAAATCT
AAMWATCT	Vigun01g126500	797	804	+	13.0571	4.83e-05	0.238	AACAATCT
AAMWATCT	Vigun01g126600	906	913	+	13.7571	2.65e-05	0.182	AAAAATCT
AAMWATCT	Vigun01g126600	1204	1211	-	12.7786	7.48e-05	0.238	AAATATCT
AAMWATCT	Vigun01g126800	1201	1208	-	13.7571	2.65e-05	0.182	AAAAATCT
AAMWATCT	Vigun01g126800	1189	1196	+	13.7571	2.65e-05	0.182	AAAAATCT
AAMWATCT	Vigun01g127100	74	81	+	13.7571	2.65e-05	0.182	AAAAATCT
AAMWATCT	Vigun01g127100	1143	1150	+	12.0786	9.66e-05	0.281	AACTATCT
AAMWATCT	Vigun01g127200	782	789	-	13.7571	2.65e-05	0.182	AAAAATCT
AAMWATCT	Vigun01g127200	1482	1489	+	13.7571	2.65e-05	0.182	AAAAATCT
AAMWATCT	Vigun01g127300	1384	1391	+	13.7571	2.65e-05	0.182	AAAAATCT
AAMWATCT	Vigun01g127300	528	535	-	13.0571	4.83e-05	0.238	AACAATCT
AAMWATCT	Vigun01g127300	1264	1271	+	13.0571	4.83e-05	0.238	AACAATCT
AAMWATCT	Vigun01g127300	37	44	-	12.7786	7.48e-05	0.238	AAATATCT
AAMWATCT	Vigun01g127500	452	459	-	13.7571	2.65e-05	0.182	AAAAATCT
AAMWATCT	Vigun01g127800	29	36	-	13.0571	4.83e-05	0.238	AACAATCT
AAMWATCT	Vigun01g127900	204	211	+	13.7571	2.65e-05	0.182	AAAAATCT
AAMWATCT	Vigun01g127900	232	239	-	13.0571	4.83e-05	0.238	AACAATCT
AAMWATCT	Vigun01g127900	970	977	+	13.0571	4.83e-05	0.238	AACAATCT
AAMWATCT	Vigun01g128000	1185	1192	-	12.7786	7.48e-05	0.238	AAATATCT
AAMWATCT	Vigun01g128100	234	241	-	12.7786	7.48e-05	0.238	AAATATCT
AAMWATCT	Vigun01g128200	1022	1029	-	13.7571	2.65e-05	0.182	AAAAATCT
AAMWATCT	Vigun01g128200	1090	1097	-	13.7571	2.65e-05	0.182	AAAAATCT
AAMWATCT	Vigun01g128300	184	191	-	13.7571	2.65e-05	0.182	AAAAATCT
AAMWATCT	Vigun01g128400	883	890	-	13.7571	2.65e-05	0.182	AAAAATCT
AAMWATCT	Vigun01g128400	1085	1092	-	13.7571	2.65e-05	0.182	AAAAATCT
AAMWATCT	Vigun01g128400	971	978	+	13.7571	2.65e-05	0.182	AAAAATCT
AAMWATCT	Vigun01g128500	806	813	+	13.7571	2.65e-05	0.182	AAAAATCT
AAMWATCT	Vigun01g128600	360	367	-	13.7571	2.65e-05	0.182	AAAAATCT
AAMWATCT	Vigun01g128700	173	180	+	13.7571	2.65e-05	0.182	AAAAATCT
AAMWATCT	Vigun01g128800	628	635	-	13.7571	2.65e-05	0.182	AAAAATCT
AAMWATCT	Vigun01g128800	486	493	+	13.7571	2.65e-05	0.182	AAAAATCT
AAMWATCT	Vigun01g128900	957	964	+	12.7786	7.48e-05	0.238	AAATATCT
AAMWATCT	Vigun01g129200	738	745	+	13.7571	2.65e-05	0.182	AAAAATCT
AAMWATCT	Vigun01g129200	195	202	-	13.0571	4.83e-05	0.238	AACAATCT
AAMWATCT	Vigun01g129200	498	505	-	12.7786	7.48e-05	0.238	AAATATCT
AAMWATCT	Vigun01g129200	1277	1284	-	12.7786	7.48e-05	0.238	AAATATCT
AAMWATCT	Vigun01g129300	921	928	+	13.7571	2.65e-05	0.182	AAAAATCT
AAMWATCT	Vigun01g129400	436	443	+	13.7571	2.65e-05	0.182	AAAAATCT
AAMWATCT	Vigun01g129400	228	235	+	13.0571	4.83e-05	0.238	AACAATCT
AAMWATCT	Vigun01g129400	1094	1101	-	12.7786	7.48e-05	0.238	AAATATCT
AAMWATCT	Vigun01g129400	158	165	+	12.7786	7.48e-05	0.238	AAATATCT
AAMWATCT	Vigun01g129500	1115	1122	+	12.7786	7.48e-05	0.238	AAATATCT
AAMWATCT	Vigun01g129800	246	253	+	12.7786	7.48e-05	0.238	AAATATCT
AAMWATCT	Vigun01g129900	539	546	+	12.7786	7.48e-05	0.238	AAATATCT
AAMWATCT	Vigun01g130000	315	322	+	13.7571	2.65e-05	0.182	AAAAATCT
AAMWATCT	Vigun01g130100	1453	1460	-	12.7786	7.48e-05	0.238	AAATATCT
AAMWATCT	Vigun01g130200	757	764	+	13.7571	2.65e-05	0.182	AAAAATCT
AAMWATCT	Vigun01g130800	1228	1235	+	13.7571	2.65e-05	0.182	AAAAATCT
AAMWATCT	Vigun01g130800	581	588	+	13.0571	4.83e-05	0.238	AACAATCT
AAMWATCT	Vigun01g130800	719	726	-	12.7786	7.48e-05	0.238	AAATATCT
AAMWATCT	Vigun01g130800	384	391	+	12.0786	9.66e-05	0.281	AACTATCT
AAMWATCT	Vigun01g131000	1229	1236	+	13.7571	2.65e-05	0.182	AAAAATCT
AAMWATCT	Vigun01g131000	583	590	+	13.0571	4.83e-05	0.238	AACAATCT
AAMWATCT	Vigun01g131000	721	728	-	12.7786	7.48e-05	0.238	AAATATCT
AAMWATCT	Vigun01g131000	386	393	+	12.0786	9.66e-05	0.281	AACTATCT
AAMWATCT	Vigun01g131100	1237	1244	+	13.7571	2.65e-05	0.182	AAAAATCT
AAMWATCT	Vigun01g131100	512	519	-	13.0571	4.83e-05	0.238	AACAATCT
AAMWATCT	Vigun01g132000	564	571	-	13.7571	2.65e-05	0.182	AAAAATCT
AAMWATCT	Vigun01g132000	661	668	+	12.0786	9.66e-05	0.281	AACTATCT
AAMWATCT	Vigun01g132100	333	340	-	13.7571	2.65e-05	0.182	AAAAATCT
AAMWATCT	Vigun01g132100	430	437	+	12.0786	9.66e-05	0.281	AACTATCT
AAMWATCT	Vigun01g132200	417	424	+	12.7786	7.48e-05	0.238	AAATATCT
AAMWATCT	Vigun01g132500	476	483	+	12.7786	7.48e-05	0.238	AAATATCT
AAMWATCT	Vigun01g132600	1393	1400	+	13.7571	2.65e-05	0.182	AAAAATCT
AAMWATCT	Vigun01g132600	319	326	-	12.7786	7.48e-05	0.238	AAATATCT
AAMWATCT	Vigun01g132800	983	990	-	12.7786	7.48e-05	0.238	AAATATCT
AAMWATCT	Vigun01g133000	138	145	-	13.7571	2.65e-05	0.182	AAAAATCT
AAMWATCT	Vigun01g133000	1431	1438	-	12.7786	7.48e-05	0.238	AAATATCT
AAMWATCT	Vigun01g133200	29	36	+	13.7571	2.65e-05	0.182	AAAAATCT
AAMWATCT	Vigun01g133200	907	914	+	12.0786	9.66e-05	0.281	AACTATCT
AAMWATCT	Vigun01g133300	180	187	+	12.7786	7.48e-05	0.238	AAATATCT
AAMWATCT	Vigun01g133300	229	236	+	12.7786	7.48e-05	0.238	AAATATCT
AAMWATCT	Vigun01g133400	757	764	+	13.7571	2.65e-05	0.182	AAAAATCT
AAMWATCT	Vigun01g133400	126	133	-	13.0571	4.83e-05	0.238	AACAATCT
AAMWATCT	Vigun01g133700	1331	1338	-	13.0571	4.83e-05	0.238	AACAATCT
AAMWATCT	Vigun01g133900	886	893	-	13.7571	2.65e-05	0.182	AAAAATCT
AAMWATCT	Vigun01g134100	773	780	-	12.7786	7.48e-05	0.238	AAATATCT
AAMWATCT	Vigun01g134400	946	953	-	12.7786	7.48e-05	0.238	AAATATCT
AAMWATCT	Vigun01g134500	978	985	+	13.7571	2.65e-05	0.182	AAAAATCT
AAMWATCT	Vigun01g134500	1057	1064	-	12.7786	7.48e-05	0.238	AAATATCT
AAMWATCT	Vigun01g134600	252	259	+	13.7571	2.65e-05	0.182	AAAAATCT
AAMWATCT	Vigun01g134700	658	665	+	13.7571	2.65e-05	0.182	AAAAATCT
AAMWATCT	Vigun01g134700	1284	1291	-	12.7786	7.48e-05	0.238	AAATATCT
AAMWATCT	Vigun01g134800	777	784	+	12.7786	7.48e-05	0.238	AAATATCT
AAMWATCT	Vigun01g134900	892	899	+	13.7571	2.65e-05	0.182	AAAAATCT
AAMWATCT	Vigun01g134900	678	685	-	12.7786	7.48e-05	0.238	AAATATCT
AAMWATCT	Vigun01g134900	1368	1375	+	12.0786	9.66e-05	0.281	AACTATCT
AAMWATCT	Vigun01g135200	675	682	+	13.7571	2.65e-05	0.182	AAAAATCT
AAMWATCT	Vigun01g135400	960	967	-	13.7571	2.65e-05	0.182	AAAAATCT
AAMWATCT	Vigun01g135500	435	442	-	13.0571	4.83e-05	0.238	AACAATCT
AAMWATCT	Vigun01g135600	1081	1088	+	13.0571	4.83e-05	0.238	AACAATCT
AAMWATCT	Vigun01g135700	1255	1262	-	12.7786	7.48e-05	0.238	AAATATCT
AAMWATCT	Vigun01g136100	30	37	-	12.0786	9.66e-05	0.281	AACTATCT
AAMWATCT	Vigun01g136300	669	676	-	13.7571	2.65e-05	0.182	AAAAATCT
AAMWATCT	Vigun01g136400	1149	1156	-	12.7786	7.48e-05	0.238	AAATATCT
AAMWATCT	Vigun01g136700	355	362	+	12.7786	7.48e-05	0.238	AAATATCT
AAMWATCT	Vigun01g136800	262	269	-	13.7571	2.65e-05	0.182	AAAAATCT
AAMWATCT	Vigun01g136900	801	808	-	13.7571	2.65e-05	0.182	AAAAATCT
AAMWATCT	Vigun01g136900	430	437	+	13.7571	2.65e-05	0.182	AAAAATCT
AAMWATCT	Vigun01g137100	439	446	-	13.7571	2.65e-05	0.182	AAAAATCT
AAMWATCT	Vigun01g137100	181	188	+	12.0786	9.66e-05	0.281	AACTATCT
AAMWATCT	Vigun01g137200	977	984	+	12.7786	7.48e-05	0.238	AAATATCT
AAMWATCT	Vigun01g137500	879	886	+	13.7571	2.65e-05	0.182	AAAAATCT
AAMWATCT	Vigun01g137600	864	871	+	12.0786	9.66e-05	0.281	AACTATCT
AAMWATCT	Vigun01g137700	38	45	+	13.7571	2.65e-05	0.182	AAAAATCT
AAMWATCT	Vigun01g137900	564	571	+	12.7786	7.48e-05	0.238	AAATATCT
AAMWATCT	Vigun01g138100	1343	1350	+	12.7786	7.48e-05	0.238	AAATATCT
AAMWATCT	Vigun01g138300	702	709	-	13.7571	2.65e-05	0.182	AAAAATCT
AAMWATCT	Vigun01g138500	1034	1041	-	13.7571	2.65e-05	0.182	AAAAATCT
AAMWATCT	Vigun01g138600	968	975	-	12.7786	7.48e-05	0.238	AAATATCT
AAMWATCT	Vigun01g138800	502	509	+	13.7571	2.65e-05	0.182	AAAAATCT
AAMWATCT	Vigun01g139000	725	732	-	13.7571	2.65e-05	0.182	AAAAATCT
AAMWATCT	Vigun01g139100	813	820	-	12.7786	7.48e-05	0.238	AAATATCT
AAMWATCT	Vigun01g139200	302	309	-	12.7786	7.48e-05	0.238	AAATATCT
AAMWATCT	Vigun01g139200	378	385	+	12.7786	7.48e-05	0.238	AAATATCT
AAMWATCT	Vigun01g139600	801	808	-	12.7786	7.48e-05	0.238	AAATATCT
AAMWATCT	Vigun01g139600	1191	1198	-	12.7786	7.48e-05	0.238	AAATATCT
AAMWATCT	Vigun01g139700	444	451	-	13.7571	2.65e-05	0.182	AAAAATCT
AAMWATCT	Vigun01g139900	411	418	+	13.7571	2.65e-05	0.182	AAAAATCT
AAMWATCT	Vigun01g140200	1115	1122	+	13.7571	2.65e-05	0.182	AAAAATCT
AAMWATCT	Vigun01g140200	1006	1013	+	13.0571	4.83e-05	0.238	AACAATCT
AAMWATCT	Vigun01g140500	589	596	+	12.7786	7.48e-05	0.238	AAATATCT
AAMWATCT	Vigun01g140600	688	695	-	13.7571	2.65e-05	0.182	AAAAATCT
AAMWATCT	Vigun01g140600	1180	1187	+	12.7786	7.48e-05	0.238	AAATATCT
AAMWATCT	Vigun01g140700	662	669	+	12.7786	7.48e-05	0.238	AAATATCT
AAMWATCT	Vigun01g140800	976	983	+	12.0786	9.66e-05	0.281	AACTATCT
AAMWATCT	Vigun01g140900	707	714	-	13.0571	4.83e-05	0.238	AACAATCT
AAMWATCT	Vigun01g141000	531	538	-	13.7571	2.65e-05	0.182	AAAAATCT
AAMWATCT	Vigun01g141100	675	682	+	12.7786	7.48e-05	0.238	AAATATCT
AAMWATCT	Vigun01g141200	687	694	-	12.7786	7.48e-05	0.238	AAATATCT
AAMWATCT	Vigun01g141800	1345	1352	-	13.7571	2.65e-05	0.182	AAAAATCT
AAMWATCT	Vigun01g142000	1261	1268	+	13.7571	2.65e-05	0.182	AAAAATCT
AAMWATCT	Vigun01g142000	1059	1066	-	12.7786	7.48e-05	0.238	AAATATCT
AAMWATCT	Vigun01g142100	1439	1446	-	13.0571	4.83e-05	0.238	AACAATCT
AAMWATCT	Vigun01g142400	1245	1252	-	13.7571	2.65e-05	0.182	AAAAATCT
AAMWATCT	Vigun01g142400	1413	1420	+	13.7571	2.65e-05	0.182	AAAAATCT
AAMWATCT	Vigun01g142500	114	121	+	12.7786	7.48e-05	0.238	AAATATCT
AAMWATCT	Vigun01g142600	758	765	-	12.7786	7.48e-05	0.238	AAATATCT
AAMWATCT	Vigun01g142700	90	97	-	13.0571	4.83e-05	0.238	AACAATCT
AAMWATCT	Vigun01g143100	777	784	+	13.7571	2.65e-05	0.182	AAAAATCT
AAMWATCT	Vigun01g143400	811	818	-	13.7571	2.65e-05	0.182	AAAAATCT
AAMWATCT	Vigun01g143600	52	59	+	13.7571	2.65e-05	0.182	AAAAATCT
AAMWATCT	Vigun01g143700	108	115	+	13.7571	2.65e-05	0.182	AAAAATCT
AAMWATCT	Vigun01g143800	845	852	+	12.7786	7.48e-05	0.238	AAATATCT
AAMWATCT	Vigun01g144000	82	89	+	12.0786	9.66e-05	0.281	AACTATCT
AAMWATCT	Vigun01g144300	755	762	+	13.7571	2.65e-05	0.182	AAAAATCT
AAMWATCT	Vigun01g144300	1231	1238	-	13.0571	4.83e-05	0.238	AACAATCT
AAMWATCT	Vigun01g144400	1158	1165	-	12.7786	7.48e-05	0.238	AAATATCT
AAMWATCT	Vigun01g144400	450	457	+	12.7786	7.48e-05	0.238	AAATATCT
AAMWATCT	Vigun01g144400	1211	1218	+	12.7786	7.48e-05	0.238	AAATATCT
AAMWATCT	Vigun01g144800	676	683	+	12.0786	9.66e-05	0.281	AACTATCT
AAMWATCT	Vigun01g144900	563	570	+	12.7786	7.48e-05	0.238	AAATATCT
AAMWATCT	Vigun01g145000	1006	1013	+	13.7571	2.65e-05	0.182	AAAAATCT
AAMWATCT	Vigun01g145100	691	698	-	13.7571	2.65e-05	0.182	AAAAATCT
AAMWATCT	Vigun01g145200	1157	1164	-	12.0786	9.66e-05	0.281	AACTATCT
AAMWATCT	Vigun01g145400	1002	1009	-	12.7786	7.48e-05	0.238	AAATATCT
AAMWATCT	Vigun01g145700	374	381	-	13.7571	2.65e-05	0.182	AAAAATCT
AAMWATCT	Vigun01g145700	1036	1043	-	12.7786	7.48e-05	0.238	AAATATCT
AAMWATCT	Vigun01g146000	911	918	-	12.7786	7.48e-05	0.238	AAATATCT
AAMWATCT	Vigun01g146100	1164	1171	+	12.7786	7.48e-05	0.238	AAATATCT
AAMWATCT	Vigun01g146600	770	777	-	12.7786	7.48e-05	0.238	AAATATCT
AAMWATCT	Vigun01g146700	335	342	-	13.7571	2.65e-05	0.182	AAAAATCT
AAMWATCT	Vigun01g146900	70	77	-	13.7571	2.65e-05	0.182	AAAAATCT
AAMWATCT	Vigun01g147100	781	788	-	13.7571	2.65e-05	0.182	AAAAATCT
AAMWATCT	Vigun01g147100	1117	1124	+	13.7571	2.65e-05	0.182	AAAAATCT
AAMWATCT	Vigun01g147100	1147	1154	+	12.7786	7.48e-05	0.238	AAATATCT
AAMWATCT	Vigun01g147100	338	345	+	12.0786	9.66e-05	0.281	AACTATCT
AAMWATCT	Vigun01g147300	567	574	-	13.7571	2.65e-05	0.182	AAAAATCT
AAMWATCT	Vigun01g147500	723	730	-	13.7571	2.65e-05	0.182	AAAAATCT
AAMWATCT	Vigun01g147500	998	1005	-	13.7571	2.65e-05	0.182	AAAAATCT
AAMWATCT	Vigun01g147700	469	476	+	12.0786	9.66e-05	0.281	AACTATCT
AAMWATCT	Vigun01g147800	85	92	+	12.7786	7.48e-05	0.238	AAATATCT
AAMWATCT	Vigun01g148000	429	436	+	12.0786	9.66e-05	0.281	AACTATCT
AAMWATCT	Vigun01g148100	1392	1399	-	13.7571	2.65e-05	0.182	AAAAATCT
AAMWATCT	Vigun01g148100	1223	1230	+	13.7571	2.65e-05	0.182	AAAAATCT
AAMWATCT	Vigun01g148200	311	318	+	12.7786	7.48e-05	0.238	AAATATCT
AAMWATCT	Vigun01g148300	1256	1263	-	13.7571	2.65e-05	0.182	AAAAATCT
AAMWATCT	Vigun01g148400	679	686	-	13.7571	2.65e-05	0.182	AAAAATCT
AAMWATCT	Vigun01g148600	741	748	+	12.7786	7.48e-05	0.238	AAATATCT
AAMWATCT	Vigun01g148600	929	936	+	12.7786	7.48e-05	0.238	AAATATCT
AAMWATCT	Vigun01g148700	1425	1432	-	13.0571	4.83e-05	0.238	AACAATCT
AAMWATCT	Vigun01g148700	110	117	+	12.7786	7.48e-05	0.238	AAATATCT
AAMWATCT	Vigun01g148800	405	412	-	12.7786	7.48e-05	0.238	AAATATCT
AAMWATCT	Vigun01g148900	551	558	-	13.0571	4.83e-05	0.238	AACAATCT
AAMWATCT	Vigun01g148900	981	988	+	12.7786	7.48e-05	0.238	AAATATCT
AAMWATCT	Vigun01g149100	10	17	+	13.0571	4.83e-05	0.238	AACAATCT
AAMWATCT	Vigun01g149100	601	608	-	13.0571	4.83e-05	0.238	AACAATCT
AAMWATCT	Vigun01g149100	931	938	-	12.7786	7.48e-05	0.238	AAATATCT
AAMWATCT	Vigun01g149100	354	361	+	12.7786	7.48e-05	0.238	AAATATCT
AAMWATCT	Vigun01g149300	167	174	+	12.7786	7.48e-05	0.238	AAATATCT
AAMWATCT	Vigun01g149300	233	240	+	12.7786	7.48e-05	0.238	AAATATCT
AAMWATCT	Vigun01g149400	1278	1285	-	13.7571	2.65e-05	0.182	AAAAATCT
AAMWATCT	Vigun01g149400	918	925	+	12.7786	7.48e-05	0.238	AAATATCT
AAMWATCT	Vigun01g149400	1193	1200	+	12.7786	7.48e-05	0.238	AAATATCT
AAMWATCT	Vigun01g149500	1120	1127	+	13.7571	2.65e-05	0.182	AAAAATCT
AAMWATCT	Vigun01g149900	3	10	-	13.0571	4.83e-05	0.238	AACAATCT
AAMWATCT	Vigun01g149900	243	250	-	12.7786	7.48e-05	0.238	AAATATCT
AAMWATCT	Vigun01g150100	756	763	-	13.7571	2.65e-05	0.182	AAAAATCT
AAMWATCT	Vigun01g150300	517	524	-	13.0571	4.83e-05	0.238	AACAATCT
AAMWATCT	Vigun01g150600	263	270	-	12.7786	7.48e-05	0.238	AAATATCT
AAMWATCT	Vigun01g150800	1202	1209	-	12.7786	7.48e-05	0.238	AAATATCT
AAMWATCT	Vigun01g151200	1199	1206	-	13.7571	2.65e-05	0.182	AAAAATCT
AAMWATCT	Vigun01g151400	18	25	-	12.7786	7.48e-05	0.238	AAATATCT
AAMWATCT	Vigun01g151500	935	942	+	13.7571	2.65e-05	0.182	AAAAATCT
AAMWATCT	Vigun01g151600	525	532	+	12.7786	7.48e-05	0.238	AAATATCT
AAMWATCT	Vigun01g151700	1005	1012	+	13.7571	2.65e-05	0.182	AAAAATCT
AAMWATCT	Vigun01g151700	134	141	-	12.7786	7.48e-05	0.238	AAATATCT
AAMWATCT	Vigun01g151900	764	771	+	13.7571	2.65e-05	0.182	AAAAATCT
AAMWATCT	Vigun01g151900	27	34	-	12.0786	9.66e-05	0.281	AACTATCT
AAMWATCT	Vigun01g152000	26	33	-	12.7786	7.48e-05	0.238	AAATATCT
AAMWATCT	Vigun01g152000	1364	1371	+	12.7786	7.48e-05	0.238	AAATATCT
AAMWATCT	Vigun01g152400	1267	1274	-	13.7571	2.65e-05	0.182	AAAAATCT
AAMWATCT	Vigun01g152600	389	396	-	12.7786	7.48e-05	0.238	AAATATCT
AAMWATCT	Vigun01g152600	554	561	-	12.7786	7.48e-05	0.238	AAATATCT
AAMWATCT	Vigun01g152700	1312	1319	-	13.7571	2.65e-05	0.182	AAAAATCT
AAMWATCT	Vigun01g152700	1451	1458	-	13.7571	2.65e-05	0.182	AAAAATCT
AAMWATCT	Vigun01g152700	1243	1250	+	13.7571	2.65e-05	0.182	AAAAATCT
AAMWATCT	Vigun01g152700	269	276	+	12.7786	7.48e-05	0.238	AAATATCT
AAMWATCT	Vigun01g152800	1219	1226	-	12.7786	7.48e-05	0.238	AAATATCT
AAMWATCT	Vigun01g152900	1075	1082	+	13.7571	2.65e-05	0.182	AAAAATCT
AAMWATCT	Vigun01g153000	252	259	+	13.7571	2.65e-05	0.182	AAAAATCT
AAMWATCT	Vigun01g153000	211	218	-	12.7786	7.48e-05	0.238	AAATATCT
AAMWATCT	Vigun01g153200	1031	1038	-	13.0571	4.83e-05	0.238	AACAATCT
AAMWATCT	Vigun01g153700	887	894	-	13.7571	2.65e-05	0.182	AAAAATCT
AAMWATCT	Vigun01g153900	329	336	-	12.7786	7.48e-05	0.238	AAATATCT
AAMWATCT	Vigun01g153900	1363	1370	+	12.0786	9.66e-05	0.281	AACTATCT
AAMWATCT	Vigun01g154100	512	519	-	13.0571	4.83e-05	0.238	AACAATCT
AAMWATCT	Vigun01g154600	458	465	-	12.7786	7.48e-05	0.238	AAATATCT
AAMWATCT	Vigun01g154900	375	382	-	12.7786	7.48e-05	0.238	AAATATCT
AAMWATCT	Vigun01g155100	297	304	+	13.7571	2.65e-05	0.182	AAAAATCT
AAMWATCT	Vigun01g155300	624	631	-	13.7571	2.65e-05	0.182	AAAAATCT
AAMWATCT	Vigun01g155300	158	165	+	12.7786	7.48e-05	0.238	AAATATCT
AAMWATCT	Vigun01g155400	645	652	-	13.7571	2.65e-05	0.182	AAAAATCT
AAMWATCT	Vigun01g155400	730	737	+	13.7571	2.65e-05	0.182	AAAAATCT
AAMWATCT	Vigun01g155500	791	798	-	12.7786	7.48e-05	0.238	AAATATCT
AAMWATCT	Vigun01g155600	664	671	+	12.7786	7.48e-05	0.238	AAATATCT
AAMWATCT	Vigun01g155700	415	422	+	12.7786	7.48e-05	0.238	AAATATCT
AAMWATCT	Vigun01g155900	1085	1092	+	13.7571	2.65e-05	0.182	AAAAATCT
AAMWATCT	Vigun01g156000	841	848	-	12.7786	7.48e-05	0.238	AAATATCT
AAMWATCT	Vigun01g156000	185	192	+	12.0786	9.66e-05	0.281	AACTATCT
AAMWATCT	Vigun01g156300	281	288	-	13.7571	2.65e-05	0.182	AAAAATCT
AAMWATCT	Vigun01g156300	979	986	-	13.7571	2.65e-05	0.182	AAAAATCT
AAMWATCT	Vigun01g156300	1138	1145	-	12.7786	7.48e-05	0.238	AAATATCT
AAMWATCT	Vigun01g156300	193	200	+	12.7786	7.48e-05	0.238	AAATATCT
AAMWATCT	Vigun01g156700	811	818	+	13.7571	2.65e-05	0.182	AAAAATCT
AAMWATCT	Vigun01g156800	813	820	-	13.7571	2.65e-05	0.182	AAAAATCT
AAMWATCT	Vigun01g156900	475	482	-	12.7786	7.48e-05	0.238	AAATATCT
AAMWATCT	Vigun01g157000	202	209	+	12.7786	7.48e-05	0.238	AAATATCT
AAMWATCT	Vigun01g157400	1264	1271	+	12.7786	7.48e-05	0.238	AAATATCT
AAMWATCT	Vigun01g157700	602	609	-	13.7571	2.65e-05	0.182	AAAAATCT
AAMWATCT	Vigun01g157900	102	109	+	13.7571	2.65e-05	0.182	AAAAATCT
AAMWATCT	Vigun01g157900	529	536	+	12.7786	7.48e-05	0.238	AAATATCT
AAMWATCT	Vigun01g158000	239	246	-	13.7571	2.65e-05	0.182	AAAAATCT
AAMWATCT	Vigun01g158000	595	602	-	13.7571	2.65e-05	0.182	AAAAATCT
AAMWATCT	Vigun01g158100	1072	1079	+	13.7571	2.65e-05	0.182	AAAAATCT
AAMWATCT	Vigun01g158400	1353	1360	-	12.7786	7.48e-05	0.238	AAATATCT
AAMWATCT	Vigun01g158700	1184	1191	-	12.7786	7.48e-05	0.238	AAATATCT
AAMWATCT	Vigun01g158700	275	282	-	12.0786	9.66e-05	0.281	AACTATCT
AAMWATCT	Vigun01g158900	517	524	+	13.7571	2.65e-05	0.182	AAAAATCT
AAMWATCT	Vigun01g159200	1099	1106	+	13.7571	2.65e-05	0.182	AAAAATCT
AAMWATCT	Vigun01g159300	1322	1329	+	12.0786	9.66e-05	0.281	AACTATCT
AAMWATCT	Vigun01g159400	486	493	-	12.7786	7.48e-05	0.238	AAATATCT
AAMWATCT	Vigun01g159500	946	953	-	13.7571	2.65e-05	0.182	AAAAATCT
AAMWATCT	Vigun01g159600	1467	1474	+	13.7571	2.65e-05	0.182	AAAAATCT
AAMWATCT	Vigun01g159600	1373	1380	-	12.0786	9.66e-05	0.281	AACTATCT
AAMWATCT	Vigun01g159700	424	431	+	13.7571	2.65e-05	0.182	AAAAATCT
AAMWATCT	Vigun01g159700	313	320	-	12.7786	7.48e-05	0.238	AAATATCT
AAMWATCT	Vigun01g160000	611	618	+	12.7786	7.48e-05	0.238	AAATATCT
AAMWATCT	Vigun01g160000	17	24	-	12.0786	9.66e-05	0.281	AACTATCT
AAMWATCT	Vigun01g160200	605	612	+	12.0786	9.66e-05	0.281	AACTATCT
AAMWATCT	Vigun01g160300	714	721	-	13.7571	2.65e-05	0.182	AAAAATCT
AAMWATCT	Vigun01g160600	766	773	-	13.7571	2.65e-05	0.182	AAAAATCT
AAMWATCT	Vigun01g160600	1259	1266	-	12.7786	7.48e-05	0.238	AAATATCT
AAMWATCT	Vigun01g160800	221	228	-	13.7571	2.65e-05	0.182	AAAAATCT
AAMWATCT	Vigun01g160800	1040	1047	+	13.7571	2.65e-05	0.182	AAAAATCT
AAMWATCT	Vigun01g160800	682	689	-	12.7786	7.48e-05	0.238	AAATATCT
AAMWATCT	Vigun01g160900	125	132	-	12.7786	7.48e-05	0.238	AAATATCT
AAMWATCT	Vigun01g161000	806	813	+	13.7571	2.65e-05	0.182	AAAAATCT
AAMWATCT	Vigun01g161000	1448	1455	+	13.7571	2.65e-05	0.182	AAAAATCT
AAMWATCT	Vigun01g161200	1396	1403	-	12.7786	7.48e-05	0.238	AAATATCT
AAMWATCT	Vigun01g161500	647	654	-	13.7571	2.65e-05	0.182	AAAAATCT
AAMWATCT	Vigun01g161600	276	283	-	12.0786	9.66e-05	0.281	AACTATCT
AAMWATCT	Vigun01g161800	1019	1026	+	13.0571	4.83e-05	0.238	AACAATCT
AAMWATCT	Vigun01g162200	407	414	+	13.7571	2.65e-05	0.182	AAAAATCT
AAMWATCT	Vigun01g162300	1101	1108	-	13.7571	2.65e-05	0.182	AAAAATCT
AAMWATCT	Vigun01g162300	1238	1245	-	13.7571	2.65e-05	0.182	AAAAATCT
AAMWATCT	Vigun01g162500	1024	1031	-	13.7571	2.65e-05	0.182	AAAAATCT
AAMWATCT	Vigun01g162500	235	242	-	12.7786	7.48e-05	0.238	AAATATCT
AAMWATCT	Vigun01g162500	1361	1368	-	12.7786	7.48e-05	0.238	AAATATCT
AAMWATCT	Vigun01g162600	1202	1209	-	13.7571	2.65e-05	0.182	AAAAATCT
AAMWATCT	Vigun01g162700	642	649	+	13.7571	2.65e-05	0.182	AAAAATCT
AAMWATCT	Vigun01g162700	273	280	-	12.7786	7.48e-05	0.238	AAATATCT
AAMWATCT	Vigun01g163100	315	322	+	12.7786	7.48e-05	0.238	AAATATCT
AAMWATCT	Vigun01g163200	500	507	-	13.7571	2.65e-05	0.182	AAAAATCT
AAMWATCT	Vigun01g163300	597	604	+	12.7786	7.48e-05	0.238	AAATATCT
AAMWATCT	Vigun01g163800	16	23	-	13.7571	2.65e-05	0.182	AAAAATCT
AAMWATCT	Vigun01g163800	1062	1069	-	13.0571	4.83e-05	0.238	AACAATCT
AAMWATCT	Vigun01g164400	223	230	-	13.7571	2.65e-05	0.182	AAAAATCT
AAMWATCT	Vigun01g164600	991	998	+	12.7786	7.48e-05	0.238	AAATATCT
AAMWATCT	Vigun01g164800	755	762	-	12.7786	7.48e-05	0.238	AAATATCT
AAMWATCT	Vigun01g164900	347	354	+	13.0571	4.83e-05	0.238	AACAATCT
AAMWATCT	Vigun01g164900	942	949	+	12.7786	7.48e-05	0.238	AAATATCT
AAMWATCT	Vigun01g165200	1042	1049	-	12.7786	7.48e-05	0.238	AAATATCT
AAMWATCT	Vigun01g165400	293	300	-	12.7786	7.48e-05	0.238	AAATATCT
AAMWATCT	Vigun01g165600	678	685	+	12.7786	7.48e-05	0.238	AAATATCT
AAMWATCT	Vigun01g165700	512	519	+	13.7571	2.65e-05	0.182	AAAAATCT
AAMWATCT	Vigun01g165900	977	984	-	13.7571	2.65e-05	0.182	AAAAATCT
AAMWATCT	Vigun01g165900	1098	1105	-	13.7571	2.65e-05	0.182	AAAAATCT
AAMWATCT	Vigun01g165900	114	121	-	13.0571	4.83e-05	0.238	AACAATCT
AAMWATCT	Vigun01g166000	1390	1397	+	13.7571	2.65e-05	0.182	AAAAATCT
AAMWATCT	Vigun01g166000	90	97	+	13.0571	4.83e-05	0.238	AACAATCT
AAMWATCT	Vigun01g166400	521	528	+	12.7786	7.48e-05	0.238	AAATATCT
AAMWATCT	Vigun01g166400	1175	1182	+	12.7786	7.48e-05	0.238	AAATATCT
AAMWATCT	Vigun01g166500	1271	1278	-	13.7571	2.65e-05	0.182	AAAAATCT
AAMWATCT	Vigun01g166500	672	679	+	13.7571	2.65e-05	0.182	AAAAATCT
AAMWATCT	Vigun01g166600	119	126	+	12.7786	7.48e-05	0.238	AAATATCT
AAMWATCT	Vigun01g166700	370	377	-	13.0571	4.83e-05	0.238	AACAATCT
AAMWATCT	Vigun01g166800	1347	1354	+	13.7571	2.65e-05	0.182	AAAAATCT
AAMWATCT	Vigun01g166900	16	23	+	13.7571	2.65e-05	0.182	AAAAATCT
AAMWATCT	Vigun01g166900	323	330	+	13.7571	2.65e-05	0.182	AAAAATCT
AAMWATCT	Vigun01g167200	1154	1161	+	13.7571	2.65e-05	0.182	AAAAATCT
AAMWATCT	Vigun01g167200	924	931	-	12.7786	7.48e-05	0.238	AAATATCT
AAMWATCT	Vigun01g167600	695	702	-	12.7786	7.48e-05	0.238	AAATATCT
AAMWATCT	Vigun01g167600	912	919	-	12.7786	7.48e-05	0.238	AAATATCT
AAMWATCT	Vigun01g167700	341	348	-	13.0571	4.83e-05	0.238	AACAATCT
AAMWATCT	Vigun01g168100	1	8	-	13.0571	4.83e-05	0.238	AACAATCT
AAMWATCT	Vigun01g168100	24	31	-	13.0571	4.83e-05	0.238	AACAATCT
AAMWATCT	Vigun01g168200	169	176	+	13.7571	2.65e-05	0.182	AAAAATCT
AAMWATCT	Vigun01g168900	185	192	+	12.7786	7.48e-05	0.238	AAATATCT
AAMWATCT	Vigun01g168900	1315	1322	-	12.0786	9.66e-05	0.281	AACTATCT
AAMWATCT	Vigun01g169000	387	394	-	13.7571	2.65e-05	0.182	AAAAATCT
AAMWATCT	Vigun01g169000	1038	1045	-	12.7786	7.48e-05	0.238	AAATATCT
AAMWATCT	Vigun01g169200	990	997	+	12.7786	7.48e-05	0.238	AAATATCT
AAMWATCT	Vigun01g169600	1029	1036	-	13.7571	2.65e-05	0.182	AAAAATCT
AAMWATCT	Vigun01g169600	1387	1394	+	12.7786	7.48e-05	0.238	AAATATCT
AAMWATCT	Vigun01g169700	51	58	-	12.7786	7.48e-05	0.238	AAATATCT
AAMWATCT	Vigun01g169800	51	58	-	12.7786	7.48e-05	0.238	AAATATCT
AAMWATCT	Vigun01g169900	51	58	-	12.7786	7.48e-05	0.238	AAATATCT
AAMWATCT	Vigun01g170000	1167	1174	-	13.7571	2.65e-05	0.182	AAAAATCT
AAMWATCT	Vigun01g170100	442	449	-	12.7786	7.48e-05	0.238	AAATATCT
AAMWATCT	Vigun01g170800	367	374	-	12.7786	7.48e-05	0.238	AAATATCT
AAMWATCT	Vigun01g171100	417	424	-	12.7786	7.48e-05	0.238	AAATATCT
AAMWATCT	Vigun01g171100	1287	1294	-	12.7786	7.48e-05	0.238	AAATATCT
AAMWATCT	Vigun01g171200	1110	1117	-	12.7786	7.48e-05	0.238	AAATATCT
AAMWATCT	Vigun01g171500	230	237	-	13.0571	4.83e-05	0.238	AACAATCT
AAMWATCT	Vigun01g172000	425	432	+	13.7571	2.65e-05	0.182	AAAAATCT
AAMWATCT	Vigun01g172100	871	878	-	13.7571	2.65e-05	0.182	AAAAATCT
AAMWATCT	Vigun01g172200	996	1003	-	12.7786	7.48e-05	0.238	AAATATCT
AAMWATCT	Vigun01g172500	1475	1482	-	13.7571	2.65e-05	0.182	AAAAATCT
AAMWATCT	Vigun01g172500	191	198	-	12.7786	7.48e-05	0.238	AAATATCT
AAMWATCT	Vigun01g172800	1178	1185	+	12.7786	7.48e-05	0.238	AAATATCT
AAMWATCT	Vigun01g172900	1382	1389	-	13.0571	4.83e-05	0.238	AACAATCT
AAMWATCT	Vigun01g173200	110	117	-	13.0571	4.83e-05	0.238	AACAATCT
AAMWATCT	Vigun01g173200	503	510	-	12.7786	7.48e-05	0.238	AAATATCT
AAMWATCT	Vigun01g173600	949	956	-	12.7786	7.48e-05	0.238	AAATATCT
AAMWATCT	Vigun01g173700	772	779	-	12.7786	7.48e-05	0.238	AAATATCT
AAMWATCT	Vigun01g173700	995	1002	+	12.7786	7.48e-05	0.238	AAATATCT
AAMWATCT	Vigun01g173900	1262	1269	-	13.7571	2.65e-05	0.182	AAAAATCT
AAMWATCT	Vigun01g174100	1129	1136	-	13.7571	2.65e-05	0.182	AAAAATCT
AAMWATCT	Vigun01g174100	526	533	+	13.7571	2.65e-05	0.182	AAAAATCT
AAMWATCT	Vigun01g174400	623	630	-	13.7571	2.65e-05	0.182	AAAAATCT
AAMWATCT	Vigun01g174500	757	764	+	13.7571	2.65e-05	0.182	AAAAATCT
AAMWATCT	Vigun01g174600	515	522	-	12.7786	7.48e-05	0.238	AAATATCT
AAMWATCT	Vigun01g174700	318	325	+	12.7786	7.48e-05	0.238	AAATATCT
AAMWATCT	Vigun01g174800	967	974	-	13.7571	2.65e-05	0.182	AAAAATCT
AAMWATCT	Vigun01g174800	1095	1102	+	13.7571	2.65e-05	0.182	AAAAATCT
AAMWATCT	Vigun01g174900	1268	1275	-	13.7571	2.65e-05	0.182	AAAAATCT
AAMWATCT	Vigun01g174900	859	866	+	12.0786	9.66e-05	0.281	AACTATCT
AAMWATCT	Vigun01g175100	592	599	+	12.7786	7.48e-05	0.238	AAATATCT
AAMWATCT	Vigun01g175200	830	837	+	12.7786	7.48e-05	0.238	AAATATCT
AAMWATCT	Vigun01g175300	1316	1323	-	12.7786	7.48e-05	0.238	AAATATCT
AAMWATCT	Vigun01g175400	1371	1378	+	13.7571	2.65e-05	0.182	AAAAATCT
AAMWATCT	Vigun01g175500	398	405	-	13.7571	2.65e-05	0.182	AAAAATCT
AAMWATCT	Vigun01g175500	263	270	+	13.7571	2.65e-05	0.182	AAAAATCT
AAMWATCT	Vigun01g175800	414	421	+	12.7786	7.48e-05	0.238	AAATATCT
AAMWATCT	Vigun01g175900	262	269	+	13.7571	2.65e-05	0.182	AAAAATCT
AAMWATCT	Vigun01g176000	842	849	+	12.7786	7.48e-05	0.238	AAATATCT
AAMWATCT	Vigun01g176100	538	545	+	13.7571	2.65e-05	0.182	AAAAATCT
AAMWATCT	Vigun01g176300	678	685	+	12.7786	7.48e-05	0.238	AAATATCT
AAMWATCT	Vigun01g177000	507	514	-	13.7571	2.65e-05	0.182	AAAAATCT
AAMWATCT	Vigun01g177200	759	766	-	13.7571	2.65e-05	0.182	AAAAATCT
AAMWATCT	Vigun01g177200	355	362	+	13.7571	2.65e-05	0.182	AAAAATCT
AAMWATCT	Vigun01g177300	1226	1233	+	13.7571	2.65e-05	0.182	AAAAATCT
AAMWATCT	Vigun01g177300	1200	1207	-	13.0571	4.83e-05	0.238	AACAATCT
AAMWATCT	Vigun01g177300	372	379	-	12.0786	9.66e-05	0.281	AACTATCT
AAMWATCT	Vigun01g177700	113	120	-	12.0786	9.66e-05	0.281	AACTATCT
AAMWATCT	Vigun01g177900	941	948	-	13.0571	4.83e-05	0.238	AACAATCT
AAMWATCT	Vigun01g178000	420	427	+	13.0571	4.83e-05	0.238	AACAATCT
AAMWATCT	Vigun01g178000	457	464	-	12.7786	7.48e-05	0.238	AAATATCT
AAMWATCT	Vigun01g178000	183	190	+	12.7786	7.48e-05	0.238	AAATATCT
AAMWATCT	Vigun01g178000	695	702	+	12.7786	7.48e-05	0.238	AAATATCT
AAMWATCT	Vigun01g178200	233	240	-	13.7571	2.65e-05	0.182	AAAAATCT
AAMWATCT	Vigun01g178300	180	187	+	12.7786	7.48e-05	0.238	AAATATCT
AAMWATCT	Vigun01g179100	1364	1371	-	13.7571	2.65e-05	0.182	AAAAATCT
AAMWATCT	Vigun01g179200	1296	1303	-	13.7571	2.65e-05	0.182	AAAAATCT
AAMWATCT	Vigun01g179400	704	711	-	13.7571	2.65e-05	0.182	AAAAATCT
AAMWATCT	Vigun01g179500	652	659	+	13.7571	2.65e-05	0.182	AAAAATCT
AAMWATCT	Vigun01g179500	218	225	+	12.7786	7.48e-05	0.238	AAATATCT
AAMWATCT	Vigun01g179600	692	699	-	12.7786	7.48e-05	0.238	AAATATCT
AAMWATCT	Vigun01g179700	1029	1036	-	12.7786	7.48e-05	0.238	AAATATCT
AAMWATCT	Vigun01g180000	186	193	-	13.7571	2.65e-05	0.182	AAAAATCT
AAMWATCT	Vigun01g180000	1317	1324	-	13.7571	2.65e-05	0.182	AAAAATCT
AAMWATCT	Vigun01g180000	1352	1359	-	13.7571	2.65e-05	0.182	AAAAATCT
AAMWATCT	Vigun01g180100	72	79	+	12.7786	7.48e-05	0.238	AAATATCT
AAMWATCT	Vigun01g180100	1278	1285	+	12.7786	7.48e-05	0.238	AAATATCT
AAMWATCT	Vigun01g180200	131	138	-	12.7786	7.48e-05	0.238	AAATATCT
AAMWATCT	Vigun01g180300	992	999	-	13.7571	2.65e-05	0.182	AAAAATCT
AAMWATCT	Vigun01g180300	778	785	+	12.7786	7.48e-05	0.238	AAATATCT
AAMWATCT	Vigun01g180600	901	908	-	13.0571	4.83e-05	0.238	AACAATCT
AAMWATCT	Vigun01g180700	154	161	-	12.7786	7.48e-05	0.238	AAATATCT
AAMWATCT	Vigun01g180700	316	323	-	12.7786	7.48e-05	0.238	AAATATCT
AAMWATCT	Vigun01g180800	20	27	-	13.7571	2.65e-05	0.182	AAAAATCT
AAMWATCT	Vigun01g180900	434	441	+	13.7571	2.65e-05	0.182	AAAAATCT
AAMWATCT	Vigun01g180900	978	985	-	12.7786	7.48e-05	0.238	AAATATCT
AAMWATCT	Vigun01g181100	280	287	+	13.7571	2.65e-05	0.182	AAAAATCT
AAMWATCT	Vigun01g181200	646	653	+	12.0786	9.66e-05	0.281	AACTATCT
AAMWATCT	Vigun01g181200	1270	1277	-	12.0786	9.66e-05	0.281	AACTATCT
AAMWATCT	Vigun01g181300	761	768	+	13.7571	2.65e-05	0.182	AAAAATCT
AAMWATCT	Vigun01g181300	652	659	+	12.7786	7.48e-05	0.238	AAATATCT
AAMWATCT	Vigun01g181600	738	745	-	12.7786	7.48e-05	0.238	AAATATCT
AAMWATCT	Vigun01g181600	690	697	+	12.7786	7.48e-05	0.238	AAATATCT
AAMWATCT	Vigun01g181800	145	152	-	13.7571	2.65e-05	0.182	AAAAATCT
AAMWATCT	Vigun01g181800	551	558	-	13.7571	2.65e-05	0.182	AAAAATCT
AAMWATCT	Vigun01g181900	902	909	-	13.7571	2.65e-05	0.182	AAAAATCT
AAMWATCT	Vigun01g181900	416	423	+	12.0786	9.66e-05	0.281	AACTATCT
AAMWATCT	Vigun01g182000	1280	1287	-	13.0571	4.83e-05	0.238	AACAATCT
AAMWATCT	Vigun01g182100	118	125	+	12.7786	7.48e-05	0.238	AAATATCT
AAMWATCT	Vigun01g182100	1018	1025	+	12.7786	7.48e-05	0.238	AAATATCT
AAMWATCT	Vigun01g182300	1166	1173	-	13.7571	2.65e-05	0.182	AAAAATCT
AAMWATCT	Vigun01g182700	787	794	-	12.7786	7.48e-05	0.238	AAATATCT
AAMWATCT	Vigun01g182700	913	920	+	12.7786	7.48e-05	0.238	AAATATCT
AAMWATCT	Vigun01g182800	210	217	-	13.0571	4.83e-05	0.238	AACAATCT
AAMWATCT	Vigun01g182800	1262	1269	-	12.7786	7.48e-05	0.238	AAATATCT
AAMWATCT	Vigun01g183000	1414	1421	-	13.7571	2.65e-05	0.182	AAAAATCT
AAMWATCT	Vigun01g183000	1275	1282	-	12.7786	7.48e-05	0.238	AAATATCT
AAMWATCT	Vigun01g183300	1223	1230	+	13.7571	2.65e-05	0.182	AAAAATCT
AAMWATCT	Vigun01g183300	524	531	-	12.7786	7.48e-05	0.238	AAATATCT
AAMWATCT	Vigun01g183300	462	469	+	12.7786	7.48e-05	0.238	AAATATCT
AAMWATCT	Vigun01g184100	511	518	-	13.7571	2.65e-05	0.182	AAAAATCT
AAMWATCT	Vigun01g184100	1402	1409	+	13.7571	2.65e-05	0.182	AAAAATCT
AAMWATCT	Vigun01g184100	1191	1198	+	12.0786	9.66e-05	0.281	AACTATCT
AAMWATCT	Vigun01g184300	602	609	-	13.7571	2.65e-05	0.182	AAAAATCT
AAMWATCT	Vigun01g184300	404	411	-	12.7786	7.48e-05	0.238	AAATATCT
AAMWATCT	Vigun01g184400	616	623	-	13.0571	4.83e-05	0.238	AACAATCT
AAMWATCT	Vigun01g184500	128	135	+	13.7571	2.65e-05	0.182	AAAAATCT
AAMWATCT	Vigun01g184600	688	695	+	13.7571	2.65e-05	0.182	AAAAATCT
AAMWATCT	Vigun01g184600	919	926	-	13.0571	4.83e-05	0.238	AACAATCT
AAMWATCT	Vigun01g184600	270	277	-	12.7786	7.48e-05	0.238	AAATATCT
AAMWATCT	Vigun01g184600	1396	1403	+	12.7786	7.48e-05	0.238	AAATATCT
AAMWATCT	Vigun01g184700	208	215	+	13.7571	2.65e-05	0.182	AAAAATCT
AAMWATCT	Vigun01g185000	743	750	-	13.0571	4.83e-05	0.238	AACAATCT
AAMWATCT	Vigun01g185100	100	107	-	13.0571	4.83e-05	0.238	AACAATCT
AAMWATCT	Vigun01g185200	243	250	-	13.7571	2.65e-05	0.182	AAAAATCT
AAMWATCT	Vigun01g185300	70	77	-	12.7786	7.48e-05	0.238	AAATATCT
AAMWATCT	Vigun01g185600	1420	1427	+	13.7571	2.65e-05	0.182	AAAAATCT
AAMWATCT	Vigun01g185700	339	346	+	12.0786	9.66e-05	0.281	AACTATCT
AAMWATCT	Vigun01g186100	969	976	+	13.7571	2.65e-05	0.182	AAAAATCT
AAMWATCT	Vigun01g186100	776	783	-	13.0571	4.83e-05	0.238	AACAATCT
AAMWATCT	Vigun01g186300	715	722	+	12.7786	7.48e-05	0.238	AAATATCT
AAMWATCT	Vigun01g186500	253	260	+	13.7571	2.65e-05	0.182	AAAAATCT
AAMWATCT	Vigun01g186500	113	120	-	13.0571	4.83e-05	0.238	AACAATCT
AAMWATCT	Vigun01g186600	200	207	+	12.7786	7.48e-05	0.238	AAATATCT
AAMWATCT	Vigun01g187400	231	238	-	12.7786	7.48e-05	0.238	AAATATCT
AAMWATCT	Vigun01g187400	1256	1263	-	12.7786	7.48e-05	0.238	AAATATCT
AAMWATCT	Vigun01g187400	337	344	+	12.7786	7.48e-05	0.238	AAATATCT
AAMWATCT	Vigun01g187800	292	299	-	12.7786	7.48e-05	0.238	AAATATCT
AAMWATCT	Vigun01g188000	253	260	+	12.7786	7.48e-05	0.238	AAATATCT
AAMWATCT	Vigun01g188400	307	314	+	12.7786	7.48e-05	0.238	AAATATCT
AAMWATCT	Vigun01g188900	862	869	-	13.0571	4.83e-05	0.238	AACAATCT
AAMWATCT	Vigun01g188900	818	825	-	12.7786	7.48e-05	0.238	AAATATCT
AAMWATCT	Vigun01g188900	902	909	-	12.7786	7.48e-05	0.238	AAATATCT
AAMWATCT	Vigun01g189000	302	309	+	13.0571	4.83e-05	0.238	AACAATCT
AAMWATCT	Vigun01g189100	739	746	+	12.7786	7.48e-05	0.238	AAATATCT
AAMWATCT	Vigun01g189700	78	85	-	13.7571	2.65e-05	0.182	AAAAATCT
AAMWATCT	Vigun01g189800	1360	1367	-	13.0571	4.83e-05	0.238	AACAATCT
AAMWATCT	Vigun01g190000	121	128	-	13.7571	2.65e-05	0.182	AAAAATCT
AAMWATCT	Vigun01g190100	516	523	+	13.0571	4.83e-05	0.238	AACAATCT
AAMWATCT	Vigun01g190300	217	224	+	13.0571	4.83e-05	0.238	AACAATCT
AAMWATCT	Vigun01g190700	963	970	+	12.7786	7.48e-05	0.238	AAATATCT
AAMWATCT	Vigun01g190800	617	624	-	13.7571	2.65e-05	0.182	AAAAATCT
AAMWATCT	Vigun01g190900	1117	1124	+	13.7571	2.65e-05	0.182	AAAAATCT
AAMWATCT	Vigun01g190900	1211	1218	+	13.0571	4.83e-05	0.238	AACAATCT
AAMWATCT	Vigun01g191000	1134	1141	+	12.7786	7.48e-05	0.238	AAATATCT
AAMWATCT	Vigun01g191200	557	564	+	12.7786	7.48e-05	0.238	AAATATCT
AAMWATCT	Vigun01g191400	904	911	-	13.7571	2.65e-05	0.182	AAAAATCT
AAMWATCT	Vigun01g191500	1018	1025	+	13.7571	2.65e-05	0.182	AAAAATCT
AAMWATCT	Vigun01g191600	1467	1474	-	13.7571	2.65e-05	0.182	AAAAATCT
AAMWATCT	Vigun01g192200	439	446	-	13.7571	2.65e-05	0.182	AAAAATCT
AAMWATCT	Vigun01g192300	234	241	-	13.7571	2.65e-05	0.182	AAAAATCT
AAMWATCT	Vigun01g192300	949	956	+	12.7786	7.48e-05	0.238	AAATATCT
AAMWATCT	Vigun01g192500	304	311	-	12.7786	7.48e-05	0.238	AAATATCT
AAMWATCT	Vigun01g192500	829	836	-	12.7786	7.48e-05	0.238	AAATATCT
AAMWATCT	Vigun01g193000	1061	1068	+	13.7571	2.65e-05	0.182	AAAAATCT
AAMWATCT	Vigun01g193100	28	35	-	13.7571	2.65e-05	0.182	AAAAATCT
AAMWATCT	Vigun01g193500	1379	1386	-	13.7571	2.65e-05	0.182	AAAAATCT
AAMWATCT	Vigun01g193500	67	74	-	12.0786	9.66e-05	0.281	AACTATCT
AAMWATCT	Vigun01g193700	19	26	-	13.0571	4.83e-05	0.238	AACAATCT
AAMWATCT	Vigun01g193900	443	450	-	13.7571	2.65e-05	0.182	AAAAATCT
AAMWATCT	Vigun01g194000	1243	1250	+	12.7786	7.48e-05	0.238	AAATATCT
AAMWATCT	Vigun01g194000	466	473	+	12.0786	9.66e-05	0.281	AACTATCT
AAMWATCT	Vigun01g194200	778	785	+	12.7786	7.48e-05	0.238	AAATATCT
AAMWATCT	Vigun01g194300	196	203	+	13.7571	2.65e-05	0.182	AAAAATCT
AAMWATCT	Vigun01g194500	382	389	-	13.0571	4.83e-05	0.238	AACAATCT
AAMWATCT	Vigun01g194500	584	591	-	13.0571	4.83e-05	0.238	AACAATCT
AAMWATCT	Vigun01g194800	375	382	-	12.7786	7.48e-05	0.238	AAATATCT
AAMWATCT	Vigun01g194900	661	668	-	12.7786	7.48e-05	0.238	AAATATCT
AAMWATCT	Vigun01g195000	671	678	+	13.7571	2.65e-05	0.182	AAAAATCT
AAMWATCT	Vigun01g195000	1126	1133	+	13.7571	2.65e-05	0.182	AAAAATCT
AAMWATCT	Vigun01g195000	692	699	+	13.0571	4.83e-05	0.238	AACAATCT
AAMWATCT	Vigun01g195100	942	949	+	13.7571	2.65e-05	0.182	AAAAATCT
AAMWATCT	Vigun01g195300	864	871	-	12.7786	7.48e-05	0.238	AAATATCT
AAMWATCT	Vigun01g195400	898	905	+	12.7786	7.48e-05	0.238	AAATATCT
AAMWATCT	Vigun01g195800	841	848	-	13.7571	2.65e-05	0.182	AAAAATCT
AAMWATCT	Vigun01g195800	894	901	-	13.7571	2.65e-05	0.182	AAAAATCT
AAMWATCT	Vigun01g196000	500	507	+	12.7786	7.48e-05	0.238	AAATATCT
AAMWATCT	Vigun01g196100	23	30	-	12.7786	7.48e-05	0.238	AAATATCT
AAMWATCT	Vigun01g196700	1182	1189	-	13.7571	2.65e-05	0.182	AAAAATCT
AAMWATCT	Vigun01g196900	425	432	+	13.7571	2.65e-05	0.182	AAAAATCT
AAMWATCT	Vigun01g197000	792	799	+	12.0786	9.66e-05	0.281	AACTATCT
AAMWATCT	Vigun01g197100	333	340	+	13.7571	2.65e-05	0.182	AAAAATCT
AAMWATCT	Vigun01g197100	1483	1490	-	12.7786	7.48e-05	0.238	AAATATCT
AAMWATCT	Vigun01g197100	205	212	+	12.7786	7.48e-05	0.238	AAATATCT
AAMWATCT	Vigun01g197200	177	184	+	12.7786	7.48e-05	0.238	AAATATCT
AAMWATCT	Vigun01g197300	1107	1114	+	12.7786	7.48e-05	0.238	AAATATCT
AAMWATCT	Vigun01g197400	34	41	+	12.7786	7.48e-05	0.238	AAATATCT
AAMWATCT	Vigun01g197800	1214	1221	+	12.7786	7.48e-05	0.238	AAATATCT
AAMWATCT	Vigun01g197900	256	263	-	13.0571	4.83e-05	0.238	AACAATCT
AAMWATCT	Vigun01g198000	788	795	-	13.7571	2.65e-05	0.182	AAAAATCT
AAMWATCT	Vigun01g198000	1088	1095	+	12.7786	7.48e-05	0.238	AAATATCT
AAMWATCT	Vigun01g198100	217	224	-	13.7571	2.65e-05	0.182	AAAAATCT
AAMWATCT	Vigun01g198100	1408	1415	-	12.7786	7.48e-05	0.238	AAATATCT
AAMWATCT	Vigun01g198200	556	563	-	12.7786	7.48e-05	0.238	AAATATCT
AAMWATCT	Vigun01g198300	1416	1423	-	13.0571	4.83e-05	0.238	AACAATCT
AAMWATCT	Vigun01g198400	725	732	-	12.7786	7.48e-05	0.238	AAATATCT
AAMWATCT	Vigun01g198800	963	970	+	12.7786	7.48e-05	0.238	AAATATCT
AAMWATCT	Vigun01g198900	192	199	-	13.7571	2.65e-05	0.182	AAAAATCT
AAMWATCT	Vigun01g198900	799	806	+	13.7571	2.65e-05	0.182	AAAAATCT
AAMWATCT	Vigun01g199300	297	304	-	13.7571	2.65e-05	0.182	AAAAATCT
AAMWATCT	Vigun01g199300	1466	1473	-	12.7786	7.48e-05	0.238	AAATATCT
AAMWATCT	Vigun01g199500	1156	1163	+	12.7786	7.48e-05	0.238	AAATATCT
AAMWATCT	Vigun01g199700	755	762	+	13.0571	4.83e-05	0.238	AACAATCT
AAMWATCT	Vigun01g200200	504	511	-	12.7786	7.48e-05	0.238	AAATATCT
AAMWATCT	Vigun01g200200	1334	1341	-	12.7786	7.48e-05	0.238	AAATATCT
AAMWATCT	Vigun01g200400	371	378	+	12.7786	7.48e-05	0.238	AAATATCT
AAMWATCT	Vigun01g201400	550	557	-	13.7571	2.65e-05	0.182	AAAAATCT
AAMWATCT	Vigun01g201400	588	595	-	13.7571	2.65e-05	0.182	AAAAATCT
AAMWATCT	Vigun01g201400	1095	1102	+	12.0786	9.66e-05	0.281	AACTATCT
AAMWATCT	Vigun01g201500	429	436	+	12.0786	9.66e-05	0.281	AACTATCT
AAMWATCT	Vigun01g201600	744	751	+	13.7571	2.65e-05	0.182	AAAAATCT
AAMWATCT	Vigun01g201800	508	515	+	13.7571	2.65e-05	0.182	AAAAATCT
AAMWATCT	Vigun01g201900	1253	1260	-	13.7571	2.65e-05	0.182	AAAAATCT
AAMWATCT	Vigun01g201900	1359	1366	+	13.7571	2.65e-05	0.182	AAAAATCT
AAMWATCT	Vigun01g201900	961	968	-	12.7786	7.48e-05	0.238	AAATATCT
AAMWATCT	Vigun01g202100	721	728	-	13.7571	2.65e-05	0.182	AAAAATCT
AAMWATCT	Vigun01g202100	1277	1284	+	13.7571	2.65e-05	0.182	AAAAATCT
AAMWATCT	Vigun01g202200	514	521	+	12.7786	7.48e-05	0.238	AAATATCT
AAMWATCT	Vigun01g202300	1230	1237	+	12.7786	7.48e-05	0.238	AAATATCT
AAMWATCT	Vigun01g202400	361	368	-	13.0571	4.83e-05	0.238	AACAATCT
AAMWATCT	Vigun01g202400	820	827	+	13.0571	4.83e-05	0.238	AACAATCT
AAMWATCT	Vigun01g202500	927	934	+	13.7571	2.65e-05	0.182	AAAAATCT
AAMWATCT	Vigun01g202500	425	432	-	12.7786	7.48e-05	0.238	AAATATCT
AAMWATCT	Vigun01g202600	96	103	-	13.7571	2.65e-05	0.182	AAAAATCT
AAMWATCT	Vigun01g202700	635	642	+	13.7571	2.65e-05	0.182	AAAAATCT
AAMWATCT	Vigun01g202800	522	529	-	12.7786	7.48e-05	0.238	AAATATCT
AAMWATCT	Vigun01g202900	783	790	-	13.7571	2.65e-05	0.182	AAAAATCT
AAMWATCT	Vigun01g202900	875	882	-	13.7571	2.65e-05	0.182	AAAAATCT
AAMWATCT	Vigun01g203100	1200	1207	+	12.7786	7.48e-05	0.238	AAATATCT
AAMWATCT	Vigun01g203700	844	851	-	13.0571	4.83e-05	0.238	AACAATCT
AAMWATCT	Vigun01g203800	299	306	-	13.7571	2.65e-05	0.182	AAAAATCT
AAMWATCT	Vigun01g203800	585	592	+	13.7571	2.65e-05	0.182	AAAAATCT
AAMWATCT	Vigun01g203800	1259	1266	+	13.0571	4.83e-05	0.238	AACAATCT
AAMWATCT	Vigun01g203800	1042	1049	-	12.7786	7.48e-05	0.238	AAATATCT
AAMWATCT	Vigun01g204200	375	382	+	12.7786	7.48e-05	0.238	AAATATCT
AAMWATCT	Vigun01g204300	1198	1205	-	12.7786	7.48e-05	0.238	AAATATCT
AAMWATCT	Vigun01g204300	44	51	+	12.7786	7.48e-05	0.238	AAATATCT
AAMWATCT	Vigun01g204400	1425	1432	-	13.7571	2.65e-05	0.182	AAAAATCT
AAMWATCT	Vigun01g204500	638	645	-	13.7571	2.65e-05	0.182	AAAAATCT
AAMWATCT	Vigun01g204500	887	894	-	13.7571	2.65e-05	0.182	AAAAATCT
AAMWATCT	Vigun01g204500	1016	1023	-	13.0571	4.83e-05	0.238	AACAATCT
AAMWATCT	Vigun01g204500	1102	1109	-	12.7786	7.48e-05	0.238	AAATATCT
AAMWATCT	Vigun01g204600	1035	1042	+	12.7786	7.48e-05	0.238	AAATATCT
AAMWATCT	Vigun01g204700	79	86	-	13.7571	2.65e-05	0.182	AAAAATCT
AAMWATCT	Vigun01g204700	678	685	-	13.7571	2.65e-05	0.182	AAAAATCT
AAMWATCT	Vigun01g204700	837	844	+	13.7571	2.65e-05	0.182	AAAAATCT
AAMWATCT	Vigun01g204700	1019	1026	+	12.0786	9.66e-05	0.281	AACTATCT
AAMWATCT	Vigun01g204800	680	687	+	13.7571	2.65e-05	0.182	AAAAATCT
AAMWATCT	Vigun01g204800	148	155	-	12.7786	7.48e-05	0.238	AAATATCT
AAMWATCT	Vigun01g204900	230	237	-	12.7786	7.48e-05	0.238	AAATATCT
AAMWATCT	Vigun01g204900	559	566	-	12.7786	7.48e-05	0.238	AAATATCT
AAMWATCT	Vigun01g205100	1055	1062	+	13.7571	2.65e-05	0.182	AAAAATCT
AAMWATCT	Vigun01g205300	1230	1237	+	13.7571	2.65e-05	0.182	AAAAATCT
AAMWATCT	Vigun01g205300	90	97	+	12.7786	7.48e-05	0.238	AAATATCT
AAMWATCT	Vigun01g205500	825	832	-	13.7571	2.65e-05	0.182	AAAAATCT
AAMWATCT	Vigun01g205800	1206	1213	-	12.7786	7.48e-05	0.238	AAATATCT
AAMWATCT	Vigun01g206100	1187	1194	+	13.7571	2.65e-05	0.182	AAAAATCT
AAMWATCT	Vigun01g206300	1270	1277	-	13.7571	2.65e-05	0.182	AAAAATCT
AAMWATCT	Vigun01g206500	1142	1149	+	12.7786	7.48e-05	0.238	AAATATCT
AAMWATCT	Vigun01g206600	77	84	-	13.0571	4.83e-05	0.238	AACAATCT
AAMWATCT	Vigun01g206800	805	812	+	13.7571	2.65e-05	0.182	AAAAATCT
AAMWATCT	Vigun01g207700	170	177	-	13.7571	2.65e-05	0.182	AAAAATCT
AAMWATCT	Vigun01g207700	311	318	-	13.7571	2.65e-05	0.182	AAAAATCT
AAMWATCT	Vigun01g207800	908	915	+	13.7571	2.65e-05	0.182	AAAAATCT
AAMWATCT	Vigun01g207900	1282	1289	+	12.7786	7.48e-05	0.238	AAATATCT
AAMWATCT	Vigun01g208300	1117	1124	-	12.7786	7.48e-05	0.238	AAATATCT
AAMWATCT	Vigun01g208500	1229	1236	+	13.7571	2.65e-05	0.182	AAAAATCT
AAMWATCT	Vigun01g208600	692	699	+	12.7786	7.48e-05	0.238	AAATATCT
AAMWATCT	Vigun01g208700	303	310	+	13.7571	2.65e-05	0.182	AAAAATCT
AAMWATCT	Vigun01g208800	1155	1162	+	13.7571	2.65e-05	0.182	AAAAATCT
AAMWATCT	Vigun01g209000	1082	1089	+	13.7571	2.65e-05	0.182	AAAAATCT
AAMWATCT	Vigun01g209000	908	915	-	13.0571	4.83e-05	0.238	AACAATCT
AAMWATCT	Vigun01g209200	240	247	-	13.7571	2.65e-05	0.182	AAAAATCT
AAMWATCT	Vigun01g209300	463	470	+	12.0786	9.66e-05	0.281	AACTATCT
AAMWATCT	Vigun01g209600	112	119	+	13.7571	2.65e-05	0.182	AAAAATCT
AAMWATCT	Vigun01g209800	1481	1488	-	12.7786	7.48e-05	0.238	AAATATCT
AAMWATCT	Vigun01g210000	11	18	+	12.0786	9.66e-05	0.281	AACTATCT
AAMWATCT	Vigun01g210200	944	951	+	13.7571	2.65e-05	0.182	AAAAATCT
AAMWATCT	Vigun01g210200	1133	1140	+	13.0571	4.83e-05	0.238	AACAATCT
AAMWATCT	Vigun01g210300	1189	1196	+	13.7571	2.65e-05	0.182	AAAAATCT
AAMWATCT	Vigun01g210300	809	816	-	13.0571	4.83e-05	0.238	AACAATCT
AAMWATCT	Vigun01g210400	503	510	-	13.7571	2.65e-05	0.182	AAAAATCT
AAMWATCT	Vigun01g210400	317	324	-	13.0571	4.83e-05	0.238	AACAATCT
AAMWATCT	Vigun01g210400	1095	1102	+	12.7786	7.48e-05	0.238	AAATATCT
AAMWATCT	Vigun01g210500	494	501	+	13.7571	2.65e-05	0.182	AAAAATCT
AAMWATCT	Vigun01g210500	1051	1058	+	13.0571	4.83e-05	0.238	AACAATCT
AAMWATCT	Vigun01g211000	432	439	+	13.7571	2.65e-05	0.182	AAAAATCT
AAMWATCT	Vigun01g211000	539	546	+	13.7571	2.65e-05	0.182	AAAAATCT
AAMWATCT	Vigun01g211000	1323	1330	+	12.7786	7.48e-05	0.238	AAATATCT
AAMWATCT	Vigun01g211100	1283	1290	-	12.7786	7.48e-05	0.238	AAATATCT
AAMWATCT	Vigun01g211100	1164	1171	+	12.7786	7.48e-05	0.238	AAATATCT
AAMWATCT	Vigun01g211200	261	268	-	13.7571	2.65e-05	0.182	AAAAATCT
AAMWATCT	Vigun01g211300	912	919	+	13.7571	2.65e-05	0.182	AAAAATCT
AAMWATCT	Vigun01g211300	955	962	-	12.7786	7.48e-05	0.238	AAATATCT
AAMWATCT	Vigun01g211500	307	314	-	12.7786	7.48e-05	0.238	AAATATCT
AAMWATCT	Vigun01g211600	577	584	-	12.7786	7.48e-05	0.238	AAATATCT
AAMWATCT	Vigun01g211700	80	87	-	13.7571	2.65e-05	0.182	AAAAATCT
AAMWATCT	Vigun01g211700	523	530	+	13.0571	4.83e-05	0.238	AACAATCT
AAMWATCT	Vigun01g211900	1189	1196	+	13.0571	4.83e-05	0.238	AACAATCT
AAMWATCT	Vigun01g212200	882	889	+	13.7571	2.65e-05	0.182	AAAAATCT
AAMWATCT	Vigun01g212300	326	333	+	13.7571	2.65e-05	0.182	AAAAATCT
AAMWATCT	Vigun01g212500	608	615	+	13.7571	2.65e-05	0.182	AAAAATCT
AAMWATCT	Vigun01g212500	715	722	+	13.7571	2.65e-05	0.182	AAAAATCT
AAMWATCT	Vigun01g212500	1180	1187	-	12.7786	7.48e-05	0.238	AAATATCT
AAMWATCT	Vigun01g212700	1224	1231	+	13.7571	2.65e-05	0.182	AAAAATCT
AAMWATCT	Vigun01g212900	297	304	-	13.7571	2.65e-05	0.182	AAAAATCT
AAMWATCT	Vigun01g213100	1023	1030	+	13.0571	4.83e-05	0.238	AACAATCT
AAMWATCT	Vigun01g213300	721	728	+	13.7571	2.65e-05	0.182	AAAAATCT
AAMWATCT	Vigun01g213400	1018	1025	-	13.7571	2.65e-05	0.182	AAAAATCT
AAMWATCT	Vigun01g213400	898	905	+	12.7786	7.48e-05	0.238	AAATATCT
AAMWATCT	Vigun01g213500	725	732	+	13.7571	2.65e-05	0.182	AAAAATCT
AAMWATCT	Vigun01g213500	961	968	+	12.7786	7.48e-05	0.238	AAATATCT
AAMWATCT	Vigun01g213900	775	782	-	12.7786	7.48e-05	0.238	AAATATCT
AAMWATCT	Vigun01g214000	512	519	+	12.0786	9.66e-05	0.281	AACTATCT
AAMWATCT	Vigun01g214100	1271	1278	+	12.7786	7.48e-05	0.238	AAATATCT
AAMWATCT	Vigun01g214200	471	478	+	12.7786	7.48e-05	0.238	AAATATCT
AAMWATCT	Vigun01g214300	703	710	-	12.0786	9.66e-05	0.281	AACTATCT
AAMWATCT	Vigun01g214500	995	1002	-	13.0571	4.83e-05	0.238	AACAATCT
AAMWATCT	Vigun01g214600	776	783	+	12.7786	7.48e-05	0.238	AAATATCT
AAMWATCT	Vigun01g214700	1208	1215	+	13.7571	2.65e-05	0.182	AAAAATCT
AAMWATCT	Vigun01g214700	1065	1072	+	12.7786	7.48e-05	0.238	AAATATCT
AAMWATCT	Vigun01g214800	270	277	-	12.7786	7.48e-05	0.238	AAATATCT
AAMWATCT	Vigun01g214800	814	821	-	12.7786	7.48e-05	0.238	AAATATCT
AAMWATCT	Vigun01g214900	437	444	-	13.7571	2.65e-05	0.182	AAAAATCT
AAMWATCT	Vigun01g214900	1037	1044	+	13.7571	2.65e-05	0.182	AAAAATCT
AAMWATCT	Vigun01g215200	831	838	+	13.7571	2.65e-05	0.182	AAAAATCT
AAMWATCT	Vigun01g215200	592	599	+	12.7786	7.48e-05	0.238	AAATATCT
AAMWATCT	Vigun01g215600	429	436	+	13.7571	2.65e-05	0.182	AAAAATCT
AAMWATCT	Vigun01g215800	681	688	-	12.7786	7.48e-05	0.238	AAATATCT
AAMWATCT	Vigun01g216200	705	712	-	13.7571	2.65e-05	0.182	AAAAATCT
AAMWATCT	Vigun01g216300	1269	1276	+	13.7571	2.65e-05	0.182	AAAAATCT
AAMWATCT	Vigun01g216300	1292	1299	+	13.7571	2.65e-05	0.182	AAAAATCT
AAMWATCT	Vigun01g216600	743	750	-	12.7786	7.48e-05	0.238	AAATATCT
AAMWATCT	Vigun01g216700	354	361	+	13.7571	2.65e-05	0.182	AAAAATCT
AAMWATCT	Vigun01g216800	1453	1460	-	12.7786	7.48e-05	0.238	AAATATCT
AAMWATCT	Vigun01g216900	499	506	+	13.7571	2.65e-05	0.182	AAAAATCT
AAMWATCT	Vigun01g217200	575	582	-	13.7571	2.65e-05	0.182	AAAAATCT
AAMWATCT	Vigun01g217300	371	378	-	13.0571	4.83e-05	0.238	AACAATCT
AAMWATCT	Vigun01g217500	182	189	+	13.0571	4.83e-05	0.238	AACAATCT
AAMWATCT	Vigun01g217500	307	314	+	12.7786	7.48e-05	0.238	AAATATCT
AAMWATCT	Vigun01g217700	833	840	-	13.7571	2.65e-05	0.182	AAAAATCT
AAMWATCT	Vigun01g217700	1041	1048	-	13.7571	2.65e-05	0.182	AAAAATCT
AAMWATCT	Vigun01g217700	1350	1357	+	12.7786	7.48e-05	0.238	AAATATCT
AAMWATCT	Vigun01g218000	1437	1444	-	13.7571	2.65e-05	0.182	AAAAATCT
AAMWATCT	Vigun01g218100	1437	1444	-	13.7571	2.65e-05	0.182	AAAAATCT
AAMWATCT	Vigun01g218100	779	786	-	12.7786	7.48e-05	0.238	AAATATCT
AAMWATCT	Vigun01g218200	590	597	-	12.7786	7.48e-05	0.238	AAATATCT
AAMWATCT	Vigun01g218300	1385	1392	+	13.7571	2.65e-05	0.182	AAAAATCT
AAMWATCT	Vigun01g218300	1428	1435	+	13.7571	2.65e-05	0.182	AAAAATCT
AAMWATCT	Vigun01g218300	1206	1213	+	12.7786	7.48e-05	0.238	AAATATCT
AAMWATCT	Vigun01g218400	908	915	+	13.7571	2.65e-05	0.182	AAAAATCT
AAMWATCT	Vigun01g218400	929	936	+	13.7571	2.65e-05	0.182	AAAAATCT
AAMWATCT	Vigun01g218400	120	127	-	13.0571	4.83e-05	0.238	AACAATCT
AAMWATCT	Vigun01g218400	395	402	+	13.0571	4.83e-05	0.238	AACAATCT
AAMWATCT	Vigun01g218500	718	725	-	13.7571	2.65e-05	0.182	AAAAATCT
AAMWATCT	Vigun01g218600	23	30	+	13.7571	2.65e-05	0.182	AAAAATCT
AAMWATCT	Vigun01g218700	1435	1442	-	13.7571	2.65e-05	0.182	AAAAATCT
AAMWATCT	Vigun01g218800	1109	1116	-	13.7571	2.65e-05	0.182	AAAAATCT
AAMWATCT	Vigun01g218900	697	704	+	12.7786	7.48e-05	0.238	AAATATCT
AAMWATCT	Vigun01g219000	1402	1409	+	12.7786	7.48e-05	0.238	AAATATCT
AAMWATCT	Vigun01g219200	1382	1389	-	12.7786	7.48e-05	0.238	AAATATCT
AAMWATCT	Vigun01g219300	1028	1035	+	13.7571	2.65e-05	0.182	AAAAATCT
AAMWATCT	Vigun01g219300	977	984	-	12.7786	7.48e-05	0.238	AAATATCT
AAMWATCT	Vigun01g219500	47	54	-	12.7786	7.48e-05	0.238	AAATATCT
AAMWATCT	Vigun01g219800	552	559	+	12.7786	7.48e-05	0.238	AAATATCT
AAMWATCT	Vigun01g219900	305	312	+	13.0571	4.83e-05	0.238	AACAATCT
AAMWATCT	Vigun01g220000	1349	1356	+	13.0571	4.83e-05	0.238	AACAATCT
AAMWATCT	Vigun01g220400	924	931	+	13.7571	2.65e-05	0.182	AAAAATCT
AAMWATCT	Vigun01g220500	1418	1425	+	13.7571	2.65e-05	0.182	AAAAATCT
AAMWATCT	Vigun01g220500	844	851	+	12.7786	7.48e-05	0.238	AAATATCT
AAMWATCT	Vigun01g220600	952	959	-	12.7786	7.48e-05	0.238	AAATATCT
AAMWATCT	Vigun01g220600	1487	1494	-	12.7786	7.48e-05	0.238	AAATATCT
AAMWATCT	Vigun01g220700	138	145	+	12.7786	7.48e-05	0.238	AAATATCT
AAMWATCT	Vigun01g220700	1410	1417	+	12.0786	9.66e-05	0.281	AACTATCT
AAMWATCT	Vigun01g220800	468	475	-	13.0571	4.83e-05	0.238	AACAATCT
AAMWATCT	Vigun01g221200	741	748	+	12.7786	7.48e-05	0.238	AAATATCT
AAMWATCT	Vigun01g221300	383	390	+	13.0571	4.83e-05	0.238	AACAATCT
AAMWATCT	Vigun01g221300	97	104	-	12.0786	9.66e-05	0.281	AACTATCT
AAMWATCT	Vigun01g221400	856	863	-	12.7786	7.48e-05	0.238	AAATATCT
AAMWATCT	Vigun01g221500	1423	1430	-	13.7571	2.65e-05	0.182	AAAAATCT
AAMWATCT	Vigun01g221700	70	77	+	13.7571	2.65e-05	0.182	AAAAATCT
AAMWATCT	Vigun01g221700	1482	1489	+	13.7571	2.65e-05	0.182	AAAAATCT
AAMWATCT	Vigun01g221800	1311	1318	-	13.7571	2.65e-05	0.182	AAAAATCT
AAMWATCT	Vigun01g222000	127	134	-	12.7786	7.48e-05	0.238	AAATATCT
AAMWATCT	Vigun01g222000	970	977	+	12.7786	7.48e-05	0.238	AAATATCT
AAMWATCT	Vigun01g222400	181	188	-	13.7571	2.65e-05	0.182	AAAAATCT
AAMWATCT	Vigun01g222600	335	342	-	13.7571	2.65e-05	0.182	AAAAATCT
AAMWATCT	Vigun01g222600	1050	1057	+	13.0571	4.83e-05	0.238	AACAATCT
AAMWATCT	Vigun01g222700	1436	1443	-	13.7571	2.65e-05	0.182	AAAAATCT
AAMWATCT	Vigun01g222800	27	34	-	12.7786	7.48e-05	0.238	AAATATCT
AAMWATCT	Vigun01g223000	71	78	-	12.7786	7.48e-05	0.238	AAATATCT
AAMWATCT	Vigun01g223200	84	91	-	12.0786	9.66e-05	0.281	AACTATCT
AAMWATCT	Vigun01g223500	967	974	-	12.7786	7.48e-05	0.238	AAATATCT
AAMWATCT	Vigun01g223600	281	288	-	13.7571	2.65e-05	0.182	AAAAATCT
AAMWATCT	Vigun01g223600	614	621	+	12.7786	7.48e-05	0.238	AAATATCT
AAMWATCT	Vigun01g223600	859	866	+	12.7786	7.48e-05	0.238	AAATATCT
AAMWATCT	Vigun01g223600	1142	1149	+	12.7786	7.48e-05	0.238	AAATATCT
AAMWATCT	Vigun01g224100	645	652	+	13.0571	4.83e-05	0.238	AACAATCT
AAMWATCT	Vigun01g224300	300	307	-	12.7786	7.48e-05	0.238	AAATATCT
AAMWATCT	Vigun01g224500	493	500	-	13.7571	2.65e-05	0.182	AAAAATCT
AAMWATCT	Vigun01g224500	1144	1151	+	13.7571	2.65e-05	0.182	AAAAATCT
AAMWATCT	Vigun01g224600	847	854	+	12.7786	7.48e-05	0.238	AAATATCT
AAMWATCT	Vigun01g224600	1338	1345	-	12.0786	9.66e-05	0.281	AACTATCT
AAMWATCT	Vigun01g224800	1219	1226	-	12.7786	7.48e-05	0.238	AAATATCT
AAMWATCT	Vigun01g225000	480	487	-	13.7571	2.65e-05	0.182	AAAAATCT
AAMWATCT	Vigun01g225100	127	134	-	12.7786	7.48e-05	0.238	AAATATCT
AAMWATCT	Vigun01g225100	155	162	-	12.7786	7.48e-05	0.238	AAATATCT
AAMWATCT	Vigun01g225700	162	169	+	12.0786	9.66e-05	0.281	AACTATCT
AAMWATCT	Vigun01g225800	42	49	+	13.7571	2.65e-05	0.182	AAAAATCT
AAMWATCT	Vigun01g226000	75	82	-	12.0786	9.66e-05	0.281	AACTATCT
AAMWATCT	Vigun01g226400	820	827	-	13.7571	2.65e-05	0.182	AAAAATCT
AAMWATCT	Vigun01g226700	1281	1288	-	13.7571	2.65e-05	0.182	AAAAATCT
AAMWATCT	Vigun01g226800	1203	1210	-	13.7571	2.65e-05	0.182	AAAAATCT
AAMWATCT	Vigun01g226900	728	735	-	13.7571	2.65e-05	0.182	AAAAATCT
AAMWATCT	Vigun01g227000	637	644	+	13.7571	2.65e-05	0.182	AAAAATCT
AAMWATCT	Vigun01g227000	470	477	-	12.7786	7.48e-05	0.238	AAATATCT
AAMWATCT	Vigun01g227100	741	748	-	13.7571	2.65e-05	0.182	AAAAATCT
AAMWATCT	Vigun01g227100	1394	1401	+	12.0786	9.66e-05	0.281	AACTATCT
AAMWATCT	Vigun01g227200	16	23	-	12.7786	7.48e-05	0.238	AAATATCT
AAMWATCT	Vigun01g227200	315	322	-	12.7786	7.48e-05	0.238	AAATATCT
AAMWATCT	Vigun01g227200	1270	1277	+	12.7786	7.48e-05	0.238	AAATATCT
AAMWATCT	Vigun01g227300	687	694	+	12.7786	7.48e-05	0.238	AAATATCT
AAMWATCT	Vigun01g227400	290	297	+	12.7786	7.48e-05	0.238	AAATATCT
AAMWATCT	Vigun01g227500	847	854	+	13.0571	4.83e-05	0.238	AACAATCT
AAMWATCT	Vigun01g227500	370	377	-	12.7786	7.48e-05	0.238	AAATATCT
AAMWATCT	Vigun01g227600	356	363	-	13.7571	2.65e-05	0.182	AAAAATCT
AAMWATCT	Vigun01g228000	1258	1265	+	13.7571	2.65e-05	0.182	AAAAATCT
AAMWATCT	Vigun01g228200	1231	1238	+	12.7786	7.48e-05	0.238	AAATATCT
AAMWATCT	Vigun01g229000	502	509	+	13.0571	4.83e-05	0.238	AACAATCT
AAMWATCT	Vigun01g229200	836	843	-	12.7786	7.48e-05	0.238	AAATATCT
AAMWATCT	Vigun01g229200	1487	1494	-	12.7786	7.48e-05	0.238	AAATATCT
AAMWATCT	Vigun01g229800	511	518	+	12.7786	7.48e-05	0.238	AAATATCT
AAMWATCT	Vigun01g230000	583	590	+	13.7571	2.65e-05	0.182	AAAAATCT
AAMWATCT	Vigun01g230000	864	871	+	13.7571	2.65e-05	0.182	AAAAATCT
AAMWATCT	Vigun01g230000	1177	1184	+	13.7571	2.65e-05	0.182	AAAAATCT
AAMWATCT	Vigun01g230300	937	944	-	12.7786	7.48e-05	0.238	AAATATCT
AAMWATCT	Vigun01g230400	1036	1043	+	13.7571	2.65e-05	0.182	AAAAATCT
AAMWATCT	Vigun01g230400	1388	1395	+	12.7786	7.48e-05	0.238	AAATATCT
AAMWATCT	Vigun01g230500	522	529	-	13.7571	2.65e-05	0.182	AAAAATCT
AAMWATCT	Vigun01g230600	1412	1419	-	12.7786	7.48e-05	0.238	AAATATCT
AAMWATCT	Vigun01g230800	349	356	+	13.0571	4.83e-05	0.238	AACAATCT
AAMWATCT	Vigun01g231000	70	77	+	12.7786	7.48e-05	0.238	AAATATCT
AAMWATCT	Vigun01g231000	1025	1032	+	12.7786	7.48e-05	0.238	AAATATCT
AAMWATCT	Vigun01g231000	1465	1472	+	12.0786	9.66e-05	0.281	AACTATCT
AAMWATCT	Vigun01g231100	666	673	+	12.7786	7.48e-05	0.238	AAATATCT
AAMWATCT	Vigun01g231200	118	125	-	13.7571	2.65e-05	0.182	AAAAATCT
AAMWATCT	Vigun01g231200	941	948	-	13.7571	2.65e-05	0.182	AAAAATCT
AAMWATCT	Vigun01g231200	992	999	-	13.7571	2.65e-05	0.182	AAAAATCT
AAMWATCT	Vigun01g231200	183	190	+	13.7571	2.65e-05	0.182	AAAAATCT
AAMWATCT	Vigun01g231200	425	432	+	12.0786	9.66e-05	0.281	AACTATCT
AAMWATCT	Vigun01g231300	319	326	+	13.7571	2.65e-05	0.182	AAAAATCT
AAMWATCT	Vigun01g231300	153	160	-	12.7786	7.48e-05	0.238	AAATATCT
AAMWATCT	Vigun01g231500	636	643	-	12.0786	9.66e-05	0.281	AACTATCT
AAMWATCT	Vigun01g231600	558	565	+	12.7786	7.48e-05	0.238	AAATATCT
AAMWATCT	Vigun01g232000	380	387	+	12.7786	7.48e-05	0.238	AAATATCT
AAMWATCT	Vigun01g232000	249	256	+	12.0786	9.66e-05	0.281	AACTATCT
AAMWATCT	Vigun01g232100	48	55	-	12.7786	7.48e-05	0.238	AAATATCT
AAMWATCT	Vigun01g232100	1394	1401	-	12.0786	9.66e-05	0.281	AACTATCT
AAMWATCT	Vigun01g232200	552	559	+	13.7571	2.65e-05	0.182	AAAAATCT
AAMWATCT	Vigun01g232400	538	545	+	12.7786	7.48e-05	0.238	AAATATCT
AAMWATCT	Vigun01g232700	533	540	-	13.7571	2.65e-05	0.182	AAAAATCT
AAMWATCT	Vigun01g232800	183	190	-	13.7571	2.65e-05	0.182	AAAAATCT
AAMWATCT	Vigun01g232800	1250	1257	+	12.7786	7.48e-05	0.238	AAATATCT
AAMWATCT	Vigun01g232900	762	769	-	13.0571	4.83e-05	0.238	AACAATCT
AAMWATCT	Vigun01g233000	154	161	-	13.7571	2.65e-05	0.182	AAAAATCT
AAMWATCT	Vigun01g233000	879	886	-	13.7571	2.65e-05	0.182	AAAAATCT
AAMWATCT	Vigun01g233100	76	83	+	12.7786	7.48e-05	0.238	AAATATCT
AAMWATCT	Vigun01g233100	609	616	+	12.0786	9.66e-05	0.281	AACTATCT
AAMWATCT	Vigun01g233500	625	632	-	13.7571	2.65e-05	0.182	AAAAATCT
AAMWATCT	Vigun01g233500	844	851	+	13.7571	2.65e-05	0.182	AAAAATCT
AAMWATCT	Vigun01g233500	1088	1095	+	13.7571	2.65e-05	0.182	AAAAATCT
AAMWATCT	Vigun01g233500	1279	1286	+	12.7786	7.48e-05	0.238	AAATATCT
AAMWATCT	Vigun01g233600	1246	1253	+	13.7571	2.65e-05	0.182	AAAAATCT
AAMWATCT	Vigun01g233600	332	339	+	12.7786	7.48e-05	0.238	AAATATCT
AAMWATCT	Vigun01g233700	1046	1053	+	12.7786	7.48e-05	0.238	AAATATCT
AAMWATCT	Vigun01g234100	499	506	+	12.7786	7.48e-05	0.238	AAATATCT
AAMWATCT	Vigun01g234400	775	782	-	13.7571	2.65e-05	0.182	AAAAATCT
AAMWATCT	Vigun01g234500	462	469	+	12.7786	7.48e-05	0.238	AAATATCT
AAMWATCT	Vigun01g234600	886	893	-	13.7571	2.65e-05	0.182	AAAAATCT
AAMWATCT	Vigun01g235100	681	688	-	13.7571	2.65e-05	0.182	AAAAATCT
AAMWATCT	Vigun01g235200	1488	1495	+	13.7571	2.65e-05	0.182	AAAAATCT
AAMWATCT	Vigun01g235500	438	445	+	12.7786	7.48e-05	0.238	AAATATCT
AAMWATCT	Vigun01g235700	69	76	+	13.7571	2.65e-05	0.182	AAAAATCT
AAMWATCT	Vigun01g235800	840	847	+	13.7571	2.65e-05	0.182	AAAAATCT
AAMWATCT	Vigun01g236100	1456	1463	+	12.7786	7.48e-05	0.238	AAATATCT
AAMWATCT	Vigun01g236100	1083	1090	-	12.0786	9.66e-05	0.281	AACTATCT
AAMWATCT	Vigun01g236200	1067	1074	-	13.7571	2.65e-05	0.182	AAAAATCT
AAMWATCT	Vigun01g236200	22	29	-	12.0786	9.66e-05	0.281	AACTATCT
AAMWATCT	Vigun01g236300	490	497	+	12.7786	7.48e-05	0.238	AAATATCT
AAMWATCT	Vigun01g236600	997	1004	+	12.7786	7.48e-05	0.238	AAATATCT
AAMWATCT	Vigun01g236700	398	405	+	13.0571	4.83e-05	0.238	AACAATCT
AAMWATCT	Vigun01g237000	1061	1068	-	12.7786	7.48e-05	0.238	AAATATCT
AAMWATCT	Vigun01g237100	267	274	+	13.7571	2.65e-05	0.182	AAAAATCT
AAMWATCT	Vigun01g237400	776	783	+	12.7786	7.48e-05	0.238	AAATATCT
AAMWATCT	Vigun01g237600	109	116	-	13.7571	2.65e-05	0.182	AAAAATCT
AAMWATCT	Vigun01g237600	443	450	+	12.0786	9.66e-05	0.281	AACTATCT
AAMWATCT	Vigun01g237700	284	291	+	13.7571	2.65e-05	0.182	AAAAATCT
AAMWATCT	Vigun01g237900	306	313	-	12.7786	7.48e-05	0.238	AAATATCT
AAMWATCT	Vigun01g238200	686	693	+	12.7786	7.48e-05	0.238	AAATATCT
AAMWATCT	Vigun01g238800	649	656	+	13.7571	2.65e-05	0.182	AAAAATCT
AAMWATCT	Vigun01g238800	1219	1226	+	13.0571	4.83e-05	0.238	AACAATCT
AAMWATCT	Vigun01g238900	413	420	-	12.7786	7.48e-05	0.238	AAATATCT
AAMWATCT	Vigun01g239000	1197	1204	+	13.0571	4.83e-05	0.238	AACAATCT
AAMWATCT	Vigun01g239200	967	974	+	13.7571	2.65e-05	0.182	AAAAATCT
AAMWATCT	Vigun01g239400	1352	1359	-	13.7571	2.65e-05	0.182	AAAAATCT
AAMWATCT	Vigun01g239500	775	782	-	13.7571	2.65e-05	0.182	AAAAATCT
AAMWATCT	Vigun01g239900	820	827	+	13.7571	2.65e-05	0.182	AAAAATCT
AAMWATCT	Vigun01g239900	1196	1203	+	13.7571	2.65e-05	0.182	AAAAATCT
AAMWATCT	Vigun01g239900	862	869	+	13.0571	4.83e-05	0.238	AACAATCT
AAMWATCT	Vigun01g240000	450	457	+	13.7571	2.65e-05	0.182	AAAAATCT
AAMWATCT	Vigun01g240400	1367	1374	-	12.7786	7.48e-05	0.238	AAATATCT
AAMWATCT	Vigun01g240400	1078	1085	+	12.7786	7.48e-05	0.238	AAATATCT
AAMWATCT	Vigun01g240500	692	699	+	12.7786	7.48e-05	0.238	AAATATCT
AAMWATCT	Vigun01g240600	1066	1073	-	13.7571	2.65e-05	0.182	AAAAATCT
AAMWATCT	Vigun01g241000	378	385	-	13.7571	2.65e-05	0.182	AAAAATCT
AAMWATCT	Vigun01g241000	1075	1082	+	12.0786	9.66e-05	0.281	AACTATCT
AAMWATCT	Vigun01g241200	185	192	+	12.7786	7.48e-05	0.238	AAATATCT
AAMWATCT	Vigun01g241200	1357	1364	+	12.7786	7.48e-05	0.238	AAATATCT
AAMWATCT	Vigun01g241400	596	603	+	12.7786	7.48e-05	0.238	AAATATCT
AAMWATCT	Vigun01g241500	184	191	+	12.7786	7.48e-05	0.238	AAATATCT
AAMWATCT	Vigun01g241600	127	134	-	13.7571	2.65e-05	0.182	AAAAATCT
AAMWATCT	Vigun01g241600	1111	1118	-	13.0571	4.83e-05	0.238	AACAATCT
AAMWATCT	Vigun01g241600	589	596	-	12.7786	7.48e-05	0.238	AAATATCT
AAMWATCT	Vigun01g241600	1317	1324	-	12.0786	9.66e-05	0.281	AACTATCT
AAMWATCT	Vigun01g241700	1081	1088	-	13.7571	2.65e-05	0.182	AAAAATCT
AAMWATCT	Vigun01g241700	386	393	-	12.0786	9.66e-05	0.281	AACTATCT
AAMWATCT	Vigun01g241900	1441	1448	-	12.7786	7.48e-05	0.238	AAATATCT
AAMWATCT	Vigun01g242000	513	520	-	13.7571	2.65e-05	0.182	AAAAATCT
AAMWATCT	Vigun01g242000	1179	1186	-	12.7786	7.48e-05	0.238	AAATATCT
AAMWATCT	Vigun01g242600	408	415	+	13.7571	2.65e-05	0.182	AAAAATCT
AAMWATCT	Vigun01g242600	936	943	+	12.7786	7.48e-05	0.238	AAATATCT
AAMWATCT	Vigun01g242700	894	901	+	13.7571	2.65e-05	0.182	AAAAATCT
AAMWATCT	Vigun01g242700	1422	1429	+	12.7786	7.48e-05	0.238	AAATATCT
AAMWATCT	Vigun01g242800	935	942	-	13.7571	2.65e-05	0.182	AAAAATCT
AAMWATCT	Vigun01g243000	730	737	-	13.7571	2.65e-05	0.182	AAAAATCT
AAMWATCT	Vigun01g243200	686	693	-	13.7571	2.65e-05	0.182	AAAAATCT
AAMWATCT	Vigun01g243300	588	595	-	13.0571	4.83e-05	0.238	AACAATCT
AAMWATCT	Vigun01g243300	939	946	-	12.7786	7.48e-05	0.238	AAATATCT
AAMWATCT	Vigun01g243400	747	754	+	13.7571	2.65e-05	0.182	AAAAATCT
AAMWATCT	Vigun01g244000	321	328	-	13.7571	2.65e-05	0.182	AAAAATCT
AAMWATCT	Vigun01g244000	1201	1208	-	13.0571	4.83e-05	0.238	AACAATCT
AAMWATCT	Vigun01g244100	919	926	-	13.7571	2.65e-05	0.182	AAAAATCT
AAMWATCT	Vigun01g244200	1024	1031	-	13.0571	4.83e-05	0.238	AACAATCT
AAMWATCT	Vigun01g244200	643	650	-	12.7786	7.48e-05	0.238	AAATATCT
AAMWATCT	Vigun01g244200	1190	1197	-	12.7786	7.48e-05	0.238	AAATATCT
AAMWATCT	Vigun01g244200	1131	1138	+	12.7786	7.48e-05	0.238	AAATATCT
AAMWATCT	Vigun01g244300	203	210	+	12.7786	7.48e-05	0.238	AAATATCT
AAMWATCT	Vigun01g244300	708	715	+	12.7786	7.48e-05	0.238	AAATATCT
AAMWATCT	Vigun01g244400	194	201	+	12.7786	7.48e-05	0.238	AAATATCT
AAMWATCT	Vigun01g244600	827	834	-	12.7786	7.48e-05	0.238	AAATATCT
AAMWATCT	Vigun01g244600	930	937	-	12.7786	7.48e-05	0.238	AAATATCT
AAMWATCT	Vigun01g244700	322	329	+	13.0571	4.83e-05	0.238	AACAATCT
AAMWATCT	Vigun01g244900	12	19	-	13.7571	2.65e-05	0.182	AAAAATCT
AAMWATCT	Vigun01g244900	816	823	-	13.7571	2.65e-05	0.182	AAAAATCT
AAMWATCT	Vigun01g244900	1007	1014	+	12.7786	7.48e-05	0.238	AAATATCT
AAMWATCT	Vigun01g244900	752	759	-	12.0786	9.66e-05	0.281	AACTATCT
AAMWATCT	Vigun01g245000	668	675	-	13.7571	2.65e-05	0.182	AAAAATCT
AAMWATCT	Vigun01g245000	1074	1081	+	12.0786	9.66e-05	0.281	AACTATCT
AAMWATCT	Vigun01g245300	637	644	+	13.7571	2.65e-05	0.182	AAAAATCT
AAMWATCT	Vigun01g245300	25	32	-	12.7786	7.48e-05	0.238	AAATATCT
AAMWATCT	Vigun01g245300	292	299	-	12.7786	7.48e-05	0.238	AAATATCT
AAMWATCT	Vigun01g245500	544	551	+	12.7786	7.48e-05	0.238	AAATATCT
AAMWATCT	Vigun01g245700	282	289	-	13.7571	2.65e-05	0.182	AAAAATCT
AAMWATCT	Vigun01g246100	909	916	-	13.0571	4.83e-05	0.238	AACAATCT
AAMWATCT	Vigun01g246100	937	944	+	13.0571	4.83e-05	0.238	AACAATCT
AAMWATCT	Vigun01g246100	29	36	+	12.7786	7.48e-05	0.238	AAATATCT
AAMWATCT	Vigun01g246200	470	477	-	13.0571	4.83e-05	0.238	AACAATCT
AAMWATCT	Vigun01g246200	498	505	+	13.0571	4.83e-05	0.238	AACAATCT
AAMWATCT	Vigun01g246300	804	811	+	12.7786	7.48e-05	0.238	AAATATCT
AAMWATCT	Vigun01g246400	725	732	+	13.7571	2.65e-05	0.182	AAAAATCT
AAMWATCT	Vigun01g246800	1055	1062	-	13.7571	2.65e-05	0.182	AAAAATCT
AAMWATCT	Vigun01g246800	531	538	+	13.0571	4.83e-05	0.238	AACAATCT
AAMWATCT	Vigun01g246900	46	53	-	12.7786	7.48e-05	0.238	AAATATCT
AAMWATCT	Vigun01g247000	365	372	-	12.7786	7.48e-05	0.238	AAATATCT
AAMWATCT	Vigun01g247300	793	800	+	13.7571	2.65e-05	0.182	AAAAATCT
AAMWATCT	Vigun01g247600	154	161	+	13.7571	2.65e-05	0.182	AAAAATCT
AAMWATCT	Vigun01g247700	1412	1419	+	13.7571	2.65e-05	0.182	AAAAATCT
AAMWATCT	Vigun01g247700	34	41	+	13.0571	4.83e-05	0.238	AACAATCT
AAMWATCT	Vigun01g247800	250	257	-	13.7571	2.65e-05	0.182	AAAAATCT
AAMWATCT	Vigun01g247900	1176	1183	+	12.7786	7.48e-05	0.238	AAATATCT
AAMWATCT	Vigun01g248000	674	681	-	13.7571	2.65e-05	0.182	AAAAATCT
AAMWATCT	Vigun01g248100	429	436	+	12.7786	7.48e-05	0.238	AAATATCT
AAMWATCT	Vigun01g248100	1365	1372	+	12.7786	7.48e-05	0.238	AAATATCT
AAMWATCT	Vigun01g248200	1202	1209	-	13.7571	2.65e-05	0.182	AAAAATCT
AAMWATCT	Vigun01g248500	729	736	+	12.7786	7.48e-05	0.238	AAATATCT
AAMWATCT	Vigun01g248600	35	42	-	12.7786	7.48e-05	0.238	AAATATCT
AAMWATCT	Vigun01g248600	864	871	+	12.7786	7.48e-05	0.238	AAATATCT
AAMWATCT	Vigun01g248600	1299	1306	-	12.0786	9.66e-05	0.281	AACTATCT
AAMWATCT	Vigun01g248800	631	638	+	12.7786	7.48e-05	0.238	AAATATCT
AAMWATCT	Vigun01g248900	1195	1202	-	12.7786	7.48e-05	0.238	AAATATCT
AAMWATCT	Vigun01g249000	251	258	-	13.7571	2.65e-05	0.182	AAAAATCT
AAMWATCT	Vigun01g249000	669	676	-	13.7571	2.65e-05	0.182	AAAAATCT
AAMWATCT	Vigun01g249100	401	408	+	13.0571	4.83e-05	0.238	AACAATCT
AAMWATCT	Vigun01g249200	741	748	+	13.0571	4.83e-05	0.238	AACAATCT
AAMWATCT	Vigun01g249400	244	251	+	12.7786	7.48e-05	0.238	AAATATCT
AAMWATCT	Vigun01g249500	353	360	+	12.7786	7.48e-05	0.238	AAATATCT
AAMWATCT	Vigun01g249700	855	862	+	13.0571	4.83e-05	0.238	AACAATCT
AAMWATCT	Vigun01g249700	455	462	-	12.0786	9.66e-05	0.281	AACTATCT
AAMWATCT	Vigun01g250000	559	566	+	13.7571	2.65e-05	0.182	AAAAATCT
AAMWATCT	Vigun01g250300	1185	1192	-	12.7786	7.48e-05	0.238	AAATATCT
AAMWATCT	Vigun01g250300	852	859	-	12.0786	9.66e-05	0.281	AACTATCT
AAMWATCT	Vigun01g250700	41	48	+	13.7571	2.65e-05	0.182	AAAAATCT
AAMWATCT	Vigun01g250700	503	510	+	12.7786	7.48e-05	0.238	AAATATCT
AAMWATCT	Vigun01g251000	135	142	-	13.7571	2.65e-05	0.182	AAAAATCT
AAMWATCT	Vigun01g251200	316	323	-	12.7786	7.48e-05	0.238	AAATATCT
AAMWATCT	Vigun01g251300	1077	1084	-	13.0571	4.83e-05	0.238	AACAATCT
AAMWATCT	Vigun01g251500	270	277	-	12.7786	7.48e-05	0.238	AAATATCT
AAMWATCT	Vigun01g251500	1260	1267	+	12.7786	7.48e-05	0.238	AAATATCT
AAMWATCT	Vigun01g252000	751	758	-	13.7571	2.65e-05	0.182	AAAAATCT
AAMWATCT	Vigun01g252300	265	272	+	13.0571	4.83e-05	0.238	AACAATCT
AAMWATCT	Vigun01g252500	300	307	-	13.7571	2.65e-05	0.182	AAAAATCT
AAMWATCT	Vigun01g252500	765	772	+	13.7571	2.65e-05	0.182	AAAAATCT
AAMWATCT	Vigun01g252700	549	556	+	12.7786	7.48e-05	0.238	AAATATCT
AAMWATCT	Vigun01g252700	1130	1137	+	12.0786	9.66e-05	0.281	AACTATCT
AAMWATCT	Vigun01g252900	305	312	-	13.0571	4.83e-05	0.238	AACAATCT
AAMWATCT	Vigun01g253300	839	846	-	13.7571	2.65e-05	0.182	AAAAATCT
AAMWATCT	Vigun01g253300	599	606	+	12.7786	7.48e-05	0.238	AAATATCT
AAMWATCT	Vigun01g253600	988	995	-	12.0786	9.66e-05	0.281	AACTATCT
AAMWATCT	Vigun01g253900	801	808	+	13.7571	2.65e-05	0.182	AAAAATCT
AAMWATCT	Vigun01g254100	1139	1146	+	12.7786	7.48e-05	0.238	AAATATCT
AAMWATCT	Vigun01g254200	270	277	+	12.7786	7.48e-05	0.238	AAATATCT
AAMWATCT	Vigun01g254300	4	11	-	12.0786	9.66e-05	0.281	AACTATCT
AAMWATCT	Vigun01g254500	285	292	+	12.7786	7.48e-05	0.238	AAATATCT
AAMWATCT	Vigun01g254600	1047	1054	-	13.7571	2.65e-05	0.182	AAAAATCT
AAMWATCT	Vigun01g254600	941	948	+	13.7571	2.65e-05	0.182	AAAAATCT
AAMWATCT	Vigun01g254900	1099	1106	+	12.7786	7.48e-05	0.238	AAATATCT
AAMWATCT	Vigun01g255100	1232	1239	+	13.7571	2.65e-05	0.182	AAAAATCT
AAMWATCT	Vigun02g000100	1277	1284	-	13.0571	4.83e-05	0.238	AACAATCT
AAMWATCT	Vigun02g000100	317	324	-	12.7786	7.48e-05	0.238	AAATATCT
AAMWATCT	Vigun02g000100	1076	1083	-	12.7786	7.48e-05	0.238	AAATATCT
AAMWATCT	Vigun02g000300	1122	1129	-	13.7571	2.65e-05	0.182	AAAAATCT
AAMWATCT	Vigun02g000500	1266	1273	-	13.7571	2.65e-05	0.182	AAAAATCT
AAMWATCT	Vigun02g000500	1380	1387	-	13.7571	2.65e-05	0.182	AAAAATCT
AAMWATCT	Vigun02g000500	1245	1252	+	13.7571	2.65e-05	0.182	AAAAATCT
AAMWATCT	Vigun02g000600	840	847	-	13.0571	4.83e-05	0.238	AACAATCT
AAMWATCT	Vigun02g000700	360	367	-	13.7571	2.65e-05	0.182	AAAAATCT
AAMWATCT	Vigun02g001100	541	548	-	13.0571	4.83e-05	0.238	AACAATCT
AAMWATCT	Vigun02g001400	727	734	-	12.7786	7.48e-05	0.238	AAATATCT
AAMWATCT	Vigun02g001600	142	149	-	13.7571	2.65e-05	0.182	AAAAATCT
AAMWATCT	Vigun02g002100	862	869	-	12.7786	7.48e-05	0.238	AAATATCT
AAMWATCT	Vigun02g002200	419	426	-	13.7571	2.65e-05	0.182	AAAAATCT
AAMWATCT	Vigun02g002200	274	281	+	13.7571	2.65e-05	0.182	AAAAATCT
AAMWATCT	Vigun02g002300	204	211	+	13.7571	2.65e-05	0.182	AAAAATCT
AAMWATCT	Vigun02g002500	1444	1451	-	13.7571	2.65e-05	0.182	AAAAATCT
AAMWATCT	Vigun02g002500	665	672	+	13.7571	2.65e-05	0.182	AAAAATCT
AAMWATCT	Vigun02g002600	334	341	+	12.7786	7.48e-05	0.238	AAATATCT
AAMWATCT	Vigun02g002700	580	587	+	12.7786	7.48e-05	0.238	AAATATCT
AAMWATCT	Vigun02g003000	390	397	+	12.7786	7.48e-05	0.238	AAATATCT
AAMWATCT	Vigun02g003200	925	932	-	13.7571	2.65e-05	0.182	AAAAATCT
AAMWATCT	Vigun02g003200	147	154	-	12.7786	7.48e-05	0.238	AAATATCT
AAMWATCT	Vigun02g003200	620	627	-	12.7786	7.48e-05	0.238	AAATATCT
AAMWATCT	Vigun02g003400	101	108	+	13.7571	2.65e-05	0.182	AAAAATCT
AAMWATCT	Vigun02g003400	122	129	+	13.7571	2.65e-05	0.182	AAAAATCT
AAMWATCT	Vigun02g003400	246	253	+	13.7571	2.65e-05	0.182	AAAAATCT
AAMWATCT	Vigun02g003400	1432	1439	+	12.7786	7.48e-05	0.238	AAATATCT
AAMWATCT	Vigun02g003500	769	776	-	13.7571	2.65e-05	0.182	AAAAATCT
AAMWATCT	Vigun02g003600	169	176	-	13.7571	2.65e-05	0.182	AAAAATCT
AAMWATCT	Vigun02g003600	722	729	+	12.7786	7.48e-05	0.238	AAATATCT
AAMWATCT	Vigun02g003700	895	902	-	12.7786	7.48e-05	0.238	AAATATCT
AAMWATCT	Vigun02g003900	877	884	-	13.7571	2.65e-05	0.182	AAAAATCT
AAMWATCT	Vigun02g004100	219	226	-	13.7571	2.65e-05	0.182	AAAAATCT
AAMWATCT	Vigun02g004200	649	656	+	13.7571	2.65e-05	0.182	AAAAATCT
AAMWATCT	Vigun02g004300	421	428	+	12.7786	7.48e-05	0.238	AAATATCT
AAMWATCT	Vigun02g004300	1233	1240	+	12.7786	7.48e-05	0.238	AAATATCT
AAMWATCT	Vigun02g004400	1076	1083	-	12.7786	7.48e-05	0.238	AAATATCT
AAMWATCT	Vigun02g004500	234	241	-	13.7571	2.65e-05	0.182	AAAAATCT
AAMWATCT	Vigun02g004600	1266	1273	+	13.7571	2.65e-05	0.182	AAAAATCT
AAMWATCT	Vigun02g004800	1388	1395	+	12.0786	9.66e-05	0.281	AACTATCT
AAMWATCT	Vigun02g004900	818	825	-	13.7571	2.65e-05	0.182	AAAAATCT
AAMWATCT	Vigun02g005000	520	527	+	12.7786	7.48e-05	0.238	AAATATCT
AAMWATCT	Vigun02g005200	170	177	-	12.7786	7.48e-05	0.238	AAATATCT
AAMWATCT	Vigun02g005300	303	310	-	12.7786	7.48e-05	0.238	AAATATCT
AAMWATCT	Vigun02g005400	220	227	+	13.7571	2.65e-05	0.182	AAAAATCT
AAMWATCT	Vigun02g005800	145	152	-	13.7571	2.65e-05	0.182	AAAAATCT
AAMWATCT	Vigun02g005800	365	372	-	13.7571	2.65e-05	0.182	AAAAATCT
AAMWATCT	Vigun02g005800	77	84	-	12.7786	7.48e-05	0.238	AAATATCT
AAMWATCT	Vigun02g005800	344	351	-	12.7786	7.48e-05	0.238	AAATATCT
AAMWATCT	Vigun02g005900	1265	1272	+	13.7571	2.65e-05	0.182	AAAAATCT
AAMWATCT	Vigun02g006200	92	99	+	13.7571	2.65e-05	0.182	AAAAATCT
AAMWATCT	Vigun02g006400	878	885	-	13.7571	2.65e-05	0.182	AAAAATCT
AAMWATCT	Vigun02g006400	921	928	-	12.0786	9.66e-05	0.281	AACTATCT
AAMWATCT	Vigun02g006500	958	965	+	13.7571	2.65e-05	0.182	AAAAATCT
AAMWATCT	Vigun02g006600	461	468	+	12.7786	7.48e-05	0.238	AAATATCT
AAMWATCT	Vigun02g006800	1459	1466	+	13.7571	2.65e-05	0.182	AAAAATCT
AAMWATCT	Vigun02g006900	474	481	-	12.7786	7.48e-05	0.238	AAATATCT
AAMWATCT	Vigun02g006900	1154	1161	+	12.7786	7.48e-05	0.238	AAATATCT
AAMWATCT	Vigun02g007000	541	548	-	12.7786	7.48e-05	0.238	AAATATCT
AAMWATCT	Vigun02g007400	42	49	+	13.0571	4.83e-05	0.238	AACAATCT
AAMWATCT	Vigun02g007400	1471	1478	-	12.7786	7.48e-05	0.238	AAATATCT
AAMWATCT	Vigun02g007500	531	538	+	13.7571	2.65e-05	0.182	AAAAATCT
AAMWATCT	Vigun02g007500	1251	1258	+	13.7571	2.65e-05	0.182	AAAAATCT
AAMWATCT	Vigun02g007900	1248	1255	-	12.7786	7.48e-05	0.238	AAATATCT
AAMWATCT	Vigun02g008000	537	544	-	12.7786	7.48e-05	0.238	AAATATCT
AAMWATCT	Vigun02g008200	1416	1423	+	12.7786	7.48e-05	0.238	AAATATCT
AAMWATCT	Vigun02g008300	822	829	-	13.7571	2.65e-05	0.182	AAAAATCT
AAMWATCT	Vigun02g008300	152	159	-	12.0786	9.66e-05	0.281	AACTATCT
AAMWATCT	Vigun02g008400	591	598	-	13.0571	4.83e-05	0.238	AACAATCT
AAMWATCT	Vigun02g008400	628	635	+	13.0571	4.83e-05	0.238	AACAATCT
AAMWATCT	Vigun02g008500	154	161	+	13.7571	2.65e-05	0.182	AAAAATCT
AAMWATCT	Vigun02g008500	566	573	+	12.7786	7.48e-05	0.238	AAATATCT
AAMWATCT	Vigun02g008500	1148	1155	+	12.7786	7.48e-05	0.238	AAATATCT
AAMWATCT	Vigun02g008700	240	247	-	13.0571	4.83e-05	0.238	AACAATCT
AAMWATCT	Vigun02g008900	331	338	+	13.7571	2.65e-05	0.182	AAAAATCT
AAMWATCT	Vigun02g009200	270	277	+	13.7571	2.65e-05	0.182	AAAAATCT
AAMWATCT	Vigun02g009300	746	753	+	13.0571	4.83e-05	0.238	AACAATCT
AAMWATCT	Vigun02g009300	791	798	-	12.0786	9.66e-05	0.281	AACTATCT
AAMWATCT	Vigun02g009600	323	330	+	12.7786	7.48e-05	0.238	AAATATCT
AAMWATCT	Vigun02g009600	716	723	-	12.0786	9.66e-05	0.281	AACTATCT
AAMWATCT	Vigun02g009900	789	796	+	12.7786	7.48e-05	0.238	AAATATCT
AAMWATCT	Vigun02g010000	879	886	+	13.7571	2.65e-05	0.182	AAAAATCT
AAMWATCT	Vigun02g010000	741	748	+	12.7786	7.48e-05	0.238	AAATATCT
AAMWATCT	Vigun02g010600	37	44	+	13.7571	2.65e-05	0.182	AAAAATCT
AAMWATCT	Vigun02g010800	79	86	-	12.7786	7.48e-05	0.238	AAATATCT
AAMWATCT	Vigun02g011300	479	486	-	13.7571	2.65e-05	0.182	AAAAATCT
AAMWATCT	Vigun02g011300	1136	1143	+	13.7571	2.65e-05	0.182	AAAAATCT
AAMWATCT	Vigun02g011600	1470	1477	-	12.7786	7.48e-05	0.238	AAATATCT
[truncated: 19,769 more rows]
