# Supplementary material for: The circadian clock regulates receptor-mediated immune responses to an herbivore-associated molecular pattern
Source: bioRxiv. 2024 Nov 8:2024.11.06.622352. Preprint. [Version 1] doi: 10.1101/2024.11.06.622352 (PMC11581021; doi:10.1101/2024.11.06.622352)
Supplement: Supplement 3 — Table S3. List of early (1 h) and late (6 h) DEGs after daytime and nighttime w + H2O or w + In11 treatment. [file media-3.xlsx]

## Sheet: 20240305_Table_S1
Table S3. List of DEGs 1 h and 6 h after daytime and nighttime water or In11 treatment.
	Daytime_ZT4																																				Nighttime_ZT16
	ZT5																		ZT10																		ZT17
	Wound vs Undamaged						In11 vs Undamaged						In11 vs Wound						Wound vs Undamaged						In11 vs Undamaged						In11 vs Wound						Wound vs Undamaged						In11 vs Undamaged						In11 vs Wound
Gene	baseMean	LFC	lfcSE	stat	pvalue	padj	baseMean	LFC	lfcSE	stat	pvalue	padj	baseMean	LFC	lfcSE	stat	pvalue	padj	baseMean	LFC	lfcSE	stat	pvalue	padj	baseMean	LFC	lfcSE	stat	pvalue	padj	baseMean	LFC	lfcSE	stat	pvalue	padj	baseMean	LFC	lfcSE	stat	pvalue	padj	baseMean	LFC	lfcSE	stat	pvalue	padj	baseMean
Vigun01g000100	44.5121	-0.383781	0.211431	-1.81516	0.069499	0.125737	44.5121	-1.1449	0.226593	-5.05268	4.36e-07	1.99e-06	44.5121	-0.76112	0.232755	-3.27004	0.00107532	0.0942458	44.5121	-0.760386	0.200065	-3.80069	0.000144292	0.000382978	44.5121	-0.947989	0.201735	-4.69917	2.61e-06	7.09e-06	44.5121	-0.187603	0.204627	-0.916804	0.359245	0.556112	44.5121	-1.21502	0.208495	-5.82757	5.62e-09	2.28e-08	44.5121	-1.71411	0.22272	-7.69625	1.4e-14	7.49e-14	44.5121
Vigun01g000200	472.601	-0.0291008	0.127096	-0.228968	0.818894	0.876384	472.601	0.0738558	0.125934	0.586462	0.557565	0.655184	472.601	0.102957	0.12589	0.817832	0.413453	0.799096	472.601	0.642372	0.123968	5.18175	2.2e-07	8.4e-07	472.601	0.646813	0.12377	5.22592	1.73e-07	5.29e-07	472.601	0.00444059	0.119869	0.0370453	0.970449	0.984266	472.601	0.218325	0.125128	1.74482	0.0810164	0.124441	472.601	0.396067	0.124855	3.17222	0.00151277	0.00298387	472.601
Vigun01g000250	2.292	-0.728025	0.958593	-0.759473	0.44757	0.568222	2.292	-1.64304	1.09384	-1.50209	0.133075	0.203257	2.292	-0.915011	1.16322	-0.78662	0.431504	NA	2.292	-0.0937544	0.885133	-0.105921	0.915645	0.94136	2.292	0.325445	0.845438	0.384942	0.70028	0.762401	2.292	0.419199	0.790886	0.530038	0.596086	NA	2.292	-1.9993	1.06332	-1.88024	0.0600758	0.0951005	2.292	-0.179541	0.78462	-0.228825	0.819005	0.86016	2.292
Vigun01g000300	738.894	-1.15958	0.196413	-5.90378	3.55e-09	2.7e-08	738.894	-1.63748	0.197431	-8.29396	1.1e-16	1.27e-15	738.894	-0.477907	0.200026	-2.38922	0.0168842	0.311664	738.894	-2.54829	0.193469	-13.1716	1.28e-39	8.83e-38	738.894	-3.94303	0.19826	-19.8882	5.15e-88	2.19e-85	738.894	-1.39474	0.200652	-6.95104	3.63e-12	1.13e-09	738.894	-1.84288	0.192043	-9.59619	8.3e-22	8.89e-21	738.894	-2.10876	0.19271	-10.9427	7.2e-28	8.32e-27	738.894
Vigun01g000400	615.786	-0.956163	0.164345	-5.81802	5.95e-09	4.41e-08	615.786	-1.29279	0.164744	-7.84726	4.25e-15	4.36e-14	615.786	-0.336627	0.166662	-2.01982	0.0434024	0.41536	615.786	-1.68029	0.163117	-10.3011	6.96e-25	1.43e-23	615.786	-1.84265	0.163263	-11.2864	1.53e-29	2.13e-28	615.786	-0.162363	0.165037	-0.983799	0.325214	0.522744	615.786	-1.52199	0.162592	-9.36085	7.91e-21	7.98e-20	615.786	-1.84458	0.163766	-11.2636	1.99e-29	2.48e-28	615.786
Vigun01g000500	177.529	-0.072618	0.12084	-0.600945	0.547876	0.660284	177.529	-0.0766985	0.118591	-0.646745	0.517797	0.618518	177.529	-0.00408047	0.118899	-0.0343189	0.972623	0.993762	177.529	0.331808	0.105118	3.15653	0.00159657	0.00359437	177.529	0.569401	0.103252	5.51466	3.49e-08	1.14e-07	177.529	0.237593	0.0949464	2.50239	0.0123358	0.0581382	177.529	-0.0411794	0.111932	-0.367896	0.712951	0.781629	177.529	0.111429	0.110478	1.00861	0.313161	0.391529	177.529
Vigun01g000601	55.1666	0.456951	0.298349	1.5316	0.125621	0.206507	55.1666	0.744279	0.292448	2.54499	0.0109279	0.0230741	55.1666	0.287328	0.28371	1.01275	0.311179	0.737671	55.1666	0.425424	0.27997	1.51954	0.128628	0.188373	55.1666	0.615511	0.277935	2.21459	0.0267885	0.0431042	55.1666	0.190087	0.266118	0.714295	0.475045	0.660134	55.1666	1.81902	0.314907	5.77638	7.63e-09	3.05e-08	55.1666	1.8356	0.315551	5.81712	5.99e-09	2.09e-08	55.1666
Vigun01g000700	406.57	-0.958605	0.156332	-6.13187	8.69e-10	7.13e-09	406.57	-0.716146	0.15371	-4.65908	3.18e-06	1.28e-05	406.57	0.242458	0.158361	1.53105	0.125757	0.560333	406.57	0.743186	0.147217	5.04823	4.46e-07	1.65e-06	406.57	0.915172	0.146894	6.23013	4.66e-10	1.78e-09	406.57	0.171986	0.143947	1.19479	0.23217	0.422024	406.57	-0.494503	0.170577	-2.899	0.00374356	0.00755534	406.57	-0.659056	0.173115	-3.80705	0.000140636	0.000315194	406.57
Vigun01g000800	251.396	-0.0780314	0.137844	-0.566086	0.571335	0.680862	251.396	-0.050295	0.136004	-0.369807	0.711526	0.786704	251.396	0.0277364	0.136311	0.203479	0.838761	0.9638	251.396	0.422156	0.130463	3.23582	0.00121292	0.00278594	251.396	0.60891	0.129318	4.70863	2.49e-06	6.79e-06	251.396	0.186754	0.122627	1.52294	0.127773	0.287712	251.396	0.785596	0.128676	6.10525	1.03e-09	4.48e-09	251.396	0.856653	0.128733	6.6545	2.84e-11	1.2e-10	251.396
Vigun01g000900	6.02482	-0.197418	0.555705	-0.355258	0.722397	0.803036	6.02482	-0.957238	0.605151	-1.58182	0.113692	0.177891	6.02482	-0.75982	0.614342	-1.2368	0.21616	0.665515	6.02482	-0.194343	0.444275	-0.437438	0.661793	0.736915	6.02482	-0.445509	0.450332	-0.989289	0.322522	0.401475	6.02482	-0.251166	0.433648	-0.579194	0.562459	0.728192	6.02482	-0.378566	0.576241	-0.656957	0.511208	0.604556	6.02482	-0.226197	0.560015	-0.403912	0.686277	0.751428	6.02482
Vigun01g001000	406.803	0.0839996	0.163448	0.513924	0.607305	0.712209	406.803	0.169468	0.1627	1.0416	0.297598	0.398028	406.803	0.0854686	0.162335	0.526494	0.598545	0.88956	406.803	0.0899638	0.163666	0.549679	0.582539	0.667434	406.803	0.30347	0.163007	1.8617	0.0626449	0.0936804	406.803	0.213506	0.160871	1.32719	0.184447	0.364913	406.803	0.343415	0.164712	2.08494	0.0370743	0.0617578	406.803	0.478873	0.164614	2.90907	0.00362506	0.00676989	406.803
Vigun01g001125	201.437	5.96627	0.889739	6.70564	2.01e-11	1.94e-10	201.437	6.38695	0.888667	7.18711	6.62e-13	5.7e-12	201.437	0.420678	0.670406	0.627497	0.530333	0.857906	201.437	7.36002	0.909572	8.09174	5.88e-16	5.37e-15	201.437	8.18801	0.909157	9.00616	2.13e-19	1.56e-18	201.437	0.827991	0.665534	1.2441	0.213463	0.399578	201.437	6.87002	0.869403	7.90199	2.74e-15	1.88e-14	201.437	7.21374	0.869164	8.29963	1.04e-16	6.42e-16	201.437
Vigun01g001200	6.90992	-0.676259	0.583085	-1.15979	0.246132	0.356326	6.90992	-0.11777	0.555844	-0.211876	0.832204	0.882779	6.90992	0.558489	0.579672	0.963457	0.335318	0.753221	6.90992	1.38537	1.05264	1.31609	0.188145	0.261521	6.90992	-0.618483	1.27248	-0.486044	0.626936	0.70045	6.90992	-2.00385	1.04784	-1.91235	0.0558308	0.164524	6.90992	-0.835912	0.667542	-1.25222	0.210488	0.287004	6.90992	-0.533795	0.647004	-0.825026	0.409357	0.491178	6.90992
Vigun01g001301	1759.35	-0.0625987	0.0883786	-0.708302	0.478758	0.597734	1759.35	-0.0388948	0.0880713	-0.441629	0.658758	0.740944	1759.35	0.0237039	0.0881075	0.269033	0.787904	0.949023	1759.35	0.247517	0.0873551	2.83345	0.00460482	0.0095516	1759.35	0.345232	0.0872078	3.95872	7.54e-05	0.000174686	1759.35	0.0977151	0.0862657	1.13272	0.257331	0.45129	1759.35	0.271862	0.0883745	3.07625	0.00209623	0.00440653	1759.35	0.341607	0.0884236	3.8633	0.000111865	0.000253332	1759.35
Vigun01g001400	163.571	-0.176781	0.347364	-0.508922	0.610807	0.715007	163.571	0.38923	0.343517	1.13307	0.257184	0.353512	163.571	0.566011	0.344375	1.64359	0.100261	0.527936	163.571	0.495416	0.343952	1.44036	0.149765	0.215039	163.571	0.846387	0.34272	2.46962	0.0135257	0.0229864	163.571	0.35097	0.337356	1.04036	0.298174	0.495993	163.571	-0.0372038	0.337751	-0.110152	0.912289	0.942886	163.571	-0.576772	0.34022	-1.69529	0.09002	0.13085	163.571
Vigun01g001500	332.934	-0.543739	0.103647	-5.24605	1.55e-07	9.63e-07	332.934	-0.702134	0.1034	-6.79044	1.12e-11	8.62e-11	332.934	-0.158395	0.106209	-1.49134	0.135872	0.574783	332.934	-0.680408	0.103344	-6.58392	4.58e-11	2.6e-10	332.934	-0.900397	0.104066	-8.65218	5.05e-18	3.39e-17	332.934	-0.21999	0.104505	-2.10505	0.0352867	0.119558	332.934	-0.719679	0.101278	-7.10596	1.19e-12	6.72e-12	332.934	-0.705553	0.101566	-6.94677	3.74e-12	1.68e-11	332.934
Vigun01g001600	442.974	-0.297529	0.0955778	-3.11295	0.00185225	0.00533371	442.974	-0.42791	0.0952344	-4.49323	7.02e-06	2.7e-05	442.974	-0.130381	0.0964653	-1.35158	0.176509	0.624667	442.974	-0.479381	0.0934413	-5.13029	2.89e-07	1.09e-06	442.974	-0.771565	0.0942616	-8.18536	2.72e-16	1.64e-15	442.974	-0.292184	0.0937374	-3.11705	0.00182672	0.0157559	442.974	-0.350263	0.0936881	-3.73861	0.000185044	0.000452263	442.974	-0.374622	0.0941477	-3.97909	6.92e-05	0.000160777	442.974
Vigun01g001700	0.760081	3.7937	2.28386	1.66109	0.0966953	0.166138	0.760081	3.8203	2.27744	1.67746	0.0934532	0.150554	0.760081	0.0265992	2.08458	0.01276	0.989819	NA	0.760081	-1.30931	2.46118	-0.531986	0.594736	NA	0.760081	-1.40709	2.46118	-0.571716	0.567515	0.645247	0.760081	-0.0977814	2.46118	-0.0397295	0.968309	NA	0.760081	1.57194	2.37226	0.662637	0.507563	0.60132	0.760081	1.82052	2.35854	0.771884	0.440183	0.522898	0.760081
Vigun01g001800	194.596	-0.781101	0.167742	-4.65655	3.22e-06	1.62e-05	194.596	-0.797667	0.16653	-4.78994	1.67e-06	7.05e-06	194.596	-0.0165666	0.170592	-0.0971124	0.922637	0.983363	194.596	-0.973241	0.163518	-5.95188	2.65e-09	1.24e-08	194.596	-1.16209	0.163952	-7.08797	1.36e-12	6.28e-12	194.596	-0.188845	0.165466	-1.14129	0.253749	0.447138	194.596	-0.920334	0.171754	-5.35843	8.39e-08	3.03e-07	194.596	-1.01877	0.173327	-5.87775	4.16e-09	1.47e-08	194.596
Vigun01g001900	326.392	-0.044444	0.306959	-0.144788	0.884878	0.927112	326.392	-0.743559	0.307938	-2.41464	0.0157509	0.0319505	326.392	-0.699115	0.307951	-2.27021	0.0231946	0.3457	326.392	-0.843618	0.305865	-2.75813	0.00581324	0.0118514	326.392	-2.03017	0.308085	-6.58964	4.41e-11	1.81e-10	326.392	-1.18655	0.308361	-3.84792	0.000119123	0.00223892	326.392	-0.143602	0.308771	-0.465077	0.641877	0.722765	326.392	-0.152558	0.309079	-0.493589	0.621596	0.694269	326.392
Vigun01g002000	191.006	-0.365917	0.136635	-2.67805	0.00740518	0.0181607	191.006	-0.366796	0.135344	-2.7101	0.00672633	0.0149326	191.006	-0.000879624	0.137377	-0.00640297	0.994891	0.9985	191.006	-0.448195	0.138125	-3.24486	0.00117509	0.00270498	191.006	-0.350488	0.13694	-2.55942	0.0104847	0.0181397	191.006	0.0977071	0.135888	0.719024	0.472126	0.658232	191.006	-0.313072	0.148125	-2.11356	0.0345527	0.0579374	191.006	-0.245899	0.147904	-1.66256	0.0964009	0.139135	191.006
Vigun01g002100	593.933	0.438885	0.152834	2.87164	0.0040835	0.0107667	593.933	0.668793	0.15169	4.40894	1.04e-05	3.9e-05	593.933	0.229908	0.149942	1.53331	0.125199	0.559784	593.933	1.61595	0.151726	10.6505	1.73e-26	4.16e-25	593.933	1.90186	0.15133	12.5676	3.18e-36	6.73e-35	593.933	0.285907	0.145031	1.97135	0.0486838	0.149168	593.933	1.2987	0.15292	8.49264	2.02e-17	1.61e-16	593.933	1.70469	0.152325	11.1912	4.5e-29	5.53e-28	593.933
Vigun01g002200	163.652	-0.239	0.133833	-1.78581	0.0741297	0.132691	163.652	-0.438229	0.133889	-3.27307	0.00106387	0.00280945	163.652	-0.199229	0.135706	-1.46809	0.142079	0.581747	163.652	-1.1287	0.127474	-8.85435	8.42e-19	1e-17	163.652	-1.37592	0.128869	-10.6768	1.31e-26	1.51e-25	163.652	-0.247213	0.132738	-1.86241	0.0625454	0.177846	163.652	-0.359138	0.127821	-2.8097	0.00495882	0.00979796	163.652	-0.298743	0.127741	-2.33867	0.0193526	0.0321521	163.652
Vigun01g002300	44.9121	-0.0155645	0.228758	-0.0680391	0.945755	0.972331	44.9121	-0.356167	0.231822	-1.53638	0.124444	0.192143	44.9121	-0.340603	0.231223	-1.47305	0.140737	0.580478	44.9121	-0.311266	0.21485	-1.44876	0.147405	0.212067	44.9121	-0.863568	0.222469	-3.88175	0.000103708	0.000236585	44.9121	-0.552302	0.218109	-2.53223	0.011334	0.055078	44.9121	-0.545625	0.229883	-2.37349	0.0176206	0.031534	44.9121	-0.171319	0.222302	-0.770658	0.44091	0.523597	44.9121
Vigun01g002400	170.982	-0.158725	0.133178	-1.19182	0.233332	0.34207	170.982	-0.202561	0.131882	-1.53592	0.124557	0.192294	170.982	-0.043836	0.132883	-0.329884	0.741488	0.938026	170.982	-0.101407	0.132677	-0.764318	0.444678	0.53679	170.982	0.0910294	0.13079	0.695994	0.486432	0.56796	170.982	0.192437	0.126518	1.52102	0.128255	0.288497	170.982	-0.255488	0.132785	-1.92408	0.0543451	0.0870928	170.982	-0.210777	0.132809	-1.58707	0.112497	0.159672	170.982
Vigun01g002450	3.48005	-1.2977	0.654873	-1.9816	0.0475236	0.0911837	3.48005	-1.43532	0.651	-2.20479	0.0274688	0.0521431	3.48005	-0.137621	0.711942	-0.193303	0.846721	0.965985	3.48005	-2.19838	0.637239	-3.44985	0.000560898	0.00136054	3.48005	-4.65197	0.981989	-4.73729	2.17e-06	5.93e-06	3.48005	-2.45359	1.02716	-2.38872	0.0169072	NA	3.48005	-0.943915	1.00748	-0.936907	0.348806	0.441408	3.48005	-0.669487	0.95132	-0.703745	0.481592	0.563093	3.48005
Vigun01g002500	97.0486	-0.0152135	0.161269	-0.0943362	0.924842	0.956464	97.0486	-0.0723162	0.159659	-0.452943	0.65059	0.733991	97.0486	-0.0571027	0.159283	-0.358497	0.719971	0.931142	97.0486	0.0983518	0.161899	0.60749	0.543526	0.631838	97.0486	0.220986	0.159889	1.38212	0.166934	0.22544	97.0486	0.122634	0.151056	0.811845	0.41688	0.60987	97.0486	0.307507	0.166767	1.84393	0.0651928	0.102465	97.0486	0.521028	0.164681	3.16386	0.00155692	0.00306663	97.0486
Vigun01g002701	207.415	0.669062	0.18995	3.5223	0.00042782	0.00142522	207.415	0.604985	0.189683	3.18945	0.00142544	0.00366643	207.415	-0.0640766	0.187845	-0.341114	0.733018	0.935014	207.415	-0.868428	0.206899	-4.19735	2.7e-05	7.97e-05	207.415	-0.748405	0.205097	-3.64903	0.000263229	0.00057274	207.415	0.120023	0.207176	0.579327	0.562368	0.728163	207.415	0.966424	0.209803	4.60634	4.1e-06	1.23e-05	207.415	1.01999	0.210029	4.85643	1.2e-06	3.36e-06	207.415
Vigun01g002900	311.436	2.03362	0.15955	12.746	3.28e-37	1.3e-35	311.436	1.90986	0.159409	11.9809	4.48e-33	1.21e-31	311.436	-0.123755	0.150801	-0.820653	0.411844	0.798012	311.436	0.50649	0.165874	3.05346	0.00226221	0.00496696	311.436	0.393503	0.165923	2.3716	0.0177112	0.0295069	311.436	-0.112988	0.158713	-0.7119	0.476527	0.661227	311.436	1.2924	0.16151	8.00197	1.22e-15	8.62e-15	311.436	1.54148	0.161061	9.57076	1.06e-21	8.8e-21	311.436
Vigun01g003000	1866.51	-0.289451	0.1215	-2.3823	0.0172048	0.0380804	1866.51	-0.328859	0.121338	-2.71029	0.00672251	0.0149254	1866.51	-0.0394087	0.12158	-0.324138	0.745834	0.938893	1866.51	-0.878645	0.120578	-7.28696	3.17e-13	2.23e-12	1866.51	-0.907637	0.120527	-7.53057	5.05e-14	2.6e-13	1866.51	-0.0289918	0.120691	-0.240215	0.810163	0.895934	1866.51	-0.226734	0.121394	-1.86775	0.0617976	0.0975802	1866.51	-0.134225	0.121414	-1.10551	0.268937	0.343082	1866.51
Vigun01g003100	390.815	-0.503205	0.0855207	-5.88402	4e-09	3.02e-08	390.815	-0.56483	0.0846176	-6.67508	2.47e-11	1.85e-10	390.815	-0.0616242	0.0874131	-0.704976	0.480825	0.834945	390.815	-0.89129	0.078677	-11.3285	9.48e-30	3.07e-28	390.815	-1.18033	0.0796172	-14.825	1.01e-49	5.01e-48	390.815	-0.289035	0.080815	-3.5765	0.000348223	0.004853	390.815	-0.842894	0.0852988	-9.88166	5e-23	5.72e-22	390.815	-0.887708	0.0858492	-10.3403	4.63e-25	4.66e-24	390.815
Vigun01g003200	520.504	-0.0127456	0.210736	-0.0604813	0.951772	0.976484	520.504	0.241728	0.209962	1.1513	0.24961	0.344969	520.504	0.254474	0.209913	1.21228	0.225406	0.673407	520.504	0.0189106	0.211896	0.0892447	0.928887	0.951029	520.504	0.582292	0.210903	2.76094	0.00576347	0.0103838	520.504	0.563382	0.209396	2.69051	0.00713437	0.0401101	520.504	-0.048669	0.209437	-0.23238	0.816243	0.864447	520.504	-0.116751	0.209746	-0.556631	0.57778	0.654373	520.504
Vigun01g003300	5.46673	1.74211	0.691919	2.5178	0.0118091	0.0273693	5.46673	-0.680918	0.748647	-0.909531	0.36307	0.467149	5.46673	-2.42303	0.711471	-3.40566	0.000660038	0.0693651	5.46673	-2.75827	0.867231	-3.18055	0.00146998	0.0033258	5.46673	-4.03526	1.06565	-3.78668	0.000152674	0.000341684	5.46673	-1.27699	1.17072	-1.09077	0.275372	0.471289	5.46673	-1.27179	1.19016	-1.06859	0.285255	0.373354	5.46673	0.158708	0.977086	0.16243	0.870967	0.903237	5.46673
Vigun01g003400	58.903	0.0945825	0.264515	0.35757	0.720665	0.801891	58.903	-0.171443	0.265907	-0.644748	0.51909	0.619802	58.903	-0.266026	0.263165	-1.01087	0.312078	0.737808	58.903	-0.118021	0.242396	-0.486894	0.626334	0.705428	58.903	0.219597	0.238077	0.922376	0.356333	0.437189	58.903	0.337618	0.231435	1.4588	0.144619	0.311975	58.903	-1.25607	0.236168	-5.31852	1.05e-07	3.74e-07	58.903	-1.17858	0.235805	-4.9981	5.79e-07	1.68e-06	58.903
Vigun01g003450	131.793	-0.923147	0.19613	-4.70682	2.52e-06	1.29e-05	131.793	-1.38612	0.200445	-6.91518	4.67e-12	3.76e-11	131.793	-0.462969	0.209747	-2.20727	0.0272949	0.362336	131.793	-0.651997	0.177763	-3.66779	0.000244655	0.000628372	131.793	-0.980658	0.17923	-5.47152	4.46e-08	1.44e-07	131.793	-0.328661	0.179466	-1.83133	0.0670512	0.18627	131.793	-1.39393	0.185142	-7.52902	5.11e-14	3.2e-13	131.793	-1.48892	0.187019	-7.96136	1.7e-15	9.72e-15	131.793
Vigun01g003500	115.937	-0.283655	0.155618	-1.82277	0.0683384	0.123869	115.937	-0.321491	0.153703	-2.09164	0.0364705	0.0668187	115.937	-0.0378361	0.156561	-0.241671	0.809035	0.955272	115.937	-0.2704	0.150277	-1.79934	0.0719642	0.113486	115.937	-0.0943432	0.147908	-0.637849	0.523572	0.60342	115.937	0.176057	0.144447	1.21884	0.222906	0.411721	115.937	-0.587261	0.149022	-3.94077	8.12e-05	0.000208271	115.937	-1.02434	0.155406	-6.59139	4.36e-11	1.81e-10	115.937
Vigun01g003600	229.648	-0.0910831	0.106509	-0.855168	0.392458	0.513639	229.648	-0.24992	0.106229	-2.35266	0.0186398	0.0370364	229.648	-0.158837	0.106606	-1.48995	0.136238	0.57576	229.648	0.212838	0.102447	2.07754	0.0377518	0.06427	229.648	0.0107248	0.102992	0.104132	0.917065	0.940987	229.648	-0.202113	0.0973391	-2.07638	0.0378588	0.1256	229.648	-0.15644	0.108408	-1.44306	0.149003	0.212929	229.648	-0.121767	0.108336	-1.12398	0.261022	0.334359	229.648
Vigun01g003700	1061.42	0.390864	0.126842	3.08151	0.00205953	0.00587051	1061.42	0.293214	0.126677	2.31465	0.0206318	0.0405141	1061.42	-0.0976493	0.125871	-0.775789	0.437874	0.814304	1061.42	0.417717	0.126361	3.30573	0.00094729	0.00221327	1061.42	0.277986	0.126404	2.19918	0.0278648	0.0446815	1061.42	-0.139731	0.124674	-1.12077	0.262388	0.456879	1061.42	0.912509	0.12548	7.27214	3.54e-13	2.07e-12	1061.42	1.0819	0.125422	8.62605	6.35e-18	4.2e-17	1061.42
Vigun01g003750	523.932	1.69624	0.140565	12.0673	1.57e-33	5.22e-32	523.932	1.74207	0.140171	12.4281	1.84e-35	5.47e-34	523.932	0.0458229	0.134271	0.34127	0.7329	0.934968	523.932	0.881318	0.143543	6.13975	8.27e-10	4.11e-09	523.932	1.06899	0.142898	7.4808	7.39e-14	3.76e-13	523.932	0.187673	0.136354	1.37636	0.168709	0.344377	523.932	1.25265	0.140422	8.92063	4.64e-19	4.17e-18	523.932	1.55461	0.140009	11.1036	1.2e-28	1.45e-27	523.932
Vigun01g003800	681.032	-0.292546	0.14726	-1.98659	0.0469677	0.0902548	681.032	-0.415971	0.14712	-2.82742	0.00469243	0.0107889	681.032	-0.123425	0.147541	-0.836543	0.40285	0.792847	681.032	-0.633065	0.153701	-4.11881	3.81e-05	0.000109696	681.032	-0.474892	0.152797	-3.108	0.00188356	0.00364964	681.032	0.158173	0.152862	1.03474	0.300789	0.498836	681.032	-1.00523	0.147116	-6.83287	8.32e-12	4.36e-11	681.032	-1.18499	0.147798	-8.01767	1.08e-15	6.25e-15	681.032
Vigun01g004100	78.1207	-0.209891	0.241538	-0.868979	0.384859	0.506727	78.1207	-0.0060839	0.236573	-0.0257168	0.979483	0.984497	78.1207	0.203808	0.23883	0.853357	0.393461	0.786668	78.1207	0.662714	0.239033	2.77248	0.00556303	0.0113905	78.1207	1.23166	0.235024	5.24055	1.6e-07	4.9e-07	78.1207	0.568942	0.219407	2.59308	0.009512	0.0486919	78.1207	0.0271102	0.242095	0.111982	0.910838	0.941925	78.1207	0.156646	0.241249	0.649311	0.516138	0.59624	78.1207
Vigun01g004150	2.78447	0.2928	1.13095	0.258898	0.795714	0.858511	2.78447	0.739284	1.06454	0.694463	0.487392	0.590191	2.78447	0.446484	1.01122	0.441531	0.658829	0.911304	2.78447	0.179299	0.823712	0.217672	0.827685	0.871587	2.78447	0.679105	0.79782	0.851201	0.394658	0.476063	2.78447	0.499805	0.742133	0.673472	0.500647	NA	2.78447	-1.00676	0.933755	-1.07818	0.280953	0.368549	2.78447	-0.41124	0.867734	-0.473925	0.635554	0.706467	2.78447
Vigun01g004200	650.579	-0.737426	0.0928852	-7.93911	2.04e-15	2.76e-14	650.579	-0.822036	0.0923744	-8.89896	5.64e-19	7.64e-18	650.579	-0.0846101	0.0949349	-0.891243	0.372799	0.774673	650.579	-1.002	0.0917785	-10.9175	9.5e-28	2.58e-26	650.579	-1.09339	0.0917418	-11.9182	9.52e-33	1.6e-31	650.579	-0.0913969	0.0930674	-0.982052	0.326074	0.523471	650.579	-1.4329	0.0902944	-15.8692	1.04e-56	5.83e-55	650.579	-1.66405	0.0917338	-18.14	1.54e-73	1.12e-71	650.579
Vigun01g004300	7815.22	-1.77112	0.36282	-4.88155	1.05e-06	5.74e-06	7815.22	-1.9525	0.362818	-5.38149	7.39e-08	3.73e-07	7815.22	-0.181376	0.362918	-0.499772	0.617236	0.896319	7815.22	-2.56679	0.362967	-7.0717	1.53e-12	1.01e-11	7815.22	-4.76964	0.363832	-13.1095	2.91e-39	7.24e-38	7815.22	-2.20285	0.364027	-6.05135	1.44e-09	1.99e-07	7815.22	-2.55488	0.362998	-7.03827	1.95e-12	1.07e-11	7815.22	-2.98015	0.363142	-8.20659	2.28e-16	1.37e-15	7815.22
Vigun01g004400	423.093	0.126086	0.0956519	1.31818	0.187443	0.286965	423.093	0.0588164	0.0950264	0.618948	0.53595	0.63564	423.093	-0.06727	0.0941209	-0.714719	0.474783	0.831503	423.093	0.150528	0.0966068	1.55815	0.119198	0.176349	423.093	0.309296	0.0956059	3.23511	0.00121594	0.00242082	423.093	0.158768	0.0913832	1.73739	0.0823183	0.215511	423.093	-0.248145	0.0922569	-2.68972	0.00715123	0.0137652	423.093	-0.228672	0.0924946	-2.47227	0.0134258	0.0229236	423.093
Vigun01g004500	20.0492	0.374913	0.381267	0.983334	0.325443	0.44568	20.0492	-0.0233099	0.389807	-0.0597987	0.952316	0.964819	20.0492	-0.398223	0.37105	-1.07323	0.283167	0.718883	20.0492	0.121328	0.31427	0.386064	0.69945	0.768487	20.0492	-0.100271	0.317017	-0.316295	0.751778	0.805385	20.0492	-0.221599	0.297158	-0.745729	0.455831	0.644397	20.0492	-0.731975	0.31034	-2.35862	0.0183429	0.0326823	20.0492	-0.764446	0.311519	-2.45393	0.0141303	0.0240341	20.0492
Vigun01g004600	1.68821	1.66316	1.20442	1.38088	0.167315	0.261241	1.68821	0.161003	1.32886	0.121158	0.903566	0.932963	1.68821	-1.50216	1.13279	-1.32607	0.184818	NA	1.68821	0.348016	1.11708	0.31154	0.75539	0.812165	1.68821	0.677325	1.08872	0.622131	0.533856	0.613023	1.68821	0.32931	0.983315	0.334897	0.737702	NA	1.68821	0.181857	1.15336	0.157676	0.874712	0.911936	1.68821	0.85469	1.09352	0.781594	0.434453	0.516971	1.68821
Vigun01g004700	120.078	-0.428519	0.233341	-1.83645	0.0662916	0.120786	120.078	-0.635671	0.23343	-2.72318	0.00646574	0.0144062	120.078	-0.207152	0.236914	-0.874377	0.381913	0.780819	120.078	-0.750668	0.223854	-3.35339	0.000798295	0.00188724	120.078	-1.15569	0.226015	-5.11333	3.17e-07	9.43e-07	120.078	-0.405021	0.226839	-1.7855	0.0741808	0.200563	120.078	-1.23069	0.2254	-5.46002	4.76e-08	1.76e-07	120.078	-1.04888	0.224523	-4.67157	2.99e-06	8.06e-06	120.078
Vigun01g004750	0.47907	1.4647	2.19832	0.66628	0.505232	0.621796	0.47907	1.18962	2.21186	0.537835	0.590691	0.684257	0.47907	-0.275084	2.19392	-0.125385	0.900219	NA	0.47907	0.133373	2.21626	0.0601792	0.952013	NA	0.47907	1.66405	2.10407	0.790873	0.429018	0.510257	0.47907	1.53068	2.10407	0.727485	0.466929	NA	0.47907	1.41347	2.0678	0.68356	0.494253	0.588907	0.47907	-1.29965	2.2093	-0.58826	0.556358	0.634456	0.47907
Vigun01g004800	2.36453	-1.38521	0.946965	-1.46279	0.143526	0.2306	2.36453	-1.10381	0.884757	-1.24759	0.212183	0.30126	2.36453	0.281399	1.01578	0.277028	0.781759	NA	2.36453	-0.332949	0.805122	-0.413539	0.679212	0.751505	2.36453	-1.22806	0.871042	-1.40988	0.158576	0.21563	2.36453	-0.895113	0.854519	-1.0475	0.294867	NA	2.36453	-1.10264	0.922631	-1.19511	0.232045	0.312196	2.36453	-1.11925	0.919984	-1.2166	0.223757	0.292634	2.36453
Vigun01g004900	20.9912	0.143061	0.301489	0.474514	0.635134	0.734995	20.9912	0.0323862	0.29917	0.108254	0.913795	0.939824	20.9912	-0.110675	0.292729	-0.378078	0.705373	0.926832	20.9912	0.47876	0.301629	1.58725	0.112457	0.167637	20.9912	0.671354	0.295916	2.26873	0.0232848	0.0379244	20.9912	0.192594	0.259927	0.740954	0.458721	0.64668	20.9912	0.486007	0.314036	1.54761	0.121715	0.178386	20.9912	0.688213	0.308175	2.23319	0.0255367	0.0415205	20.9912
Vigun01g005000	15.4444	0.293819	0.806547	0.364292	0.71564	0.798238	15.4444	3.20336	0.698932	4.58322	4.58e-06	1.81e-05	15.4444	2.90954	0.662876	4.38927	1.14e-05	0.00382892	15.4444	1.49233	0.545199	2.73723	0.00619597	0.0125651	15.4444	2.15704	0.540666	3.98961	6.62e-05	0.000154501	15.4444	0.664711	0.503408	1.32042	0.186694	0.367618	15.4444	1.63114	0.892689	1.82722	0.0676674	0.105937	15.4444	4.58588	0.821599	5.58166	2.38e-08	7.88e-08	15.4444
Vigun01g005200	583.005	-0.27555	0.0878867	-3.13529	0.00171685	0.00497958	583.005	-0.326424	0.0872985	-3.73917	0.000184631	0.000563601	583.005	-0.0508735	0.0882058	-0.576759	0.564102	0.874331	583.005	-0.141081	0.0876279	-1.61	0.107398	0.1609	583.005	-0.0715294	0.0871126	-0.821114	0.411581	0.49307	583.005	0.0695516	0.0853442	0.814953	0.415099	0.608437	583.005	0.00117065	0.0870246	0.0134519	0.989267	0.992743	583.005	0.014211	0.0872678	0.162843	0.870642	0.903012	583.005
Vigun01g005300	228.438	-0.100823	0.170177	-0.59246	0.553543	0.665421	228.438	-0.549007	0.171776	-3.19606	0.00139318	0.00359303	228.438	-0.448183	0.172127	-2.6038	0.0092197	0.25504	228.438	-0.602647	0.167276	-3.60272	0.000314905	0.00079586	228.438	-1.08348	0.169376	-6.39693	1.59e-10	6.26e-10	228.438	-0.480837	0.169325	-2.83974	0.00451507	0.0294591	228.438	-0.858475	0.165525	-5.18639	2.14e-07	7.4e-07	228.438	-0.821225	0.165819	-4.95253	7.33e-07	2.11e-06	228.438
Vigun01g005350	0.563493	3.49907	2.2267	1.57142	0.116086	0.193338	0.563493	2.21231	2.28735	0.967191	0.333449	0.436272	0.563493	-1.28677	2.10613	-0.610961	0.541225	NA	0.563493	-0.587964	2.39886	-0.245102	0.806378	NA	0.563493	0.793861	2.38711	0.332561	0.739466	0.795536	0.563493	1.38183	2.38711	0.578869	0.562678	NA	0.563493	0.781869	2.3988	0.325942	0.744468	0.808039	0.563493	3.73425	2.2264	1.67726	0.0934916	0.135356	0.563493
Vigun01g005400	2.69347	3.44478	1.2103	2.84622	0.00442413	0.0115377	2.69347	3.82267	1.19759	3.19196	0.00141309	0.003639	2.69347	0.377893	0.723095	0.522605	0.601249	0.890509	2.69347	2.67674	1.30439	2.0521	0.0401603	0.0678921	2.69347	2.74501	1.29219	2.12431	0.0336441	0.0530842	2.69347	0.0682753	0.960667	0.0710707	0.943341	NA	2.69347	2.22048	0.997929	2.22509	0.0260754	0.0449678	2.69347	2.3624	0.994488	2.37549	0.0175255	0.0293434	2.69347
Vigun01g005500	1724	-0.359096	0.138274	-2.59699	0.00940458	0.0224125	1724	-0.122063	0.137874	-0.885322	0.375983	0.480195	1724	0.237033	0.138178	1.71541	0.0862693	0.50446	1724	0.212652	0.13823	1.5384	0.123952	0.18241	1724	0.635728	0.137935	4.60889	4.05e-06	1.08e-05	1724	0.423076	0.137175	3.08422	0.0020409	0.0170025	1724	0.394977	0.138016	2.86183	0.00421201	0.00842881	1724	0.421308	0.138085	3.05109	0.00228015	0.00438431	1724
Vigun01g005600	1346.2	0.573573	0.09539	6.01292	1.82e-09	1.44e-08	1346.2	0.912954	0.0945356	9.65725	4.58e-22	7.42e-21	1346.2	0.339381	0.0930777	3.64621	0.000266134	0.0394954	1346.2	0.689117	0.0943501	7.30383	2.8e-13	1.98e-12	1346.2	1.02733	0.0939008	10.9406	7.37e-28	9.16e-27	1346.2	0.338211	0.0913618	3.70189	0.000214003	0.0034362	1346.2	1.05058	0.0929776	11.2993	1.32e-29	2.19e-28	1346.2	1.10675	0.0930352	11.896	1.24e-32	1.8e-31	1346.2
Vigun01g005700	489.034	-0.892099	0.190418	-4.68495	2.8e-06	1.42e-05	489.034	-0.52961	0.187321	-2.82729	0.00469442	0.0107925	489.034	0.362489	0.191585	1.89205	0.0584839	0.456099	489.034	1.14349	0.179671	6.36438	1.96e-10	1.04e-09	489.034	1.49463	0.179388	8.33184	7.96e-17	4.97e-16	489.034	0.351136	0.176856	1.98543	0.0470963	0.145785	489.034	-0.154344	0.191298	-0.806825	0.419767	0.515581	489.034	-0.0340667	0.19114	-0.178229	0.858543	0.893413	489.034
Vigun01g005800	27.2573	-1.48689	1.01498	-1.46495	0.142934	0.229797	27.2573	-0.0674688	0.749719	-0.0899922	0.928293	0.948862	27.2573	1.41942	1.00084	1.41824	0.156122	0.601485	27.2573	4.71989	0.502312	9.39634	5.65e-21	8.19e-20	27.2573	5.13677	0.500927	10.2545	1.13e-24	1.16e-23	27.2573	0.416876	0.279929	1.48922	0.13643	0.300783	27.2573	-1.02402	0.615767	-1.663	0.0963117	0.145132	27.2573	0.123113	0.51232	0.240305	0.810094	0.853097	27.2573
Vigun01g005900	186.654	1.18662	0.18945	6.26352	3.76e-10	3.21e-09	186.654	1.36871	0.186941	7.32163	2.45e-13	2.18e-12	186.654	0.182084	0.171717	1.06037	0.288974	0.72261	186.654	0.185378	0.179376	1.03346	0.301388	0.38905	186.654	0.475812	0.17695	2.68896	0.00716761	0.0127338	186.654	0.290433	0.1694	1.71449	0.0864394	0.22252	186.654	1.48831	0.163177	9.12082	7.46e-20	7.11e-19	186.654	1.41824	0.163641	8.66675	4.45e-18	2.97e-17	186.654
Vigun01g006000	695.696	-0.477207	0.128137	-3.72419	0.00019594	0.000701359	695.696	-0.680516	0.128143	-5.31059	1.09e-07	5.39e-07	695.696	-0.203309	0.129384	-1.57136	0.116098	0.549612	695.696	-0.618844	0.126336	-4.89842	9.66e-07	3.43e-06	695.696	-0.817512	0.126563	-6.45934	1.05e-10	4.21e-10	695.696	-0.198668	0.126563	-1.56972	0.116481	0.271368	695.696	-0.590113	0.124079	-4.75593	1.98e-06	6.15e-06	695.696	-0.615492	0.124336	-4.95025	7.41e-07	2.13e-06	695.696
Vigun01g006100	0.838373	2.40949	1.83467	1.31331	0.189078	0.288923	0.838373	3.18424	1.76434	1.80477	0.0711103	0.119141	0.838373	0.774745	1.60921	0.481444	0.630201	NA	0.838373	0.100599	1.95965	0.0513352	0.959058	NA	0.838373	-0.685749	1.97216	-0.347714	0.728055	0.786102	0.838373	-0.786348	1.95965	-0.401269	0.688222	NA	0.838373	2.53716	1.778	1.42698	0.153587	0.218545	0.838373	2.83368	1.76595	1.60462	0.108577	0.154692	0.838373
Vigun01g006200	260.096	-0.12114	0.231914	-0.522351	0.601426	0.707453	260.096	-0.22024	0.231439	-0.951611	0.341294	0.444386	260.096	-0.0990997	0.231824	-0.427479	0.669031	0.914586	260.096	-0.310518	0.231569	-1.34093	0.179944	0.251608	260.096	0.213307	0.229507	0.929412	0.352675	0.433196	260.096	0.523825	0.228111	2.29636	0.0216553	0.085329	260.096	-1.0828	0.225574	-4.80018	1.59e-06	4.99e-06	260.096	-1.2188	0.226484	-5.3814	7.39e-08	2.34e-07	260.096
Vigun01g006300	295.784	-0.537727	0.193718	-2.77582	0.00550619	0.0140051	295.784	-0.273028	0.191073	-1.42892	0.153026	0.229152	295.784	0.264699	0.193874	1.36532	0.172154	0.619625	295.784	0.30602	0.195055	1.56889	0.116674	0.173043	295.784	1.00548	0.192449	5.22463	1.75e-07	5.33e-07	295.784	0.699456	0.186933	3.74175	0.000182742	0.00306835	295.784	-0.660044	0.189431	-3.48434	0.000493352	0.00113995	295.784	-1.04849	0.192385	-5.44994	5.04e-08	1.63e-07	295.784
Vigun01g006400	24.1472	2.93426	0.665905	4.40643	1.05e-05	4.84e-05	24.1472	2.8655	0.664706	4.31093	1.63e-05	5.93e-05	24.1472	-0.0687569	0.564516	-0.121798	0.903059	0.979197	24.1472	0.198992	0.609111	0.326692	0.7439	0.802813	24.1472	-0.0773501	0.612449	-0.126296	0.899497	0.926451	24.1472	-0.276342	0.59295	-0.466046	0.641183	0.787061	24.1472	0.426377	0.563209	0.75705	0.44902	0.544802	24.1472	0.537703	0.563157	0.954801	0.339678	0.4196	24.1472
Vigun01g006500	629.477	-0.0418672	0.0982591	-0.42609	0.670043	0.762992	629.477	-0.0839155	0.0977361	-0.858593	0.390565	0.495151	629.477	-0.0420483	0.0977431	-0.430192	0.667056	0.913941	629.477	0.223086	0.0964557	2.31283	0.0207319	0.0375153	629.477	0.271874	0.0961544	2.82748	0.00469166	0.00857573	629.477	0.0487885	0.093752	0.5204	0.602785	0.758746	629.477	-0.00370032	0.0998909	-0.0370436	0.97045	0.987301	629.477	0.0579573	0.099969	0.579753	0.562081	0.639591	629.477
Vigun01g006600	28.779	1.80099	0.606383	2.97005	0.00297746	0.00813551	28.779	1.97326	0.603412	3.27017	0.00107481	0.00283567	28.779	0.172271	0.568957	0.302784	0.762054	0.943082	28.779	0.688559	0.614002	1.12143	0.262106	0.34607	28.779	0.460971	0.615745	0.74864	0.454074	0.535653	28.779	-0.227588	0.587478	-0.387399	0.698461	0.825962	28.779	0.972168	0.570052	1.7054	0.0881193	0.134121	28.779	0.728167	0.572504	1.2719	0.203409	0.269528	28.779
Vigun01g006700	6.18504	2.15181	0.949405	2.26649	0.0234216	0.0497047	6.18504	1.85998	0.951323	1.95515	0.0505649	0.0888123	6.18504	-0.291831	0.839959	-0.347435	0.728264	0.933049	6.18504	0.105691	0.986022	0.107189	0.914639	0.940565	6.18504	-1.7997	1.1557	-1.55724	0.119414	0.167511	6.18504	-1.90539	1.11595	-1.70741	0.0877457	0.224685	6.18504	-0.491783	0.845205	-0.581851	0.560667	0.649717	6.18504	0.16362	0.831038	0.196886	0.843917	0.881147	6.18504
Vigun01g006800	30.0204	2.04663	0.597397	3.42591	0.00061274	0.00196745	30.0204	1.95267	0.596506	3.2735	0.00106223	0.00280543	30.0204	-0.0939644	0.5554	-0.169183	0.865653	0.970721	30.0204	1.01682	0.613763	1.6567	0.0975812	0.148038	30.0204	0.64199	0.617783	1.03918	0.29872	0.375859	30.0204	-0.374829	0.576857	-0.649779	0.515835	0.693065	30.0204	1.14896	0.551072	2.08495	0.0370736	0.0617578	30.0204	0.647146	0.554668	1.16673	0.243321	0.314709	30.0204
Vigun01g006900	15.7936	1.81952	0.698378	2.60536	0.00917791	0.0219451	15.7936	1.64781	0.697994	2.36077	0.0182369	0.0363624	15.7936	-0.171716	0.647816	-0.26507	0.790956	0.949322	15.7936	0.533822	0.71489	0.746719	0.455233	0.547317	15.7936	0.534032	0.712767	0.749238	0.453714	0.535278	15.7936	0.000209237	0.674518	0.000310202	0.999752	0.999799	15.7936	1.49334	0.655045	2.27975	0.0226225	0.0395697	15.7936	1.31229	0.657793	1.99498	0.0460448	0.071326	15.7936
Vigun01g007000	16.8961	2.09877	0.598927	3.50422	0.000457947	0.00151434	16.8961	1.96125	0.598067	3.27931	0.00104062	0.00275442	16.8961	-0.137523	0.52555	-0.261675	0.793572	0.949911	16.8961	0.0288817	0.573577	0.0503536	0.959841	0.971113	16.8961	-0.370523	0.581381	-0.637316	0.523919	0.603599	16.8961	-0.399405	0.562757	-0.709729	0.477872	0.662375	16.8961	1.13639	0.531265	2.13902	0.0324339	0.0548125	16.8961	0.813216	0.536634	1.5154	0.129671	0.181101	16.8961
Vigun01g007100	6161.73	-0.358945	0.149289	-2.40437	0.0162003	0.0361308	6161.73	-0.626831	0.149301	-4.19843	2.69e-05	9.46e-05	6161.73	-0.267886	0.149358	-1.79358	0.0728803	0.482842	6161.73	-0.919046	0.149454	-6.14934	7.78e-10	3.89e-09	6161.73	-1.52949	0.149611	-10.2231	1.56e-24	1.58e-23	6161.73	-0.610443	0.149679	-4.07835	4.54e-05	0.00108092	6161.73	-0.682614	0.149336	-4.57098	4.85e-06	1.45e-05	6161.73	-0.721052	0.149376	-4.82708	1.39e-06	3.87e-06	6161.73
Vigun01g007200	1106.95	-0.33368	0.141731	-2.35431	0.0185571	0.0406301	1106.95	-0.225187	0.14131	-1.59357	0.111032	0.174239	1106.95	0.108493	0.141713	0.765582	0.443925	0.817084	1106.95	-0.00438767	0.142093	-0.0308789	0.975366	0.982187	1106.95	0.301584	0.141676	2.12868	0.0332805	0.0525443	1106.95	0.305971	0.14077	2.17356	0.0297384	0.10587	1106.95	-0.519429	0.140799	-3.68916	0.000224994	0.000544505	1106.95	-0.694493	0.141194	-4.91869	8.71e-07	2.49e-06	1106.95
Vigun01g007300	28.0477	2.97766	0.456883	6.51734	7.16e-11	6.54e-10	28.0477	2.99805	0.454688	6.59363	4.29e-11	3.13e-10	28.0477	0.0203869	0.325609	0.0626116	0.950076	0.987884	28.0477	0.595422	0.480235	1.23986	0.215029	0.292792	28.0477	-0.034715	0.501411	-0.0692347	0.944803	0.963041	28.0477	-0.630137	0.440092	-1.43183	0.152193	0.322164	28.0477	2.22756	0.36196	6.15416	7.55e-10	3.34e-09	28.0477	2.68748	0.359034	7.48531	7.14e-14	3.63e-13	28.0477
Vigun01g007400	109.849	0.541919	0.185189	2.92631	0.00343014	0.00922201	109.849	0.727256	0.183405	3.9653	7.33e-05	0.000239223	109.849	0.185336	0.179583	1.03204	0.302055	0.729728	109.849	-0.2374	0.207348	-1.14494	0.252235	0.335089	109.849	0.0230558	0.203654	0.113211	0.909864	0.935125	109.849	0.260456	0.198865	1.30971	0.190293	0.371975	109.849	1.31538	0.20329	6.47048	9.77e-11	4.67e-10	109.849	1.3896	0.20334	6.8339	8.26e-12	3.63e-11	109.849
Vigun01g007500	116.511	1.71796	0.287043	5.98503	2.16e-09	1.69e-08	116.511	1.83267	0.286041	6.40702	1.48e-10	1.03e-09	116.511	0.114706	0.273729	0.419051	0.675179	0.916482	116.511	1.43505	0.296239	4.84424	1.27e-06	4.45e-06	116.511	1.83916	0.294463	6.24579	4.22e-10	1.61e-09	116.511	0.404102	0.275201	1.46839	0.141999	0.30852	116.511	1.75289	0.298803	5.86637	4.45e-09	1.82e-08	116.511	1.83268	0.29892	6.13101	8.73e-10	3.28e-09	116.511
Vigun01g007600	328.899	-0.343221	0.169036	-2.03046	0.0423097	0.0827141	328.899	-0.535959	0.169001	-3.17134	0.00151736	0.00388341	328.899	-0.192738	0.170069	-1.13329	0.257092	0.701862	328.899	-0.0542864	0.171168	-0.317152	0.751128	0.808483	328.899	-0.146144	0.171134	-0.853975	0.393119	0.47448	328.899	-0.0918576	0.168788	-0.544218	0.586291	0.747647	328.899	-1.40795	0.168594	-8.35113	6.76e-17	5.2e-16	328.899	-1.40588	0.169057	-8.31598	9.1e-17	5.61e-16	328.899
Vigun01g007700	76.7251	-0.881528	0.247094	-3.56759	0.000360286	0.00122062	76.7251	-0.912362	0.243212	-3.7513	0.000175917	0.00053877	76.7251	-0.030834	0.259091	-0.119008	0.905269	0.979439	76.7251	-0.0188148	0.203632	-0.0923959	0.926384	0.949773	76.7251	-0.435343	0.205727	-2.11612	0.0343346	0.0540897	76.7251	-0.416528	0.201391	-2.06826	0.0386159	0.127335	76.7251	-0.756506	0.216374	-3.49629	0.000471769	0.0010938	76.7251	-1.02616	0.22133	-4.63632	3.55e-06	9.48e-06	76.7251
Vigun01g007800	189.2	-0.0376169	0.261996	-0.143579	0.885833	0.927803	189.2	-0.175805	0.261426	-0.672486	0.501274	0.603079	189.2	-0.138188	0.261404	-0.528638	0.597056	0.889091	189.2	2.37194	0.248085	9.56102	1.17e-21	1.8e-20	189.2	2.13099	0.248249	8.58409	9.16e-18	6.06e-17	189.2	-0.240952	0.236722	-1.01787	0.308742	0.506872	189.2	1.26489	0.349643	3.61767	0.000297263	0.000708688	189.2	1.34962	0.348769	3.86967	0.000108982	0.000246958	189.2
Vigun01g007900	776.045	0.830385	0.187137	4.43732	9.11e-06	4.25e-05	776.045	1.09541	0.186026	5.88845	3.9e-09	2.33e-08	776.045	0.265021	0.182681	1.45073	0.146856	0.587959	776.045	1.79275	0.183002	9.79633	1.17e-22	1.97e-21	776.045	2.15326	0.182681	11.787	4.56e-32	7.33e-31	776.045	0.360505	0.177572	2.03019	0.0423371	0.135466	776.045	1.75069	0.183358	9.54793	1.32e-21	1.4e-20	776.045	1.93763	0.183266	10.5728	3.99e-26	4.21e-25	776.045
Vigun01g008000	574.189	3.76884	0.296584	12.7075	5.37e-37	2.1e-35	574.189	3.84762	0.296462	12.9784	1.62e-38	5.54e-37	574.189	0.0787813	0.287472	0.274048	0.784047	0.947679	574.189	0.841347	0.319453	2.63371	0.00844572	0.0166768	574.189	0.757033	0.31935	2.37054	0.0177619	0.0295817	574.189	-0.0843143	0.304418	-0.276969	0.781804	0.878796	574.189	5.29626	0.311183	17.0198	5.86e-65	4.46e-63	574.189	5.53026	0.311134	17.7746	1.11e-70	7.27e-69	574.189
Vigun01g008100	3825.78	4.87147	0.240731	20.2361	4.71e-91	1.77e-88	3825.78	4.76854	0.24071	19.8103	2.43e-87	5.81e-85	3825.78	-0.102937	0.231561	-0.444537	0.656654	0.910146	3825.78	5.06655	0.240069	21.1046	7.22e-99	1.59e-95	3825.78	4.7283	0.2401	19.6931	2.47e-86	9.56e-84	3825.78	-0.338253	0.231326	-1.46224	0.143676	0.310702	3825.78	4.81957	0.235147	20.496	2.34e-93	5.2e-91	3825.78	5.34286	0.23511	22.725	2.54e-114	8.07e-112	3825.78
Vigun01g008500	13.2206	0.133018	0.726864	0.183003	0.854796	0.902971	13.2206	-0.377619	0.735203	-0.513625	0.607514	0.697987	13.2206	-0.510637	0.730805	-0.698732	0.484719	0.835753	13.2206	0.196573	0.733779	0.267892	0.788782	0.83966	13.2206	0.0442244	0.73483	0.0601831	0.95201	0.968854	13.2206	-0.152349	0.712769	-0.213742	0.830748	0.908936	13.2206	-0.140738	0.690101	-0.203938	0.838402	0.882072	13.2206	-0.463677	0.697327	-0.664935	0.506092	0.586826	13.2206
Vigun01g008600	61.0279	-0.397585	0.297177	-1.33787	0.180939	0.278755	61.0279	-0.422309	0.292894	-1.44185	0.149345	0.224429	61.0279	-0.0247236	0.301314	-0.0820526	0.934605	0.983998	61.0279	0.304526	0.259413	1.1739	0.240433	0.321792	61.0279	0.361855	0.257989	1.4026	0.160736	0.218125	61.0279	0.0573293	0.245795	0.23324	0.815575	0.899903	61.0279	-0.57752	0.245902	-2.34858	0.0188451	0.0334916	61.0279	-0.868957	0.250523	-3.46858	0.000523218	0.00109711	61.0279
Vigun01g008700	28.3731	0.279363	0.292555	0.954908	0.339624	0.460385	28.3731	0.740866	0.274645	2.69754	0.00698548	0.0154546	28.3731	0.461503	0.261109	1.76747	0.0771487	0.48973	28.3731	0.435913	0.231116	1.88613	0.0592777	0.0956081	28.3731	0.715391	0.225866	3.16732	0.0015385	0.00301899	28.3731	0.279477	0.201191	1.38912	0.164797	0.339195	28.3731	0.637683	0.282974	2.2535	0.0242273	0.0421043	28.3731	0.854435	0.276778	3.08707	0.00202138	0.00391519	28.3731
Vigun01g008800	9.97788	0.903822	0.510463	1.77059	0.0766284	0.136454	9.97788	0.659746	0.511925	1.28876	0.197483	0.283707	9.97788	-0.244076	0.471542	-0.517612	0.604729	0.89242	9.97788	-0.819157	0.477101	-1.71695	0.0859889	0.1326	9.97788	-1.72588	0.514709	-3.35311	0.000799086	0.00162909	9.97788	-0.90672	0.521593	-1.73837	0.0821459	0.215199	9.97788	-0.0921125	0.510549	-0.180419	0.856824	0.897145	9.97788	0.0380593	0.506149	0.0751938	0.940061	0.958693	9.97788
Vigun01g008900	207.898	2.82997	0.293509	9.64186	5.32e-22	1.06e-20	207.898	2.96726	0.292916	10.1301	4.06e-24	7.3e-23	207.898	0.137293	0.274672	0.499844	0.617185	0.896302	207.898	2.02299	0.335415	6.03132	1.63e-09	7.81e-09	207.898	2.3977	0.333037	7.19951	6.04e-13	2.87e-12	207.898	0.374707	0.286734	1.30681	0.191278	0.372939	207.898	3.46284	0.291372	11.8846	1.42e-32	2.76e-31	207.898	3.58433	0.291363	12.302	8.84e-35	1.4e-33	207.898
Vigun01g009000	54.6377	-1.54438	0.295456	-5.22713	1.72e-07	1.06e-06	54.6377	-1.83621	0.296657	-6.18966	6.03e-10	3.91e-09	54.6377	-0.291822	0.308141	-0.947043	0.343617	0.758416	54.6377	0.248989	0.316053	0.787808	0.430809	0.523448	54.6377	-0.385478	0.322824	-1.19408	0.232445	0.302067	54.6377	-0.634468	0.310607	-2.04267	0.0410852	0.132639	54.6377	-1.60961	0.353496	-4.5534	5.28e-06	1.57e-05	54.6377	-1.28215	0.343004	-3.73801	0.000185484	0.000410256	54.6377
Vigun01g009100	331.534	0.0088804	0.117159	0.0757982	0.93958	0.967825	331.534	0.0334542	0.116175	0.287965	0.773374	0.838338	331.534	0.0245738	0.115935	0.211961	0.832137	0.962243	331.534	-0.613213	0.119956	-5.11197	3.19e-07	1.2e-06	331.534	-0.440893	0.118539	-3.7194	0.000199695	0.000440989	331.534	0.17232	0.118587	1.45311	0.146193	0.314396	331.534	-0.59134	0.115707	-5.11068	3.21e-07	1.09e-06	331.534	-0.576162	0.116035	-4.9654	6.86e-07	1.98e-06	331.534
Vigun01g009300	12.9101	0.307122	0.568431	0.540298	0.588991	0.696673	12.9101	0.347046	0.558971	0.620866	0.534688	0.634322	12.9101	0.039924	0.540918	0.0738079	0.941163	0.985579	12.9101	-0.500266	0.506938	-0.986838	0.323722	0.413068	12.9101	-1.05355	0.523791	-2.01139	0.0442845	0.0682333	12.9101	-0.553281	0.520726	-1.06252	0.288	0.484618	12.9101	-0.00418743	0.458606	-0.00913077	0.992715	0.994892	12.9101	-0.228774	0.464955	-0.492035	0.622694	0.695124	12.9101
Vigun01g009400	561.92	-0.026567	0.368629	-0.0720697	0.942546	0.970154	561.92	0.0426898	0.368481	0.115853	0.907769	0.935971	561.92	0.0692568	0.368476	0.187955	0.850912	0.967527	561.92	-2.01761	0.370597	-5.44423	5.2e-08	2.12e-07	561.92	-3.24366	0.373711	-8.67961	3.97e-18	2.68e-17	561.92	-1.22605	0.375335	-3.26655	0.00108868	0.0109661	561.92	0.490259	0.369631	1.32635	0.184725	0.256338	561.92	0.491329	0.369729	1.32889	0.183884	0.247043	561.92
Vigun01g009500	388.72	0.24678	0.192942	1.27904	0.200883	0.303382	388.72	0.33894	0.192309	1.76248	0.0779888	0.129024	388.72	0.0921593	0.191563	0.481092	0.630451	0.901382	388.72	-0.0276276	0.197045	-0.140209	0.888495	0.920769	388.72	0.50888	0.1954	2.6043	0.0092062	0.0160648	388.72	0.536508	0.193062	2.77893	0.00545378	0.0332111	388.72	0.826067	0.192701	4.28677	1.81e-05	5.05e-05	388.72	0.813234	0.192944	4.21486	2.5e-05	6.11e-05	388.72
Vigun01g009600	312.391	0.106977	0.0947634	1.12888	0.258946	0.371327	312.391	0.160665	0.0933877	1.72041	0.0853585	0.139408	312.391	0.053688	0.0924235	0.580891	0.561314	0.872963	312.391	-0.0670485	0.0968173	-0.692526	0.488607	0.579199	312.391	-0.0513575	0.0961906	-0.533914	0.593401	0.66911	312.391	0.015691	0.0925506	0.169539	0.865373	0.930053	312.391	0.16687	0.0967437	1.72487	0.0845508	0.129246	312.391	0.398076	0.0956429	4.16211	3.15e-05	7.62e-05	312.391
Vigun01g009700	529.162	-0.282333	0.20442	-1.38114	0.167237	0.26117	529.162	-0.0424365	0.202415	-0.209651	0.83394	0.884023	529.162	0.239896	0.203599	1.17828	0.238686	0.6838	529.162	1.80708	0.195475	9.24457	2.36e-20	3.25e-19	529.162	2.00961	0.195311	10.2893	7.88e-25	8.12e-24	529.162	0.202527	0.191522	1.05747	0.290299	0.487279	529.162	0.614404	0.227019	2.7064	0.00680175	0.013153	529.162	0.800584	0.226036	3.54184	0.000397354	0.000846828	529.162
Vigun01g009800	696.349	0.37624	0.16554	2.27281	0.0230379	0.0489854	696.349	0.747212	0.164069	4.55425	5.26e-06	2.06e-05	696.349	0.370972	0.162565	2.28199	0.0224902	0.341882	696.349	1.50451	0.160027	9.40158	5.38e-21	7.82e-20	696.349	1.76956	0.15981	11.0729	1.7e-28	2.2e-27	696.349	0.265049	0.156536	1.69321	0.0904152	0.228904	696.349	1.34471	0.171409	7.84502	4.33e-15	2.92e-14	696.349	1.69977	0.170667	9.95958	2.29e-23	2.09e-22	696.349
Vigun01g009900	1293.34	0.0439832	0.0871746	0.504541	0.613881	0.71767	1293.34	0.156192	0.0865121	1.80544	0.0710065	0.118994	1293.34	0.112209	0.0863106	1.30006	0.193581	0.64265	1293.34	0.850418	0.0853215	9.96722	2.12e-23	3.82e-22	1293.34	1.11254	0.0850092	13.0872	3.9e-39	9.63e-38	1293.34	0.262117	0.0825144	3.17662	0.00149001	0.013608	1293.34	0.79986	0.0866621	9.22964	2.72e-20	2.65e-19	1293.34	0.810311	0.0868192	9.33331	1.03e-20	8.06e-20	1293.34
Vigun01g010000	375.091	-0.991609	0.158831	-6.24318	4.29e-10	3.63e-09	375.091	-1.41656	0.160113	-8.84724	8.97e-19	1.2e-17	375.091	-0.424951	0.163736	-2.59534	0.00944968	0.256282	375.091	-1.436	0.153776	-9.3383	9.79e-21	1.39e-19	375.091	-1.89055	0.154978	-12.1989	3.15e-34	5.86e-33	375.091	-0.454549	0.156832	-2.89831	0.00375176	0.0259756	375.091	-1.26839	0.155201	-8.17261	3.02e-16	2.22e-15	375.091	-1.47579	0.156544	-9.4273	4.21e-21	3.37e-20	375.091
Vigun01g010100	44.6528	-2.38768	0.404664	-5.90039	3.63e-09	2.75e-08	44.6528	-2.10669	0.379744	-5.54767	2.89e-08	1.54e-07	44.6528	0.280984	0.448127	0.627019	0.530647	0.857965	44.6528	0.495584	0.308618	1.60582	0.108314	0.162072	44.6528	0.745554	0.306817	2.42997	0.0151002	0.0254352	44.6528	0.249971	0.297083	0.841417	0.400114	0.594738	44.6528	-2.37863	0.420799	-5.65266	1.58e-08	6.13e-08	44.6528	-2.19738	0.407962	-5.38625	7.19e-08	2.28e-07	44.6528
Vigun01g010200	318.56	1.55323	0.231031	6.72301	1.78e-11	1.73e-10	318.56	1.75957	0.230173	7.64457	2.1e-14	2.04e-13	318.56	0.206345	0.223076	0.924998	0.354967	0.764202	318.56	0.691701	0.230267	3.0039	0.00266539	0.00577462	318.56	1.67637	0.22825	7.34445	2.07e-13	1.02e-12	318.56	0.984667	0.222549	4.42449	9.67e-06	0.000316317	318.56	0.45331	0.223333	2.02975	0.0423815	0.0697433	318.56	-0.213562	0.225341	-0.947729	0.343267	0.423356	318.56
Vigun01g010300	22.6653	2.31766	0.852637	2.71822	0.00656338	0.0163386	22.6653	3.04387	0.829626	3.66897	0.000243528	0.00072671	22.6653	0.726217	0.590982	1.22883	0.219135	0.66731	22.6653	4.8321	0.873823	5.52983	3.21e-08	1.34e-07	22.6653	5.55364	0.870665	6.37863	1.79e-10	7.04e-10	22.6653	0.721548	0.493446	1.46226	0.143669	0.310702	22.6653	-0.248123	0.556272	-0.446046	0.655564	0.734165	22.6653	-0.564345	0.568585	-0.992541	0.320933	0.399863	22.6653
Vigun01g010400	10.0564	-1.38114	1.12925	-1.22306	0.221307	0.328073	10.0564	-1.0741	1.10496	-0.972073	0.331014	0.433846	10.0564	0.307036	1.15414	0.266031	0.790216	0.949145	10.0564	-0.464658	1.16314	-0.399487	0.689534	0.760758	10.0564	1.10875	1.11527	0.994148	0.320151	0.398919	10.0564	1.57341	1.10794	1.42012	0.155573	0.326835	10.0564	-1.05192	1.02655	-1.02472	0.305496	0.395236	10.0564	-3.68015	1.08882	-3.37993	0.000725035	0.00149485	10.0564
Vigun01g010500	2.67055	2.43814	1.32775	1.8363	0.0663132	0.120816	2.67055	2.37898	1.32328	1.79779	0.0722107	0.120784	2.67055	-0.0591617	1.08132	-0.0547125	0.956368	0.989791	2.67055	-1.30531	1.12445	-1.16085	0.245705	0.327819	2.67055	-3.73533	1.43688	-2.59962	0.00933278	0.0162778	2.67055	-2.43002	1.46444	-1.65935	0.0970449	NA	2.67055	-0.896047	1.08978	-0.822228	0.410947	0.506763	2.67055	-1.09122	1.10528	-0.987278	0.323506	0.402641	2.67055
Vigun01g010600	487.252	2.23135	0.558236	3.99715	6.41e-05	0.00025465	487.252	2.65438	0.553535	4.79532	1.62e-06	6.87e-06	487.252	0.423028	0.499757	0.846468	0.397292	0.789057	487.252	5.50287	0.547617	10.0488	9.3e-24	1.74e-22	487.252	6.90325	0.546978	12.6207	1.62e-36	3.51e-35	487.252	1.40038	0.476146	2.94108	0.00327071	0.0236236	487.252	0.404287	0.477564	0.846562	0.397239	0.492629	487.252	-0.669275	0.479238	-1.39654	0.162552	0.221378	487.252
Vigun01g010700	1009.46	-0.145482	0.114682	-1.26857	0.204596	0.307898	1009.46	-0.0870554	0.114177	-0.76246	0.445785	0.550227	1009.46	0.0584269	0.114397	0.51074	0.609533	0.89382	1009.46	-0.0630448	0.114526	-0.550484	0.581987	0.667017	1009.46	0.287038	0.113899	2.5201	0.0117321	0.0201453	1009.46	0.350083	0.112801	3.10354	0.00191218	0.0162558	1009.46	-0.213167	0.112789	-1.88995	0.058764	0.0932765	1009.46	-0.264768	0.113047	-2.34209	0.0191759	0.03189	1009.46
Vigun01g010800	12.0295	-0.0149177	0.614636	-0.0242708	0.980637	0.992243	12.0295	-0.342436	0.621822	-0.550698	0.581841	0.676562	12.0295	-0.327519	0.620255	-0.528038	0.597473	0.889178	12.0295	0.680301	0.606045	1.12253	0.261639	0.34557	12.0295	-0.240627	0.637218	-0.377621	0.705712	0.767251	12.0295	-0.920928	0.579233	-1.58991	0.111855	0.264348	12.0295	-0.592505	0.495847	-1.19494	0.232112	0.31227	12.0295	-0.587207	0.497451	-1.18043	0.237828	0.308644	12.0295
Vigun01g010900	98.3791	-0.613041	0.257579	-2.38001	0.0173122	0.0382744	98.3791	-0.303423	0.249693	-1.21518	0.224297	0.315608	98.3791	0.309618	0.258389	1.19826	0.230814	0.677427	98.3791	0.792563	0.23767	3.33472	0.000853866	0.00201075	98.3791	1.39519	0.234772	5.94276	2.8e-09	1e-08	98.3791	0.602628	0.222166	2.71251	0.00667757	0.0383616	98.3791	0.261154	0.245861	1.0622	0.288146	0.376399	98.3791	0.49722	0.244228	2.03588	0.0417625	0.0652555	98.3791
Vigun01g011100	217.64	-0.50253	0.161732	-3.10719	0.00188876	0.00543001	217.64	-0.31548	0.159472	-1.97827	0.0478983	0.0847594	217.64	0.187051	0.162104	1.15389	0.248545	0.693287	217.64	-0.455213	0.162176	-2.8069	0.00500202	0.0103179	217.64	-0.156592	0.160231	-0.97729	0.328426	0.407714	217.64	0.298621	0.159318	1.87437	0.06088	0.174842	217.64	-0.519282	0.159851	-3.24854	0.00115998	0.00253995	217.64	-0.665748	0.16134	-4.12637	3.69e-05	8.82e-05	217.64
Vigun01g011200	1556.9	0.0745571	0.209179	0.356428	0.72152	0.802452	1556.9	0.102616	0.208856	0.491327	0.623195	0.711357	1556.9	0.0280593	0.208681	0.13446	0.893039	0.977128	1556.9	2.19005	0.20678	10.5912	3.27e-26	7.65e-25	1556.9	1.94857	0.206807	9.42216	4.42e-21	3.61e-20	1556.9	-0.24148	0.205178	-1.17693	0.239225	0.430554	1556.9	1.22077	0.210563	5.79766	6.72e-09	2.7e-08	1556.9	1.49612	0.210369	7.1119	1.14e-12	5.33e-12	1556.9
Vigun01g011300	10.983	2.82885	0.858145	3.29647	0.000979083	0.00300957	10.983	2.82501	0.855051	3.30391	0.000953461	0.00254706	10.983	-0.00383614	0.685655	-0.00559486	0.995536	0.998571	10.983	0.396791	0.731735	0.54226	0.58764	0.672211	10.983	-0.884431	0.771922	-1.14575	0.251897	0.323958	10.983	-1.28122	0.740537	-1.73013	0.0836079	0.217525	10.983	0.439073	0.68054	0.645183	0.518809	0.611501	10.983	0.384846	0.68303	0.56344	0.573136	0.650124	10.983
Vigun01g011400	18.2272	2.80844	1.25402	2.23956	0.0251198	0.0528264	18.2272	5.47954	1.16991	4.68373	2.82e-06	1.15e-05	18.2272	2.67111	0.751354	3.55506	0.000377898	0.0504605	18.2272	5.11293	1.17013	4.36954	1.25e-05	3.84e-05	18.2272	5.76294	1.16437	4.94941	7.44e-07	2.14e-06	18.2272	0.650009	0.590113	1.1015	0.27068	0.466195	18.2272	4.15926	1.19862	3.47002	0.000520414	0.00119896	18.2272	8.24742	1.15869	7.11789	1.1e-12	5.11e-12	18.2272
Vigun01g011500	412.739	4.43185	0.445847	9.94029	2.78e-23	5.91e-22	412.739	4.65561	0.445618	10.4476	1.5e-25	2.94e-24	412.739	0.223768	0.426401	0.524783	0.599734	0.889728	412.739	2.24595	0.452874	4.95934	7.07e-07	2.56e-06	412.739	3.28503	0.451061	7.2829	3.27e-13	1.58e-12	412.739	1.03908	0.429871	2.41719	0.0156409	0.0680614	412.739	4.6966	0.44318	10.5975	3.06e-26	4.24e-25	412.739	5.04915	0.443073	11.3958	4.39e-30	5.64e-29	412.739
Vigun01g011600	6.31082	0.229473	0.545139	0.420944	0.673796	0.766079	6.31082	-0.495424	0.575417	-0.860983	0.389247	0.493754	6.31082	-0.724898	0.561376	-1.29129	0.196604	0.644837	6.31082	0.265064	0.512169	0.517532	0.604785	0.686922	6.31082	-1.3088	0.588562	-2.22372	0.026167	0.042204	6.31082	-1.57386	0.555656	-2.83244	0.00461941	0.0299421	6.31082	-1.39404	0.610829	-2.28221	0.0224767	0.0393311	6.31082	-0.63818	0.548181	-1.16418	0.244353	0.315855	6.31082
Vigun01g011700	772.077	-0.0517435	0.10845	-0.477119	0.633277	0.73359	772.077	0.153162	0.107378	1.42639	0.153757	0.230027	772.077	0.204905	0.107416	1.90758	0.0564453	0.453098	772.077	0.555441	0.10853	5.11788	3.09e-07	1.16e-06	772.077	0.900341	0.107809	8.35127	6.75e-17	4.24e-16	772.077	0.3449	0.104389	3.30399	0.000953203	0.00998565	772.077	-0.173744	0.105791	-1.64234	0.10052	0.150715	772.077	-0.183226	0.106052	-1.7277	0.0840419	0.12315	772.077
Vigun01g011800	16.7992	-0.814542	0.38237	-2.13025	0.0331513	0.0670469	16.7992	-1.42317	0.407155	-3.4954	0.000473346	0.00134012	16.7992	-0.608627	0.435176	-1.39858	0.161939	0.607909	16.7992	-0.715635	0.297117	-2.40859	0.0160141	0.0297537	16.7992	-0.753945	0.295904	-2.54794	0.0108362	0.0187053	16.7992	-0.0383095	0.298212	-0.128464	0.897782	0.947515	16.7992	-0.614149	0.428794	-1.43227	0.152066	0.21664	16.7992	-0.699264	0.43078	-1.62325	0.104535	0.149655	16.7992
Vigun01g012000	435.366	1.29212	0.172493	7.49085	6.84e-14	8.25e-13	435.366	1.5723	0.170887	9.20084	3.55e-20	5.17e-19	435.366	0.280184	0.162059	1.7289	0.0838267	0.500096	435.366	2.59554	0.170723	15.2032	3.37e-52	5.85e-50	435.366	2.92912	0.170253	17.2045	2.46e-66	3.12e-64	435.366	0.333584	0.154906	2.15347	0.0312817	0.109622	435.366	2.82983	0.177724	15.9226	4.42e-57	2.5e-55	435.366	3.20386	0.177191	18.0814	4.47e-73	3.14e-71	435.366
Vigun01g012100	306.809	-0.169959	0.119469	-1.42262	0.154846	0.245278	306.809	-0.172648	0.118362	-1.45865	0.144662	0.218397	306.809	-0.00268859	0.119109	-0.0225725	0.981991	0.995232	306.809	-0.439257	0.121925	-3.60269	0.00031494	0.000795865	306.809	-0.204669	0.120073	-1.70454	0.0882812	0.127783	306.809	0.234588	0.119003	1.97128	0.0486922	0.149173	306.809	-0.67122	0.115149	-5.82916	5.57e-09	2.26e-08	306.809	-0.737908	0.115951	-6.36396	1.97e-10	7.77e-10	306.809
Vigun01g012250	719.448	-0.217313	0.12694	-1.71194	0.0869076	0.151791	719.448	-0.198911	0.126435	-1.57323	0.115666	0.18041	719.448	0.0184025	0.126851	0.145072	0.884654	0.975446	719.448	0.0518561	0.127598	0.406401	0.684448	0.756181	719.448	0.402823	0.126834	3.17598	0.00149332	0.00293719	719.448	0.350967	0.125152	2.80433	0.0050421	0.0316892	719.448	-0.40165	0.126476	-3.1757	0.00149474	0.00321717	719.448	-0.349007	0.126601	-2.75674	0.00583808	0.0105265	719.448
Vigun01g012300	260.499	1.64819	0.353086	4.66795	3.04e-06	1.54e-05	260.499	2.38935	0.348466	6.85678	7.04e-12	5.56e-11	260.499	0.741167	0.326307	2.27138	0.0231241	0.3457	260.499	3.15329	0.328706	9.59305	8.55e-22	1.34e-20	260.499	3.00665	0.328744	9.14587	5.92e-20	4.5e-19	260.499	-0.146645	0.312824	-0.468776	0.63923	0.785551	260.499	1.24876	0.321107	3.88892	0.000100692	0.000255052	260.499	1.38537	0.321054	4.31507	1.6e-05	3.99e-05	260.499
Vigun01g012400	7.30489	4.24082	1.18924	3.566	0.00036247	0.00122719	7.30489	4.87602	1.16246	4.19456	2.73e-05	9.61e-05	7.30489	0.635203	0.674788	0.941337	0.346532	0.760196	7.30489	5.36652	1.1469	4.67914	2.88e-06	9.63e-06	7.30489	4.76031	1.15524	4.12064	3.78e-05	9.08e-05	7.30489	-0.606207	0.582812	-1.04014	0.298274	0.496066	7.30489	3.42448	0.77766	4.40357	1.06e-05	3.05e-05	7.30489	4.11241	0.770323	5.33854	9.37e-08	2.94e-07	7.30489
Vigun01g012450	2.05178	2.32647	1.86563	1.24701	0.212393	0.317728	2.05178	3.81613	1.76159	2.1663	0.0302886	0.0567718	2.05178	1.48966	1.6157	0.921994	0.356532	NA	2.05178	-0.587978	1.99333	-0.294972	0.768015	0.822976	2.05178	-0.685757	1.99333	-0.344025	0.730828	0.78835	2.05178	-0.0977782	1.99333	-0.0490526	0.960877	NA	2.05178	5.72477	1.72912	3.3108	0.000930287	0.00206452	2.05178	5.79766	1.72956	3.35211	0.000801984	0.00164541	2.05178
Vigun01g012500	3.13688	-0.773901	1.53685	-0.503564	0.614568	0.718306	3.13688	0.743677	1.3586	0.547384	0.584115	0.678727	3.13688	1.51758	1.3734	1.10498	0.269169	0.708807	3.13688	1.96741	0.978538	2.01056	0.0443723	0.0741205	3.13688	0.981402	1.01847	0.963607	0.335243	0.414943	3.13688	-0.986004	0.767572	-1.28458	0.198941	NA	3.13688	-1.97802	0.841344	-2.35103	0.0187217	0.0333006	3.13688	-2.63361	0.930762	-2.82952	0.00466175	0.00855278	3.13688
Vigun01g012600	717.055	0.844665	0.252372	3.3469	0.000817208	0.00254813	717.055	0.871216	0.252135	3.45535	0.000549582	0.00153589	717.055	0.0265511	0.250785	0.105872	0.915684	0.980843	717.055	2.03074	0.267307	7.59702	3.03e-14	2.36e-13	717.055	2.45091	0.266514	9.19619	3.71e-20	2.86e-19	717.055	0.420175	0.25251	1.66399	0.0961142	0.238769	717.055	1.10535	0.253512	4.36016	1.3e-05	3.68e-05	717.055	0.754427	0.25422	2.96762	0.00300118	0.00567532	717.055
Vigun01g012700	39.3011	0.571143	0.322286	1.77216	0.0763678	0.136116	39.3011	0.458155	0.321174	1.4265	0.153724	0.229992	39.3011	-0.112987	0.310787	-0.363552	0.716192	0.93031	39.3011	-2.90572	0.386792	-7.51236	5.81e-14	4.4e-13	39.3011	-4.33259	0.49647	-8.72678	2.62e-18	1.79e-17	39.3011	-1.42687	0.545434	-2.61602	0.00889604	0.0464961	39.3011	-0.691566	0.299009	-2.31286	0.0207304	0.0365091	39.3011	-0.589108	0.298772	-1.97177	0.0486364	0.0749939	39.3011
Vigun01g012800	0.477328	-0.0467606	2.00784	-0.0232891	0.98142	0.992243	0.477328	0.470268	2.00288	0.234796	0.814367	0.869842	0.477328	0.517029	2.00289	0.258141	0.796298	NA	0.477328	-0.583531	1.96227	-0.297375	0.76618	NA	0.477328	0.805844	1.798	0.448189	0.654017	0.724076	0.477328	1.38937	1.81382	0.765995	0.443679	NA	0.477328	0.808631	1.97827	0.408757	0.682718	0.757019	0.477328	0.133658	1.98511	0.0673301	0.946319	0.963453	0.477328
Vigun01g012900	233.734	0.242155	0.182322	1.32817	0.18412	0.282687	233.734	0.338532	0.180936	1.871	0.0613445	0.104855	233.734	0.0963768	0.179322	0.53745	0.590957	0.886025	233.734	-0.0598267	0.178047	-0.336016	0.736859	0.797172	233.734	-0.110042	0.177869	-0.618669	0.536134	0.615102	233.734	-0.0502153	0.175484	-0.286153	0.774761	0.874272	233.734	0.638406	0.179245	3.56163	0.00036856	0.000867717	233.734	0.741061	0.179236	4.13455	3.56e-05	8.54e-05	233.734
Vigun01g013000	1298.29	-0.435769	0.127294	-3.42331	0.000618629	0.00198433	1298.29	-0.821236	0.127573	-6.43736	1.22e-10	8.5e-10	1298.29	-0.385468	0.128073	-3.00975	0.00261464	0.155385	1298.29	-0.972148	0.127515	-7.62381	2.46e-14	1.94e-13	1298.29	-1.34318	0.127957	-10.4971	8.91e-26	9.8e-25	1298.29	-0.37103	0.12842	-2.88919	0.00386234	0.0265141	1298.29	-1.19063	0.126351	-9.42319	4.38e-21	4.48e-20	1298.29	-1.2832	0.126641	-10.1327	3.96e-24	3.8e-23	1298.29
Vigun01g013100	143.321	-0.957841	0.154183	-6.21235	5.22e-10	4.38e-09	143.321	-1.03589	0.152634	-6.78675	1.15e-11	8.83e-11	143.321	-0.0780455	0.161936	-0.481954	0.629838	0.90113	143.321	-0.153136	0.141564	-1.08174	0.279366	0.365148	143.321	0.036373	0.139965	0.259873	0.794962	0.84163	143.321	0.189509	0.136724	1.38606	0.165728	0.340369	143.321	-0.798247	0.154891	-5.15359	2.56e-07	8.75e-07	143.321	-1.01548	0.158414	-6.41029	1.45e-10	5.79e-10	143.321
Vigun01g013200	1185.38	-0.169351	0.0658093	-2.57337	0.0100714	0.02378	1185.38	-0.206233	0.065386	-3.15408	0.00161003	0.00409597	1185.38	-0.0368814	0.0657264	-0.561136	0.574705	0.879432	1185.38	0.00663732	0.0646903	0.102601	0.918279	0.943466	1185.38	-0.100338	0.0647002	-1.55081	0.120948	0.169512	1185.38	-0.106975	0.0633016	-1.68992	0.0910426	0.230143	1185.38	0.0648822	0.0660516	0.982296	0.325954	0.417385	1185.38	0.0968061	0.0661822	1.46272	0.143544	0.198099	1185.38
Vigun01g013350	20.9109	-0.865101	0.266777	-3.24278	0.00118368	0.00356681	20.9109	-1.18422	0.272245	-4.34983	1.36e-05	5.03e-05	20.9109	-0.31912	0.295114	-1.08134	0.279544	0.71581	20.9109	-1.04786	0.273046	-3.83767	0.000124205	0.000332696	20.9109	-0.993901	0.267698	-3.71277	0.000205001	0.000451992	20.9109	0.0539589	0.282562	0.190963	0.848555	0.920028	20.9109	-1.10751	0.298767	-3.70694	0.000209775	0.000509834	20.9109	-1.31481	0.305867	-4.29862	1.72e-05	4.28e-05	20.9109
Vigun01g013400	10.3324	-0.755549	0.488519	-1.54661	0.121957	0.201537	10.3324	-1.00421	0.491073	-2.04493	0.040862	0.0738101	10.3324	-0.248659	0.515192	-0.482654	0.629342	0.90113	10.3324	-0.786546	0.516131	-1.52393	0.127527	0.187068	10.3324	-1.11692	0.527595	-2.117	0.0342595	0.0539781	10.3324	-0.330375	0.535808	-0.616591	0.537504	0.71026	10.3324	-1.55573	0.502356	-3.09688	0.0019557	0.00413115	10.3324	-1.46986	0.497995	-2.95156	0.00316178	0.00595826	10.3324
Vigun01g013500	1.48539	-1.60824	1.40562	-1.14415	0.252561	0.363915	1.48539	-1.22566	1.31295	-0.933517	0.350553	0.453809	1.48539	0.382578	1.49448	0.255994	0.797956	NA	1.48539	0.0246633	1.36982	0.0180048	0.985635	0.989567	1.48539	0.633932	1.31633	0.481589	0.630098	0.703264	1.48539	0.609269	1.24066	0.491085	0.623367	NA	1.48539	-1.2487	1.31473	-0.949778	0.342225	0.434458	1.48539	-0.665797	1.24637	-0.534189	0.593211	0.669106	1.48539
Vigun01g013700	100.852	-0.516836	0.217641	-2.37472	0.0175625	0.0387255	100.852	-1.23548	0.224975	-5.49164	3.98e-08	2.08e-07	100.852	-0.718648	0.229574	-3.13036	0.00174594	0.126603	100.852	-1.36445	0.213881	-6.37947	1.78e-10	9.48e-10	100.852	-2.17356	0.224042	-9.70156	2.97e-22	2.61e-21	100.852	-0.80911	0.230323	-3.51293	0.000443195	0.00577989	100.852	-1.4308	0.209323	-6.83536	8.18e-12	4.29e-11	100.852	-1.22384	0.207906	-5.88647	3.95e-09	1.4e-08	100.852
Vigun01g013800	218.807	-0.662174	0.153789	-4.30572	1.66e-05	7.42e-05	218.807	-0.813209	0.15337	-5.30227	1.14e-07	5.63e-07	218.807	-0.151035	0.158051	-0.955615	0.339267	0.754217	218.807	0.330498	0.143112	2.30937	0.020923	0.037806	218.807	0.134172	0.143414	0.935559	0.3495	0.429842	218.807	-0.196326	0.139272	-1.40966	0.15864	0.331517	218.807	-0.998846	0.151568	-6.59011	4.4e-11	2.17e-10	218.807	-1.29276	0.155198	-8.32973	8.1e-17	5.02e-16	218.807
Vigun01g013900	203.212	0.16041	0.145032	1.10603	0.268712	0.38271	203.212	-0.016716	0.144869	-0.115387	0.908139	0.936223	203.212	-0.177126	0.142856	-1.23989	0.215016	0.664837	203.212	0.696001	0.13721	5.07253	3.93e-07	1.46e-06	203.212	0.727294	0.13665	5.32231	1.02e-07	3.2e-07	203.212	0.0312937	0.127098	0.246218	0.805514	0.893339	203.212	-0.251049	0.135438	-1.85361	0.0637955	0.100529	203.212	-0.218088	0.13567	-1.60749	0.107947	0.153899	203.212
Vigun01g014000	909.807	1.17743	0.244729	4.81114	1.5e-06	7.96e-06	909.807	1.25823	0.244531	5.1455	2.67e-07	1.25e-06	909.807	0.0808065	0.243067	0.332445	0.739553	0.937921	909.807	-1.1128	0.251496	-4.42472	9.66e-06	3.03e-05	909.807	-1.07544	0.250944	-4.28556	1.82e-05	4.54e-05	909.807	0.0373643	0.252667	0.14788	0.882438	0.939905	909.807	0.566288	0.242265	2.33747	0.0194147	0.0344066	909.807	0.409402	0.242373	1.68914	0.091192	0.132369	909.807
Vigun01g014100	3.62421	0.520181	0.756845	0.687302	0.491892	0.609921	3.62421	0.760912	0.732335	1.03902	0.298794	0.399203	3.62421	0.240731	0.684199	0.351843	0.724956	0.932507	3.62421	-1.67621	0.779261	-2.15103	0.0314741	0.0546219	3.62421	-0.0673023	0.652319	-0.103174	0.917825	0.941575	3.62421	1.60891	0.751293	2.14152	0.0322319	NA	3.62421	1.83656	0.78411	2.34223	0.019169	0.0340215	3.62421	1.69798	0.790958	2.14673	0.0318144	0.0508008	3.62421
Vigun01g014200	7.1593	1.84275	0.852421	2.16178	0.0306348	0.0626785	7.1593	1.50623	0.855493	1.76066	0.0782966	0.129498	7.1593	-0.336522	0.76797	-0.438197	0.661243	0.911964	7.1593	0.0399431	0.895537	0.0446024	0.964424	0.974141	7.1593	0.362992	0.877352	0.413736	0.679068	0.744855	7.1593	0.323049	0.836908	0.386003	0.699494	0.826468	7.1593	1.52485	0.786791	1.93807	0.0526152	0.0845957	7.1593	0.973028	0.79999	1.2163	0.22387	0.292764	7.1593
Vigun01g014300	2029.51	-0.657319	0.140831	-4.66743	3.05e-06	1.54e-05	2029.51	-0.793133	0.14076	-5.63463	1.75e-08	9.59e-08	2029.51	-0.135813	0.141293	-0.961216	0.336444	0.753551	2029.51	-0.267019	0.139894	-1.90873	0.0562972	0.0913435	2029.51	-0.39778	0.139908	-2.84316	0.00446686	0.00819761	2029.51	-0.13076	0.13971	-0.935941	0.349304	0.546309	2029.51	-0.628307	0.140517	-4.47139	7.77e-06	2.27e-05	2029.51	-0.669535	0.140672	-4.75956	1.94e-06	5.33e-06	2029.51
Vigun01g014400	76.3181	-0.516334	0.241084	-2.14172	0.0322157	0.0654601	76.3181	-1.10192	0.246924	-4.46261	8.1e-06	3.09e-05	76.3181	-0.585589	0.2521	-2.32285	0.0201874	0.333034	76.3181	-0.026041	0.226636	-0.114902	0.908522	0.935909	76.3181	-0.584312	0.22961	-2.54481	0.0109338	0.0188635	76.3181	-0.558271	0.225618	-2.47441	0.0133457	0.0610704	76.3181	-0.303354	0.253417	-1.19706	0.231284	0.311273	76.3181	-0.606339	0.259803	-2.33384	0.019604	0.0325353	76.3181
Vigun01g014500	53.6761	-0.495928	0.212081	-2.33839	0.0193669	0.042146	53.6761	-0.7002	0.212323	-3.29781	0.000974413	0.00259723	53.6761	-0.204272	0.21958	-0.930285	0.352223	0.762894	53.6761	-0.604476	0.211091	-2.86359	0.00418875	0.00876305	53.6761	-0.854728	0.21369	-3.99986	6.34e-05	0.000148303	53.6761	-0.250251	0.213907	-1.16991	0.242038	0.433712	53.6761	-0.974986	0.213587	-4.56482	5e-06	1.49e-05	53.6761	-0.89046	0.212077	-4.19876	2.68e-05	6.54e-05	53.6761
Vigun01g014600	161.215	-0.710968	0.141225	-5.03429	4.8e-07	2.77e-06	161.215	-0.881814	0.140961	-6.25573	3.96e-10	2.61e-09	161.215	-0.170847	0.147358	-1.1594	0.246295	0.6916	161.215	-0.114261	0.134016	-0.852591	0.393886	0.486488	161.215	-0.0173897	0.132786	-0.13096	0.895807	0.923321	161.215	0.0968714	0.1289	0.751523	0.452338	0.641511	161.215	-0.77327	0.138136	-5.59788	2.17e-08	8.3e-08	161.215	-0.954341	0.140701	-6.78275	1.18e-11	5.12e-11	161.215
Vigun01g014700	32.6023	1.37332	0.671626	2.04476	0.0408781	0.0802273	32.6023	4.31936	0.61196	7.05823	1.69e-12	1.41e-11	32.6023	2.94604	0.479425	6.14494	8e-10	9.56e-07	32.6023	1.44879	0.625974	2.31446	0.0206423	0.0373755	32.6023	2.82014	0.599198	4.70652	2.52e-06	6.86e-06	32.6023	1.37135	0.451147	3.03969	0.00236823	0.0188824	32.6023	2.87119	0.543621	5.2816	1.28e-07	4.53e-07	32.6023	5.94303	0.526932	11.2786	1.67e-29	2.1e-28	32.6023
Vigun01g014800	12.0911	-0.106821	0.388302	-0.275097	0.783242	0.849008	12.0911	-0.770882	0.411919	-1.87144	0.0612839	0.104766	12.0911	-0.664061	0.414192	-1.60327	0.108876	0.541417	12.0911	-0.82606	0.349495	-2.36358	0.0180992	0.0332039	12.0911	-0.626544	0.339864	-1.84351	0.0652542	0.0972171	12.0911	0.199516	0.347827	0.573607	0.566234	0.731077	12.0911	-0.698885	0.430474	-1.62352	0.104478	0.155941	12.0911	0.0922284	0.388628	0.237318	0.81241	0.854963	12.0911
Vigun01g014900	4.96842	-0.438071	0.68739	-0.637296	0.523932	0.639087	4.96842	-0.462455	0.672496	-0.687669	0.491661	0.594037	4.96842	-0.0243842	0.705509	-0.0345625	0.972429	0.993762	4.96842	-0.358272	0.515592	-0.694874	0.487134	0.577737	4.96842	0.335682	0.489205	0.686178	0.492601	0.574086	4.96842	0.693954	0.47823	1.45109	0.146756	0.315106	4.96842	0.175475	0.837364	0.209557	0.834013	0.878435	4.96842	0.69046	0.783108	0.881691	0.377944	0.458963	4.96842
Vigun01g015000	71.3398	-0.917328	0.258399	-3.55005	0.000385163	0.0012953	71.3398	-0.872138	0.250652	-3.47948	0.000502388	0.00141501	71.3398	0.0451898	0.273604	0.165165	0.868814	0.971514	71.3398	0.540526	0.186507	2.89816	0.00375361	0.0079213	71.3398	0.701797	0.185201	3.78939	0.000151019	0.000338252	71.3398	0.161271	0.175493	0.918956	0.358119	0.555016	71.3398	-0.40394	0.253681	-1.59231	0.111314	0.164895	71.3398	-0.555897	0.257681	-2.15731	0.0309818	0.0495562	71.3398
Vigun01g015401	84.8878	-0.651754	0.183152	-3.55854	0.000372926	0.00125768	84.8878	-0.726933	0.181301	-4.00953	6.08e-05	0.000201425	84.8878	-0.0751786	0.189319	-0.3971	0.691294	0.921434	84.8878	-0.0768604	0.169052	-0.454655	0.649358	0.726257	84.8878	-0.126158	0.168654	-0.748025	0.454445	0.53599	84.8878	-0.0492972	0.163617	-0.301296	0.763189	0.867839	84.8878	-0.913475	0.196537	-4.64784	3.35e-06	1.02e-05	84.8878	-0.931669	0.196954	-4.73039	2.24e-06	6.12e-06	84.8878
Vigun01g015500	7.00973	1.20059	0.54888	2.18735	0.0287171	0.0592884	7.00973	1.2772	0.540784	2.36176	0.0181886	0.0362777	7.00973	0.0766069	0.470719	0.162744	0.87072	0.97208	7.00973	0.369399	0.69707	0.529931	0.59616	0.679603	7.00973	0.197352	0.70183	0.281196	0.77856	0.827972	7.00973	-0.172047	0.616744	-0.27896	0.780275	0.877756	7.00973	3.80348	0.938322	4.05349	5.05e-05	0.000133058	7.00973	4.50185	0.928278	4.84968	1.24e-06	3.47e-06	7.00973
Vigun01g015600	1171.17	2.38325	0.243029	9.80647	1.06e-22	2.17e-21	1171.17	2.78742	0.242695	11.4853	1.56e-30	3.84e-29	1171.17	0.40417	0.238449	1.695	0.0900763	0.511183	1171.17	1.73352	0.241674	7.17297	7.34e-13	4.98e-12	1171.17	2.21708	0.241411	9.18384	4.16e-20	3.19e-19	1171.17	0.483561	0.238146	2.03052	0.0423037	0.135446	1171.17	2.87599	0.240484	11.9592	5.81e-33	1.15e-31	1171.17	2.9391	0.240502	12.2207	2.41e-34	3.77e-33	1171.17
Vigun01g015700	13.1275	1.64855	0.48896	3.37154	0.000747504	0.00235033	13.1275	1.61589	0.485662	3.32719	0.000877252	0.00235927	13.1275	-0.0326528	0.411104	-0.0794271	0.936693	0.984554	13.1275	-0.53174	0.484025	-1.09858	0.271951	0.356962	13.1275	-0.304479	0.471378	-0.645935	0.518321	0.598411	13.1275	0.227261	0.468998	0.484566	0.627984	0.777448	13.1275	0.859378	0.444996	1.9312	0.0534577	0.0858294	13.1275	1.26735	0.437557	2.89642	0.00377446	0.0070243	13.1275
Vigun01g015900	22.3927	-1.41077	0.507102	-2.78202	0.00540213	0.0137669	22.3927	-1.73029	0.509459	-3.39632	0.000682977	0.00187491	22.3927	-0.319519	0.525877	-0.607593	0.543457	0.864808	22.3927	-3.50684	0.554307	-6.32654	2.51e-10	1.32e-09	22.3927	-5.74568	0.756238	-7.59772	3.01e-14	1.58e-13	22.3927	-2.23884	0.799542	-2.80015	0.00510782	0.0320189	22.3927	-1.67627	0.591155	-2.83559	0.00457417	0.0090973	22.3927	-1.39351	0.577899	-2.41133	0.0158945	0.0268072	22.3927
Vigun01g016000	120.823	-0.782605	0.252165	-3.10355	0.00191215	0.00549026	120.823	-1.40889	0.259188	-5.43577	5.46e-08	2.8e-07	120.823	-0.626283	0.267093	-2.34482	0.0190364	0.326014	120.823	-0.973412	0.237515	-4.09832	4.16e-05	0.000119176	120.823	-1.57767	0.242103	-6.51653	7.2e-11	2.92e-10	120.823	-0.604258	0.244488	-2.47153	0.0134538	0.061431	120.823	-1.8913	0.232015	-8.15163	3.59e-16	2.63e-15	120.823	-2.06287	0.234259	-8.80593	1.3e-18	8.98e-18	120.823
Vigun01g016100	29.5404	-0.423191	0.46586	-0.908407	0.363663	0.485122	29.5404	-0.0383068	0.449693	-0.0851842	0.932115	0.951342	29.5404	0.384884	0.461044	0.83481	0.403825	0.79333	29.5404	1.90497	0.458303	4.15656	3.23e-05	9.4e-05	29.5404	2.95427	0.451698	6.54037	6.14e-11	2.5e-10	29.5404	1.04931	0.392008	2.67675	0.00743408	0.0412252	29.5404	-0.0151218	0.475403	-0.0318085	0.974625	0.988541	29.5404	0.0166923	0.475893	0.0350758	0.972019	0.98214	29.5404
Vigun01g016200	32.3898	-0.203119	0.370153	-0.548742	0.583182	0.691592	32.3898	-0.29107	0.367467	-0.7921	0.428302	0.532887	32.3898	-0.0879518	0.371405	-0.236809	0.812805	0.956318	32.3898	1.07752	0.335063	3.21587	0.00130052	0.00296852	32.3898	1.31376	0.332963	3.94565	7.96e-05	0.000183986	32.3898	0.23624	0.3101	0.76182	0.446167	0.636075	32.3898	0.207772	0.413154	0.502892	0.61504	0.699219	32.3898	0.190168	0.414494	0.458796	0.64638	0.716727	32.3898
Vigun01g016400	239.045	-0.418874	0.622406	-0.672992	0.500952	0.618106	239.045	-0.749766	0.622512	-1.20442	0.228427	0.320467	239.045	-0.330891	0.622781	-0.531312	0.595202	0.888362	239.045	0.373262	0.624368	0.597824	0.549957	0.638056	239.045	-1.57221	0.627804	-2.5043	0.0122693	0.021003	239.045	-1.94547	0.626478	-3.10541	0.00190012	0.0161961	239.045	0.251588	0.625335	0.402325	0.687445	0.760985	239.045	0.562279	0.625042	0.899587	0.36834	0.449187	239.045
Vigun01g016500	129.888	1.12502	0.251596	4.47152	7.77e-06	3.66e-05	129.888	1.37483	0.249967	5.50003	3.8e-08	1.99e-07	129.888	0.249811	0.242338	1.03084	0.302617	0.73016	129.888	0.130924	0.260889	0.501838	0.615781	0.696563	129.888	0.284668	0.259184	1.09833	0.272062	0.346628	129.888	0.153744	0.252065	0.609938	0.541903	0.713296	129.888	1.92317	0.25473	7.54986	4.36e-14	2.74e-13	129.888	1.82475	0.255467	7.14279	9.15e-13	4.29e-12	129.888
Vigun01g016600	510.727	-0.312211	0.0953383	-3.27477	0.00105746	0.00322335	510.727	-0.272879	0.0944253	-2.88989	0.00385376	0.00904866	510.727	0.0393327	0.0954538	0.41206	0.680295	0.917843	510.727	-0.100924	0.0963672	-1.04728	0.294969	0.382095	510.727	0.137789	0.0953348	1.44532	0.148368	0.203237	510.727	0.238713	0.093251	2.5599	0.0104703	0.0520766	510.727	-0.0350165	0.0970921	-0.360653	0.718359	0.786272	510.727	0.0354447	0.0971151	0.364976	0.715129	0.775309	510.727
Vigun01g016700	88.7305	-0.497239	0.186652	-2.66399	0.00772196	0.0188438	88.7305	-0.444535	0.182249	-2.43916	0.0147213	0.0301	88.7305	0.0527036	0.189806	0.277672	0.781264	0.94631	88.7305	-0.0766132	0.154987	-0.494322	0.621079	0.701111	88.7305	-0.221498	0.155292	-1.42633	0.153772	0.209829	88.7305	-0.144885	0.150977	-0.959652	0.33723	0.534427	88.7305	-0.633609	0.192951	-3.28377	0.00102427	0.00226032	88.7305	-0.299644	0.186253	-1.6088	0.10766	0.153534	88.7305
Vigun01g016900	62.2414	0.121175	0.294518	0.411434	0.680754	0.771561	62.2414	0.130689	0.290028	0.45061	0.652271	0.735442	62.2414	0.00951465	0.285744	0.0332978	0.973437	0.993781	62.2414	1.74646	0.263301	6.63294	3.29e-11	1.89e-10	62.2414	2.40949	0.259989	9.26765	1.9e-20	1.5e-19	62.2414	0.663027	0.225091	2.9456	0.00322333	0.0233834	62.2414	-0.176659	0.28616	-0.617344	0.537008	0.628236	62.2414	-0.136334	0.285829	-0.476975	0.63338	0.70458	62.2414
Vigun01g017100	101.802	0.401652	0.486096	0.826282	0.408644	0.530021	101.802	-0.262161	0.487555	-0.537704	0.590781	0.684299	101.802	-0.663813	0.486175	-1.36538	0.172134	0.619625	101.802	-3.20031	0.488118	-6.55643	5.51e-11	3.1e-10	101.802	-4.51391	0.500508	-9.01866	1.9e-19	1.4e-18	101.802	-1.3136	0.508197	-2.58482	0.00974286	0.049424	101.802	0.381266	0.503049	0.75791	0.448505	0.544282	101.802	1.34509	0.497925	2.7014	0.00690481	0.0123244	101.802
Vigun01g017200	71.9456	0.294872	0.220095	1.33975	0.180326	0.278034	71.9456	0.333166	0.216296	1.54032	0.123481	0.190973	71.9456	0.0382934	0.209248	0.183005	0.854794	0.967931	71.9456	1.4607	0.205074	7.1228	1.06e-12	7.07e-12	71.9456	1.30154	0.205451	6.33503	2.37e-10	9.25e-10	71.9456	-0.159159	0.174846	-0.910284	0.362673	0.559247	71.9456	0.436612	0.215189	2.02897	0.0424613	0.0698564	71.9456	0.945191	0.208691	4.52914	5.92e-06	1.55e-05	71.9456
Vigun01g017300	3356.69	-0.81418	0.188453	-4.32035	1.56e-05	6.97e-05	3356.69	-0.827872	0.188402	-4.39418	1.11e-05	4.16e-05	3356.69	-0.0136917	0.188572	-0.0726074	0.942119	0.985691	3356.69	-1.67373	0.188826	-8.86388	7.73e-19	9.26e-18	3356.69	-2.18719	0.189052	-11.5693	5.9e-31	8.95e-30	3356.69	-0.513464	0.189405	-2.71093	0.00670954	0.0384639	3356.69	-0.908554	0.188755	-4.81341	1.48e-06	4.69e-06	3356.69	-0.929195	0.188818	-4.92112	8.61e-07	2.46e-06	3356.69
Vigun01g017400	11.3221	-0.391237	0.740681	-0.528212	0.597352	0.703994	11.3221	-0.331831	0.72393	-0.458374	0.646683	0.730764	11.3221	0.0594059	0.746195	0.0796117	0.936546	0.984554	11.3221	1.2108	0.628076	1.9278	0.05388	0.0878819	11.3221	1.70184	0.620732	2.74166	0.00611295	0.0109741	11.3221	0.491032	0.563688	0.871107	0.383696	0.579249	11.3221	-1.17826	0.653189	-1.80386	0.0712537	0.110964	11.3221	-2.7206	0.788565	-3.45006	0.000560468	0.00117141	11.3221
Vigun01g019500	1694.47	0.199137	0.190451	1.04561	0.295742	0.412535	1694.47	-0.0169372	0.190462	-0.0889268	0.92914	0.949386	1694.47	-0.216075	0.190217	-1.13593	0.255984	0.700607	1694.47	1.51208	0.189119	7.99538	1.29e-15	1.15e-14	1694.47	1.20344	0.189167	6.36182	1.99e-10	7.82e-10	1694.47	-0.308633	0.188101	-1.64078	0.100843	0.246902	1694.47	0.321824	0.190893	1.68589	0.0918172	0.139168	1694.47	0.465775	0.190861	2.44039	0.0146715	0.0248932	1694.47
Vigun01g019600	7.03225	1.69835	0.626996	2.70872	0.00675443	0.0167693	7.03225	1.96797	0.614584	3.20212	0.00136421	0.00352553	7.03225	0.269618	0.496289	0.543268	0.586945	0.884242	7.03225	-0.328196	0.622413	-0.527297	0.597988	0.681123	7.03225	0.1132	0.594615	0.190375	0.849016	0.884264	7.03225	0.441396	0.577217	0.764697	0.444452	0.634426	7.03225	0.460534	0.525467	0.876428	0.380797	0.475311	7.03225	0.648749	0.52064	1.24606	0.212742	0.280065	7.03225
Vigun01g019700	294.807	-0.607434	0.12516	-4.85325	1.21e-06	6.55e-06	294.807	-0.680005	0.124281	-5.47152	4.46e-08	2.31e-07	294.807	-0.0725711	0.127706	-0.568265	0.569855	0.87717	294.807	-0.217367	0.120165	-1.8089	0.0704672	0.11146	294.807	-0.145693	0.119504	-1.21915	0.222788	0.290792	294.807	0.0716738	0.117674	0.609089	0.542465	0.713613	294.807	-1.15738	0.124865	-9.26899	1.88e-20	1.85e-19	294.807	-1.3789	0.127326	-10.8297	2.49e-27	2.8e-26	294.807
Vigun01g019800	1527.56	0.866929	0.233208	3.71741	0.000201278	0.000718625	1527.56	0.78568	0.233109	3.37044	0.000750488	0.00204416	1527.56	-0.0812489	0.232058	-0.350123	0.726246	0.932802	1527.56	2.30175	0.231767	9.93131	3.04e-23	5.44e-22	1527.56	1.92152	0.231817	8.28894	1.14e-16	7.06e-16	1527.56	-0.38023	0.230251	-1.65137	0.0986624	0.243236	1527.56	1.61718	0.235426	6.86915	6.46e-12	3.42e-11	1527.56	1.86907	0.235296	7.94351	1.97e-15	1.12e-14	1527.56
Vigun01g019900	643.604	-0.235792	0.126128	-1.86946	0.0615588	0.113404	643.604	-0.157841	0.125317	-1.25954	0.207837	0.296176	643.604	0.0779505	0.125906	0.619118	0.535839	0.860648	643.604	1.00416	0.124164	8.08733	6.1e-16	5.56e-15	643.604	1.11564	0.123935	9.00185	2.22e-19	1.63e-18	643.604	0.111487	0.120445	0.925631	0.354638	0.55116	643.604	-0.0138683	0.128688	-0.107767	0.91418	0.944117	643.604	-0.0686901	0.129276	-0.531343	0.595181	0.670634	643.604
Vigun01g020000	256.989	0.206001	0.363939	0.566033	0.571371	0.680862	256.989	-0.173629	0.364052	-0.476935	0.633409	0.71973	256.989	-0.379631	0.363891	-1.04325	0.296831	0.726038	256.989	1.95702	0.425684	4.59736	4.28e-06	1.4e-05	256.989	1.92301	0.425287	4.52168	6.14e-06	1.61e-05	256.989	-0.0340123	0.381294	-0.0892025	0.928921	0.964979	256.989	0.611756	0.42239	1.44832	0.147527	0.211083	256.989	0.537823	0.424916	1.26572	0.205615	0.271979	256.989
Vigun01g020100	384.647	-0.164567	0.100409	-1.63897	0.10122	0.172544	384.647	-0.173352	0.099365	-1.7446	0.0810541	0.133436	384.647	-0.00878535	0.100061	-0.0878002	0.930035	0.983998	384.647	0.330891	0.0977872	3.38379	0.00071492	0.00170482	384.647	0.376074	0.0973163	3.86444	0.000111342	0.000253403	384.647	0.0451821	0.0927948	0.486903	0.626327	0.776228	384.647	-0.0992496	0.0998494	-0.993993	0.320226	0.411421	384.647	-0.141113	0.100447	-1.40485	0.160067	0.218384	384.647
Vigun01g020200	84.3196	0.317775	0.222835	1.42606	0.153852	0.244088	84.3196	0.111025	0.223065	0.497724	0.618679	0.707967	84.3196	-0.20675	0.21623	-0.956161	0.338991	0.754134	84.3196	1.60097	0.200234	7.99549	1.29e-15	1.15e-14	84.3196	1.70567	0.199363	8.55558	1.17e-17	7.71e-17	84.3196	0.104699	0.174618	0.599588	0.548781	0.719198	84.3196	0.944466	0.249147	3.7908	0.000150165	0.000371753	84.3196	1.02748	0.248128	4.14094	3.46e-05	8.31e-05	84.3196
Vigun01g020300	5172.52	4.31058	0.248461	17.3492	2e-67	2.61e-65	5172.52	4.40427	0.24843	17.7284	2.53e-70	2.78e-68	5172.52	0.0936813	0.245248	0.381986	0.702471	0.925344	5172.52	4.17175	0.248759	16.7703	4.03e-63	1.25e-60	5172.52	4.37845	0.248733	17.603	2.34e-69	3.48e-67	5172.52	0.206694	0.245189	0.843	0.399228	0.593831	5172.52	3.87308	0.248337	15.5961	7.74e-55	4.05e-53	5172.52	4.36846	0.248284	17.5946	2.71e-69	1.7e-67	5172.52
Vigun01g020400	1080.69	6.03577	0.334382	18.0505	7.81e-73	1.27e-70	1080.69	6.14841	0.334267	18.3937	1.47e-75	2.03e-73	1080.69	0.112638	0.293207	0.384158	0.700861	0.925174	1080.69	6.32514	0.342048	18.492	2.4e-76	1.32e-73	1080.69	6.21676	0.342049	18.175	8.14e-74	1.57e-71	1080.69	-0.108377	0.292904	-0.370009	0.711376	0.83489	1080.69	5.65253	0.33429	16.9091	3.86e-64	2.84e-62	1080.69	6.48401	0.333968	19.4151	5.76e-84	6.37e-82	1080.69
Vigun01g020500	417.462	6.66336	0.394388	16.8954	4.86e-64	5.22e-62	417.462	6.50753	0.394359	16.5015	3.58e-61	2.9e-59	417.462	-0.155833	0.290786	-0.535901	0.592027	0.886433	417.462	5.37767	0.355855	15.112	1.35e-51	2.19e-49	417.462	5.17881	0.355922	14.5504	5.81e-48	2.51e-46	417.462	-0.198859	0.290898	-0.683602	0.494227	0.675631	417.462	5.61249	0.3962	14.1658	1.49e-45	5.37e-44	417.462	6.30059	0.395545	15.9289	3.99e-57	1.61e-55	417.462
Vigun01g020600	2093.72	6.88212	0.312429	22.0278	1.56e-107	1.27e-104	2093.72	6.92806	0.312395	22.1773	5.69e-109	3.98e-106	2093.72	0.0459367	0.285161	0.16109	0.872022	0.972579	2093.72	5.54369	0.311536	17.7947	7.77e-71	3.29e-68	2093.72	5.5897	0.3115	17.9444	5.3e-72	9.46e-70	2093.72	0.0460123	0.285467	0.161182	0.87195	0.933474	2093.72	6.08353	0.307009	19.8155	2.19e-87	4.17e-85	2093.72	6.73972	0.306905	21.9603	6.91e-107	1.61e-104	2093.72
Vigun01g020750	0.56626	1.47405	2.62161	0.562267	0.573934	0.683009	0.56626	0.483736	2.63685	0.183452	0.854443	0.898821	0.56626	-0.99031	2.62163	-0.377746	0.705619	NA	0.56626	2.52253	2.4984	1.00966	0.31266	NA	0.56626	2.88216	2.48029	1.16203	0.245225	0.316543	0.56626	0.359633	2.33254	0.154181	0.877467	NA	0.56626	0.0605774	2.63679	0.0229739	0.981671	0.989624	0.56626	0.0693468	2.63679	0.0262997	0.979018	0.986238	0.56626
Vigun01g020900	8.92516	3.46581	0.649653	5.33486	9.56e-08	6.12e-07	8.92516	3.12828	0.651714	4.80008	1.59e-06	6.73e-06	8.92516	-0.337534	0.394506	-0.855585	0.392227	0.786186	8.92516	0.450871	0.619359	0.727964	0.466636	0.558193	8.92516	0.696621	0.603219	1.15484	0.248156	0.319752	8.92516	0.24575	0.518124	0.474308	0.63528	0.782734	8.92516	2.72427	0.605609	4.49841	6.85e-06	2.01e-05	8.92516	3.01218	0.601077	5.01131	5.41e-07	1.58e-06	8.92516
Vigun01g021100	757.07	-0.194181	0.101907	-1.90547	0.0567187	0.105837	757.07	-0.214272	0.10151	-2.11086	0.0347846	0.0641084	757.07	-0.0200914	0.101853	-0.197258	0.843626	0.965286	757.07	0.025919	0.10292	0.251837	0.801167	0.849923	757.07	0.132079	0.102536	1.28813	0.1977	0.262074	757.07	0.10616	0.100927	1.05186	0.292865	0.489845	757.07	0.301983	0.104289	2.89564	0.00378381	0.00763168	757.07	0.405574	0.104268	3.88974	0.000100351	0.000228616	757.07
Vigun01g021200	238.886	0.0600488	0.109184	0.549979	0.582334	0.690879	238.886	0.0620442	0.107855	0.575253	0.56512	0.661967	238.886	0.00199544	0.107072	0.0186364	0.985131	0.995886	238.886	-0.0969926	0.108381	-0.894926	0.370827	0.462524	238.886	-0.102375	0.107832	-0.949402	0.342416	0.42264	238.886	-0.00538291	0.104218	-0.0516503	0.958807	0.978396	238.886	0.418495	0.11045	3.78899	0.000151259	0.000374276	238.886	0.480912	0.110382	4.3568	1.32e-05	3.33e-05	238.886
Vigun01g021300	57.3658	-1.02315	0.256182	-3.99383	6.5e-05	0.000257947	57.3658	-1.10178	0.25395	-4.33856	1.43e-05	5.28e-05	57.3658	-0.078631	0.267917	-0.29349	0.769148	0.943943	57.3658	-1.31391	0.243038	-5.40618	6.44e-08	2.6e-07	57.3658	-1.71516	0.247649	-6.92577	4.34e-12	1.93e-11	57.3658	-0.401256	0.255141	-1.57268	0.115792	0.270371	57.3658	-1.74816	0.250027	-6.99187	2.71e-12	1.48e-11	57.3658	-1.75075	0.250968	-6.97599	3.04e-12	1.38e-11	57.3658
Vigun01g021400	285.81	-0.670409	0.128443	-5.21949	1.79e-07	1.1e-06	285.81	-0.72187	0.127413	-5.6656	1.47e-08	8.07e-08	285.81	-0.0514609	0.131169	-0.392325	0.694818	0.922145	285.81	-0.727867	0.124727	-5.83568	5.36e-09	2.42e-08	285.81	-0.922751	0.125231	-7.36841	1.73e-13	8.54e-13	285.81	-0.194883	0.125821	-1.5489	0.121406	0.278954	285.81	-1.52619	0.125555	-12.1556	5.36e-34	1.13e-32	285.81	-1.61441	0.126754	-12.7366	3.7e-37	6.62e-36	285.81
Vigun01g021450	0.974917	0.447635	1.46035	0.306527	0.759204	0.83163	0.974917	0.555333	1.42778	0.38895	0.697313	0.775023	0.974917	0.107698	1.35389	0.0795474	0.936597	NA	0.974917	-0.60025	1.51893	-0.395179	0.69271	0.763182	0.974917	-1.27897	1.61732	-0.790792	0.429065	0.51027	0.974917	-0.678716	1.62057	-0.418815	0.675352	NA	0.974917	1.02842	1.38393	0.743117	0.457411	0.553114	0.974917	-0.0161475	1.50365	-0.0107389	0.991432	0.994002	0.974917
Vigun01g021500	524.248	-0.560166	0.282882	-1.98021	0.04768	0.091405	524.248	-0.898048	0.283209	-3.17097	0.00151931	0.00388759	524.248	-0.337882	0.284229	-1.18877	0.234532	0.680112	524.248	-2.18993	0.284235	-7.70465	1.31e-14	1.07e-13	524.248	-3.75156	0.293259	-12.7926	1.8e-37	4.06e-36	524.248	-1.56163	0.296605	-5.26502	1.4e-07	1.04e-05	524.248	-1.56246	0.279757	-5.58505	2.34e-08	8.91e-08	524.248	-1.68041	0.280103	-5.99925	1.98e-09	7.22e-09	524.248
Vigun01g021600	9.77238	-0.562101	0.468876	-1.19883	0.230596	0.338929	9.77238	-0.941827	0.477379	-1.97291	0.0485057	0.0856836	9.77238	-0.379726	0.495236	-0.766758	0.443225	0.81667	9.77238	-1.39435	0.444059	-3.14001	0.00168944	0.00378791	9.77238	-2.56845	0.500104	-5.13583	2.81e-07	8.42e-07	9.77238	-1.1741	0.51992	-2.25823	0.0239312	0.0912837	9.77238	-0.877549	0.487129	-1.80147	0.0716284	0.111492	9.77238	-1.76532	0.545332	-3.23714	0.00120734	0.00241921	9.77238
Vigun01g021700	100.78	-0.634741	0.213995	-2.96615	0.00301552	0.00822518	100.78	-0.933123	0.215265	-4.33477	1.46e-05	5.36e-05	100.78	-0.298382	0.221037	-1.34992	0.177042	0.624743	100.78	-0.587773	0.206132	-2.85144	0.0043522	0.00907279	100.78	-0.872851	0.207622	-4.20404	2.62e-05	6.41e-05	100.78	-0.285078	0.207458	-1.37415	0.169396	0.344968	100.78	-0.797386	0.207227	-3.84788	0.000119142	0.000298568	100.78	-1.0146	0.210409	-4.82202	1.42e-06	3.97e-06	100.78
Vigun01g021800	149.6	-0.137356	0.167807	-0.818539	0.41305	0.534112	149.6	-0.585148	0.170415	-3.43366	0.000595486	0.00165259	149.6	-0.447792	0.171279	-2.6144	0.00893842	0.253311	149.6	-0.0315985	0.155461	-0.203258	0.838934	0.880746	149.6	-0.33787	0.15644	-2.15975	0.0307923	0.0489418	149.6	-0.306272	0.153273	-1.99821	0.0456939	0.142909	149.6	-0.577585	0.173075	-3.3372	0.000846274	0.00188959	149.6	-0.596253	0.173885	-3.429	0.000605802	0.00126071	149.6
Vigun01g021900	5384.99	3.62507	0.211732	17.1211	1.03e-65	1.21e-63	5384.99	3.99598	0.211672	18.8782	1.73e-79	2.85e-77	5384.99	0.370903	0.209556	1.76995	0.0767355	0.48973	5384.99	2.91289	0.213019	13.6743	1.45e-42	1.25e-40	5384.99	3.40839	0.212918	16.008	1.12e-57	8.77e-56	5384.99	0.495503	0.209752	2.36233	0.0181603	0.0757184	5384.99	4.50015	0.212267	21.2004	9.46e-100	2.86e-97	5384.99	4.98251	0.212237	23.4762	7.14e-122	3.45e-119	5384.99
Vigun01g022000	38.1792	0.0703288	0.305517	0.230196	0.817939	0.875592	38.1792	0.256218	0.294658	0.869545	0.384549	0.48871	38.1792	0.185889	0.290433	0.640041	0.522146	0.854311	38.1792	0.845289	0.24723	3.41903	0.000628445	0.00151264	38.1792	0.84135	0.246256	3.41657	0.000634164	0.00131018	38.1792	-0.00393884	0.219283	-0.0179624	0.985669	0.992015	38.1792	0.170339	0.276335	0.616422	0.537616	0.628797	38.1792	0.355625	0.272246	1.30626	0.191463	0.255748	38.1792
Vigun01g022100	3.57583	0.561531	0.722896	0.77678	0.437289	0.558158	3.57583	0.337019	0.725026	0.464836	0.642049	0.726736	3.57583	-0.224512	0.677869	-0.331203	0.740491	0.937932	3.57583	-0.0138486	0.778734	-0.0177835	0.985812	0.989662	3.57583	-1.79504	0.982966	-1.82615	0.0678277	0.100664	3.57583	-1.7812	0.943178	-1.8885	0.0589583	NA	3.57583	-0.482961	0.618372	-0.781021	0.43479	0.530616	3.57583	-0.178715	0.603653	-0.296056	0.767187	0.818712	3.57583
Vigun01g022200	90.9856	0.115101	0.227911	0.505028	0.613539	0.71737	90.9856	-0.19369	0.229356	-0.844498	0.398391	0.502613	90.9856	-0.308792	0.227297	-1.35854	0.174294	0.622947	90.9856	0.591028	0.213166	2.77262	0.00556072	0.0113868	90.9856	0.216886	0.21476	1.0099	0.312545	0.390875	90.9856	-0.374142	0.204722	-1.82757	0.0676148	0.187381	90.9856	0.474146	0.220519	2.15014	0.0315444	0.0534206	90.9856	0.626367	0.219847	2.84911	0.00438421	0.00808015	90.9856
Vigun01g022300	1636.81	-0.0311489	0.123095	-0.253048	0.800231	0.861663	1636.81	-0.0269769	0.122899	-0.219505	0.826257	0.878807	1636.81	0.00417205	0.122893	0.0339486	0.972918	0.993781	1636.81	-0.137348	0.122767	-1.11877	0.263238	0.347299	1636.81	-0.288387	0.122804	-2.34835	0.0188566	0.0312268	1636.81	-0.151039	0.12237	-1.23428	0.217097	0.404327	1636.81	0.172521	0.123085	1.40164	0.161022	0.227541	1636.81	0.257215	0.123112	2.08928	0.0366827	0.0579449	1636.81
Vigun01g022366	10.0584	-0.443813	0.516005	-0.860095	0.389737	0.51138	10.0584	-0.849957	0.529938	-1.60388	0.108741	0.171124	10.0584	-0.406144	0.54967	-0.738887	0.459975	0.825576	10.0584	-0.374105	0.421724	-0.887085	0.375033	0.466734	10.0584	-0.220111	0.415634	-0.529579	0.596404	0.672044	10.0584	0.153994	0.409328	0.376212	0.706759	0.831344	10.0584	-0.44592	0.542626	-0.821781	0.411202	0.506993	10.0584	-0.0892028	0.520079	-0.171518	0.863817	0.897748	10.0584
Vigun01g022700	6102.42	1.10886	0.255247	4.34427	1.4e-05	6.3e-05	6102.42	0.595231	0.255272	2.33175	0.0197137	0.0389363	6102.42	-0.513629	0.255143	-2.0131	0.0441042	0.416978	6102.42	-0.894368	0.255317	-3.50297	0.000460093	0.00113212	6102.42	-1.43126	0.255395	-5.6041	2.09e-08	6.95e-08	6102.42	-0.536893	0.255433	-2.10189	0.0355627	0.120241	6102.42	0.67317	0.255283	2.63695	0.00836543	0.0159292	6102.42	1.00518	0.255263	3.93781	8.22e-05	0.000189442	6102.42
Vigun01g022800	3996.63	1.12772	0.303693	3.71336	0.000204522	0.000728815	3996.63	0.740521	0.303712	2.43824	0.0147591	0.0301676	3996.63	-0.387203	0.303543	-1.27561	0.202093	0.651114	3996.63	-1.55971	0.303853	-5.13309	2.85e-07	1.07e-06	3996.63	-1.94068	0.303937	-6.38512	1.71e-10	6.75e-10	3996.63	-0.38097	0.304124	-1.25268	0.210323	0.395918	3996.63	0.608296	0.303722	2.00281	0.0451977	0.0739035	3996.63	0.940836	0.303695	3.09796	0.00194856	0.00378464	3996.63
Vigun01g022850	1.8704	3.75083	1.35061	2.77714	0.00548398	0.0139599	1.8704	4.10404	1.33595	3.072	0.0021263	0.00527431	1.8704	0.353213	0.931764	0.37908	0.704629	NA	1.8704	-1.99172	1.62928	-1.22245	0.221536	0.300064	1.8704	-2.0895	1.62928	-1.28247	0.199678	0.264446	1.8704	-0.0977809	1.65552	-0.0590634	0.952902	NA	1.8704	1.15425	1.30476	0.884646	0.376347	0.471067	1.8704	2.60675	1.22421	2.12934	0.0332259	0.0529168	1.8704
Vigun01g022900	35665.5	1.07097	0.162869	6.57565	4.84e-11	4.51e-10	35665.5	0.676616	0.162873	4.15426	3.26e-05	0.000113437	35665.5	-0.39435	0.162837	-2.42175	0.0154459	0.300445	35665.5	-0.662231	0.16289	-4.06552	4.79e-05	0.000136003	35665.5	-0.925154	0.162897	-5.67939	1.35e-08	4.56e-08	35665.5	-0.262923	0.162898	-1.61403	0.10652	0.256029	35665.5	0.474093	0.162863	2.91099	0.00360283	0.00729358	35665.5	0.817212	0.162857	5.01797	5.22e-07	1.53e-06	35665.5
Vigun01g023000	18.1347	1.21234	0.495107	2.44864	0.0143398	0.0324567	18.1347	0.447779	0.500904	0.89394	0.371354	0.47535	18.1347	-0.764557	0.483956	-1.57981	0.114151	0.547308	18.1347	-2.7755	0.547114	-5.07298	3.92e-07	1.46e-06	18.1347	-5.6216	0.861093	-6.52845	6.65e-11	2.7e-10	18.1347	-2.8461	0.895382	-3.17864	0.00147965	0.0135362	18.1347	1.07253	0.599573	1.78882	0.0736438	0.114311	18.1347	0.986981	0.603951	1.63421	0.102216	0.146672	18.1347
Vigun01g023100	5.07167	-1.46321	1.06655	-1.37191	0.170091	0.264951	5.07167	-2.1544	1.12197	-1.9202	0.0548325	0.0953057	5.07167	-0.691192	1.20117	-0.575434	0.564998	0.8748	5.07167	-0.743223	0.987267	-0.752808	0.451565	0.543583	5.07167	-1.00885	0.994986	-1.01394	0.310613	0.388672	5.07167	-0.26563	1.00067	-0.265453	0.790661	0.884233	5.07167	-1.41007	0.93518	-1.5078	0.131605	0.190921	5.07167	-2.654	1.0111	-2.62486	0.00866858	0.015242	5.07167
Vigun01g023200	13.7656	-0.726809	0.412098	-1.76368	0.077786	0.138173	13.7656	-0.458273	0.394554	-1.1615	0.24544	0.340123	13.7656	0.268536	0.418551	0.641585	0.521142	0.853592	13.7656	-1.97669	0.430701	-4.58947	4.44e-06	1.45e-05	13.7656	-2.60568	0.466619	-5.58417	2.35e-08	7.76e-08	13.7656	-0.628993	0.512074	-1.22832	0.219326	0.407103	13.7656	-1.84411	0.393924	-4.68139	2.85e-06	8.73e-06	13.7656	-1.4166	0.376663	-3.76092	0.000169292	0.000376063	13.7656
Vigun01g023300	571.133	-0.673594	0.124134	-5.42633	5.75e-08	3.79e-07	571.133	-0.501799	0.122842	-4.08492	4.41e-05	0.000149623	571.133	0.171795	0.124856	1.37594	0.16884	0.618074	571.133	0.275054	0.124276	2.21325	0.0268805	0.0474334	571.133	0.525405	0.123557	4.25233	2.12e-05	5.23e-05	571.133	0.250351	0.120703	2.07411	0.0380694	0.12609	571.133	-0.55056	0.123258	-4.46673	7.94e-06	2.31e-05	571.133	-0.643766	0.123952	-5.19366	2.06e-07	6.26e-07	571.133
Vigun01g023400	390.493	-0.216424	0.423303	-0.511274	0.609159	0.713644	390.493	0.282737	0.421973	0.670036	0.502835	0.60432	390.493	0.499161	0.422378	1.18179	0.23729	0.682896	390.493	1.23063	0.421047	2.92279	0.00346913	0.00737377	390.493	1.74896	0.420725	4.15701	3.22e-05	7.81e-05	390.493	0.518326	0.418308	1.2391	0.215307	0.40208	390.493	-0.276055	0.420541	-0.656429	0.511548	0.604872	390.493	-0.754757	0.42161	-1.79018	0.0734252	0.109011	390.493
Vigun01g023500	159.956	-0.347777	0.119238	-2.91666	0.00353799	0.00947347	159.956	-0.226665	0.115196	-1.96765	0.0491083	0.0865958	159.956	0.121112	0.11912	1.01673	0.309283	0.736156	159.956	-0.0506124	0.101116	-0.500539	0.616696	0.697304	159.956	-0.173672	0.101286	-1.71467	0.0864048	0.125334	159.956	-0.123059	0.0967157	-1.27238	0.203237	0.387737	159.956	-0.399367	0.111797	-3.57224	0.000353937	0.000835402	159.956	-0.627021	0.114601	-5.47136	4.47e-08	1.45e-07	159.956
Vigun01g023600	219.933	-1.19887	0.193156	-6.20675	5.41e-10	4.53e-09	219.933	-1.11296	0.190766	-5.83416	5.41e-09	3.16e-08	219.933	0.0859096	0.198044	0.43379	0.664441	0.912943	219.933	0.324934	0.183795	1.76792	0.0770748	0.120539	219.933	0.466373	0.183228	2.54531	0.010918	0.0188387	219.933	0.141439	0.179847	0.78644	0.43161	0.623095	219.933	-0.874944	0.198605	-4.40545	1.06e-05	3.02e-05	219.933	-0.968332	0.200406	-4.83185	1.35e-06	3.78e-06	219.933
Vigun01g023700	72.5995	-0.426779	0.188712	-2.26154	0.0237258	0.0502695	72.5995	-0.294543	0.183613	-1.60414	0.108682	0.171046	72.5995	0.132236	0.189479	0.697894	0.485243	0.836001	72.5995	-0.39076	0.184641	-2.11633	0.034317	0.0590215	72.5995	-0.0238971	0.179282	-0.133294	0.893961	0.921818	72.5995	0.366863	0.176352	2.08029	0.0374993	0.124732	72.5995	-0.0697804	0.182426	-0.382514	0.70208	0.772759	72.5995	-0.168412	0.18432	-0.91369	0.36088	0.441569	72.5995
Vigun01g023800	126.551	-0.0852278	0.216379	-0.393882	0.693668	0.781189	126.551	-0.0495569	0.214803	-0.230708	0.817541	0.872046	126.551	0.0356709	0.215129	0.165811	0.868305	0.971415	126.551	0.301206	0.220456	1.36629	0.171848	0.242086	126.551	0.869569	0.217309	4.00153	6.29e-05	0.000147338	126.551	0.568362	0.209738	2.70987	0.00673091	0.0385422	126.551	-0.0478368	0.216934	-0.220513	0.825471	0.871481	126.551	-0.0776005	0.217833	-0.356239	0.721662	0.78028	126.551
Vigun01g024000	259.766	-0.5777	0.251161	-2.30012	0.0214414	0.0460742	259.766	-0.343278	0.249752	-1.37447	0.169295	0.249529	259.766	0.234422	0.251433	0.932345	0.351158	0.7623	259.766	-0.302528	0.252658	-1.19738	0.231157	0.311179	259.766	0.383502	0.250682	1.52984	0.126057	0.175908	259.766	0.68603	0.24952	2.7494	0.00597052	0.0354237	259.766	-0.581024	0.250796	-2.31672	0.020519	0.036169	259.766	-0.673238	0.251574	-2.6761	0.00744838	0.0132177	259.766
Vigun01g024100	19.9528	1.39562	1.49485	0.933617	0.350502	0.471528	19.9528	3.52823	1.21382	2.90671	0.00365257	0.00861557	19.9528	2.13261	1.18397	1.80124	0.0716657	0.482513	19.9528	7.27569	1.13037	6.43654	1.22e-10	6.63e-10	19.9528	8.85627	1.12664	7.86075	3.82e-15	2.13e-14	19.9528	1.58057	0.490785	3.2205	0.00127967	0.0122404	19.9528	0.781905	1.5186	0.514885	0.606633	0.692033	19.9528	4.73441	1.17387	4.03318	5.5e-05	0.000129336	19.9528
Vigun01g024300	128.641	-0.15045	0.129347	-1.16315	0.244768	0.35474	128.641	-0.313702	0.12902	-2.43141	0.01504	0.0306759	128.641	-0.163252	0.130237	-1.2535	0.210025	0.659869	128.641	0.709652	0.121758	5.82838	5.6e-09	2.52e-08	128.641	0.552977	0.122089	4.5293	5.92e-06	1.55e-05	128.641	-0.156676	0.109581	-1.42978	0.152781	0.322755	128.641	0.0744643	0.156091	0.477057	0.633322	0.715376	128.641	0.457728	0.149793	3.05574	0.00224503	0.00432007	128.641
Vigun01g024400	37.1755	0.497547	0.334332	1.48818	0.136703	0.221494	37.1755	-0.363055	0.355021	-1.02263	0.306483	0.407698	37.1755	-0.860602	0.339107	-2.53784	0.0111538	0.270267	37.1755	-1.23612	0.382556	-3.23122	0.00123264	0.00282748	37.1755	-2.81751	0.499601	-5.63952	1.71e-08	5.71e-08	37.1755	-1.58139	0.52012	-3.04042	0.00236245	0.0188571	37.1755	-0.575845	0.259247	-2.22122	0.0263357	0.0453825	37.1755	-0.214143	0.256183	-0.835899	0.403212	0.484776	37.1755
Vigun01g024500	237.939	-0.208998	0.353721	-0.590857	0.554616	0.666361	237.939	-0.229857	0.352811	-0.651503	0.514722	0.615604	237.939	-0.0208591	0.35367	-0.0589788	0.952969	0.989117	237.939	-1.53131	0.36485	-4.19709	2.7e-05	7.98e-05	237.939	-1.91732	0.368383	-5.2047	1.94e-07	5.91e-07	237.939	-0.386018	0.375867	-1.02701	0.304417	0.502283	237.939	-0.764816	0.341899	-2.23697	0.0252885	0.0437578	237.939	-0.851036	0.342182	-2.48708	0.0128795	0.0220537	237.939
Vigun01g024600	374.144	-2.01371	0.209447	-9.61444	6.95e-22	1.38e-20	374.144	-2.3686	0.210149	-11.2711	1.82e-29	4.22e-28	374.144	-0.35489	0.214782	-1.65233	0.0984676	0.525084	374.144	-1.56515	0.204606	-7.64957	2.02e-14	1.6e-13	374.144	-2.31721	0.205796	-11.2597	2.07e-29	2.85e-28	374.144	-0.752062	0.206793	-3.63679	0.000276061	0.0041451	374.144	-1.32306	0.217087	-6.0946	1.1e-09	4.77e-09	374.144	-1.24621	0.21718	-5.73815	9.57e-09	3.28e-08	374.144
Vigun01g024700	2218.34	-0.910281	0.155467	-5.85513	4.77e-09	3.57e-08	2218.34	-1.05852	0.1554	-6.81159	9.65e-12	7.51e-11	2218.34	-0.14824	0.156201	-0.949033	0.342604	0.757633	2218.34	-1.63733	0.154027	-10.6301	2.16e-26	5.14e-25	2218.34	-2.04561	0.154233	-13.2631	3.79e-40	9.89e-39	2218.34	-0.408287	0.154674	-2.63966	0.00829887	0.0444524	2218.34	-1.05296	0.153877	-6.84284	7.76e-12	4.08e-11	2218.34	-1.14788	0.154002	-7.45366	9.08e-14	4.58e-13	2218.34
Vigun01g024800	341.669	-0.0531699	0.147563	-0.360319	0.718608	0.80024	341.669	-0.131035	0.146956	-0.891661	0.372574	0.476646	341.669	-0.0778649	0.147025	-0.529603	0.596387	0.888961	341.669	-0.408193	0.145688	-2.80184	0.00508127	0.010468	341.669	-0.449631	0.145437	-3.09158	0.00199097	0.00384561	341.669	-0.0414384	0.144507	-0.286757	0.774299	0.873987	341.669	-0.235963	0.139651	-1.68967	0.0910919	0.138236	341.669	-0.137028	0.139658	-0.981169	0.326509	0.405715	341.669
Vigun01g024900	265.694	0.898278	0.274303	3.27477	0.00105748	0.00322335	265.694	1.06466	0.273692	3.88998	0.000100251	0.000319206	265.694	0.16638	0.271223	0.613446	0.539582	0.862692	265.694	-1.35566	0.274988	-4.92989	8.23e-07	2.95e-06	265.694	-0.441195	0.272293	-1.6203	0.105168	0.149447	265.694	0.914467	0.274415	3.33243	0.000860913	0.00935721	265.694	2.24725	0.280969	7.99821	1.26e-15	8.88e-15	265.694	2.78247	0.28031	9.92641	3.2e-23	2.9e-22	265.694
Vigun01g025200	2273.07	-1.58465	0.214717	-7.38019	1.58e-13	1.84e-12	2273.07	-1.87948	0.214776	-8.75086	2.12e-18	2.77e-17	2273.07	-0.294827	0.215385	-1.36884	0.171049	0.618692	2273.07	-1.29391	0.214291	-6.03812	1.56e-09	7.5e-09	2273.07	-1.30139	0.214259	-6.07394	1.25e-09	4.58e-09	2273.07	-0.00747951	0.214444	-0.0348785	0.972177	0.985007	2273.07	-2.0693	0.214985	-9.62532	6.25e-22	6.75e-21	2273.07	-2.29478	0.215312	-10.6579	1.6e-26	1.73e-25	2273.07
Vigun01g025300	288.762	-1.08172	0.269502	-4.01376	5.98e-05	0.000238903	288.762	-1.34678	0.269768	-4.99235	5.97e-07	2.68e-06	288.762	-0.265058	0.272861	-0.971403	0.331347	0.749198	288.762	-3.01529	0.274304	-10.9925	4.15e-28	1.16e-26	288.762	-5.16275	0.307827	-16.7716	3.94e-63	4.16e-61	288.762	-2.14746	0.31594	-6.79705	1.07e-11	2.64e-09	288.762	-1.34007	0.265164	-5.05373	4.33e-07	1.45e-06	288.762	-1.40132	0.265601	-5.27604	1.32e-07	4.08e-07	288.762
Vigun01g025500	153.651	-0.861969	0.297154	-2.90074	0.00372277	0.00990702	153.651	-0.899223	0.296226	-3.0356	0.00240058	0.00589245	153.651	-0.0372541	0.299945	-0.124203	0.901155	0.978851	153.651	-2.68945	0.30588	-8.7925	1.46e-18	1.7e-17	153.651	-4.0286	0.328699	-12.2562	1.56e-34	2.96e-33	153.651	-1.33915	0.34084	-3.92898	8.53e-05	0.00175853	153.651	-1.20163	0.292436	-4.10904	3.97e-05	0.000106138	153.651	-2.03869	0.29807	-6.83963	7.94e-12	3.49e-11	153.651
Vigun01g025600	973.687	-0.60091	0.226684	-2.65087	0.00802838	0.0194762	973.687	-0.852864	0.226754	-3.76119	0.000169108	0.00051956	973.687	-0.251954	0.227429	-1.10784	0.267932	0.708152	973.687	-1.26713	0.225726	-5.61355	1.98e-08	8.46e-08	973.687	-1.99576	0.226571	-8.80852	1.27e-18	8.85e-18	973.687	-0.728632	0.227127	-3.20803	0.00133647	0.0126305	973.687	-1.58027	0.225117	-7.01976	2.22e-12	1.22e-11	973.687	-1.79486	0.225497	-7.95958	1.73e-15	9.86e-15	973.687
Vigun01g025700	61.4064	-0.658611	0.209388	-3.14541	0.00165853	0.00482936	61.4064	-0.343668	0.200326	-1.71555	0.086245	0.140636	61.4064	0.314943	0.210873	1.49352	0.135302	0.574158	61.4064	-0.330377	0.195636	-1.68873	0.0912707	0.139746	61.4064	-0.100148	0.191992	-0.521626	0.601931	0.676967	61.4064	0.230229	0.188373	1.2222	0.221632	0.409949	61.4064	-0.231894	0.213597	-1.08566	0.277629	0.364663	61.4064	0.224438	0.2062	1.08845	0.276398	0.351316	61.4064
Vigun01g025800	50.1067	-0.687659	0.541825	-1.26915	0.204387	0.30762	50.1067	-1.21366	0.550718	-2.20377	0.0275404	0.0522516	50.1067	-0.525998	0.563088	-0.934131	0.350236	0.761802	50.1067	1.21789	0.502623	2.42307	0.0153901	0.028698	50.1067	1.30116	0.502053	2.59167	0.00955102	0.0166285	50.1067	0.083269	0.489816	0.170001	0.86501	0.929985	50.1067	-0.304124	0.504966	-0.602266	0.546997	0.63711	50.1067	-0.812545	0.511863	-1.58743	0.112416	0.159592	50.1067
Vigun01g025900	7.86747	0.643706	0.749835	0.858464	0.390636	0.512081	7.86747	1.54217	0.707711	2.17909	0.0293249	0.0551873	7.86747	0.89846	0.655822	1.36998	0.170695	0.618486	7.86747	0.087961	0.767635	0.114587	0.908773	0.936127	7.86747	0.157257	0.758504	0.207326	0.835756	0.873697	7.86747	0.0692963	0.707703	0.0979172	0.921998	0.961425	7.86747	0.148168	0.570012	0.259938	0.794911	0.846777	7.86747	-0.216094	0.579814	-0.372696	0.709375	0.770686	7.86747
Vigun01g026000	3.27582	-1.11916	0.798063	-1.40235	0.160812	0.252894	3.27582	-0.989175	0.765571	-1.29208	0.196331	0.282488	3.27582	0.129986	0.849226	0.153064	0.878348	0.974118	3.27582	0.199577	0.68587	0.290984	0.771064	0.825308	3.27582	-0.39427	0.709026	-0.556072	0.578161	0.655218	3.27582	-0.593847	0.667631	-0.889484	0.373743	NA	3.27582	-1.80861	0.90145	-2.00633	0.0448211	0.0733449	3.27582	-2.67807	1.03944	-2.57645	0.009982	0.0173788	3.27582
Vigun01g026200	885.095	-1.22533	0.191813	-6.38815	1.68e-10	1.48e-09	885.095	-1.36104	0.191674	-7.1008	1.24e-12	1.04e-11	885.095	-0.135712	0.193359	-0.701864	0.482764	0.835615	885.095	-1.4037	0.191538	-7.32855	2.33e-13	1.66e-12	885.095	-1.54239	0.191603	-8.04994	8.28e-16	4.86e-15	885.095	-0.138698	0.192671	-0.719869	0.471606	0.657971	885.095	-1.76489	0.190622	-9.25857	2.07e-20	2.03e-19	885.095	-2.06607	0.191435	-10.7926	3.73e-27	4.15e-26	885.095
Vigun01g026300	203.022	0.154031	0.124538	1.23682	0.216155	0.322341	203.022	0.140272	0.123097	1.13952	0.254486	0.350432	203.022	-0.0137597	0.121271	-0.113462	0.909664	0.980178	203.022	0.357833	0.11931	2.99917	0.00270712	0.00586063	203.022	0.340141	0.118892	2.86094	0.00422391	0.00777787	203.022	-0.0176911	0.111684	-0.158404	0.874139	0.934844	203.022	-0.496718	0.121686	-4.08196	4.47e-05	0.000118468	203.022	-0.363006	0.120816	-3.00462	0.00265912	0.0050684	203.022
Vigun01g026366	2.89782	0.79413	0.790678	1.00437	0.315202	0.434092	2.89782	-0.651727	0.909122	-0.716875	0.473451	0.576713	2.89782	-1.44586	0.843691	-1.71373	0.0865787	0.505504	2.89782	0.235034	0.652582	0.36016	0.718727	0.783344	2.89782	-0.501995	0.683491	-0.734458	0.46267	0.544233	2.89782	-0.737029	0.640778	-1.15021	0.250058	NA	2.89782	-1.33576	0.970349	-1.37658	0.168643	0.236926	2.89782	-3.74245	1.2091	-3.09525	0.00196648	0.0038168	2.89782
Vigun01g026432	30.3286	-0.106942	0.359233	-0.297695	0.765936	0.836344	30.3286	0.386951	0.349408	1.10744	0.268102	0.366097	30.3286	0.493892	0.350567	1.40884	0.158883	0.604742	30.3286	0.250908	0.357457	0.701926	0.482725	0.573706	30.3286	0.622395	0.352617	1.76507	0.0775517	0.113633	30.3286	0.371487	0.338337	1.09798	0.272214	0.467881	30.3286	0.465519	0.383346	1.21436	0.224611	0.303593	30.3286	0.265783	0.389018	0.683215	0.494471	0.575794	30.3286
Vigun01g026500	15.2223	-0.498226	0.469408	-1.06139	0.288512	0.40456	15.2223	-0.307323	0.461005	-0.666636	0.505005	0.606348	15.2223	0.190903	0.470645	0.40562	0.685022	0.919172	15.2223	-0.524971	0.497417	-1.05539	0.291245	0.378158	15.2223	0.496377	0.474586	1.04592	0.2956	0.372613	15.2223	1.02135	0.472319	2.16241	0.0305864	0.107785	15.2223	1.18433	0.564205	2.09912	0.0358066	0.0598323	15.2223	0.389914	0.595658	0.654594	0.512729	0.593045	15.2223
Vigun01g026550	0.719613	-1.36668	1.7638	-0.774852	0.438427	0.559072	0.719613	-0.824379	1.75604	-0.469454	0.638745	0.724268	0.719613	0.542305	1.85394	0.292514	0.769893	NA	0.719613	-1.28779	1.5815	-0.814286	0.415481	NA	0.719613	-2.69988	1.68871	-1.59878	0.109869	0.155362	0.719613	-1.41209	1.76461	-0.80023	0.423578	NA	0.719613	0.0145148	1.81441	0.00799972	0.993617	0.995122	0.719613	0.179701	1.77993	0.10096	0.919583	0.942224	0.719613
Vigun01g026600	516.413	0.293429	0.234401	1.25182	0.210634	0.31555	516.413	0.527495	0.232688	2.26696	0.0233926	0.0452636	516.413	0.234066	0.230981	1.01335	0.310891	0.737671	516.413	2.65135	0.226445	11.7086	1.15e-31	4.3e-30	516.413	2.76165	0.226352	12.2007	3.08e-34	5.74e-33	516.413	0.110296	0.22043	0.500365	0.616818	0.769498	516.413	1.16789	0.284639	4.10305	4.08e-05	0.000108784	516.413	1.12318	0.286068	3.92626	8.63e-05	0.000198298	516.413
Vigun01g026700	378.968	4.43148	0.620715	7.13931	9.38e-13	1.03e-11	378.968	4.22509	0.620715	6.80682	9.98e-12	7.74e-11	378.968	-0.206384	0.614591	-0.335807	0.737017	0.936012	378.968	1.18898	0.624448	1.90405	0.0569034	0.0922219	378.968	0.369842	0.625922	0.590875	0.554604	0.632744	378.968	-0.81914	0.620146	-1.32088	0.18654	0.367482	378.968	3.62247	0.641942	5.64299	1.67e-08	6.47e-08	378.968	4.79978	0.640809	7.49019	6.88e-14	3.5e-13	378.968
Vigun01g026900	814.088	0.168688	0.128427	1.3135	0.189016	0.288862	814.088	0.367554	0.127617	2.88013	0.00397511	0.00930041	814.088	0.198866	0.127101	1.56462	0.117671	0.550852	814.088	0.686451	0.12654	5.42477	5.8e-08	2.35e-07	814.088	0.745686	0.126376	5.90055	3.62e-09	1.28e-08	814.088	0.0592357	0.124081	0.477396	0.63308	0.781219	814.088	0.59557	0.129031	4.61572	3.92e-06	1.18e-05	814.088	0.872544	0.128675	6.78097	1.19e-11	5.18e-11	814.088
Vigun01g026950	10.2161	-0.18055	0.432184	-0.417762	0.676121	0.767826	10.2161	-0.0379007	0.416496	-0.0909991	0.927493	0.948308	10.2161	0.142649	0.423196	0.337077	0.736059	0.935791	10.2161	0.829396	0.465577	1.78144	0.074841	0.11738	10.2161	1.19885	0.4527	2.64821	0.00809181	0.0142448	10.2161	0.369451	0.367957	1.00406	0.31535	0.512999	10.2161	0.877765	0.439339	1.99792	0.0457249	0.0746733	10.2161	1.00838	0.434608	2.32021	0.0203296	0.0336417	10.2161
Vigun01g027000	64.7357	-2.41751	0.33939	-7.12309	1.06e-12	1.15e-11	64.7357	-2.27929	0.334297	-6.81815	9.22e-12	7.19e-11	64.7357	0.138219	0.353652	0.390834	0.69592	0.922647	64.7357	-1.24973	0.323685	-3.86094	0.000112949	0.000304709	64.7357	-1.32958	0.323552	-4.10933	3.97e-05	9.52e-05	64.7357	-0.0798518	0.326602	-0.244493	0.806849	0.894317	64.7357	-2.35547	0.39129	-6.01976	1.75e-09	7.45e-09	64.7357	-2.81544	0.413464	-6.8094	9.8e-12	4.28e-11	64.7357
Vigun01g027100	2869.12	1.54438	0.217592	7.09761	1.27e-12	1.38e-11	2869.12	1.89641	0.217474	8.7202	2.78e-18	3.61e-17	2869.12	0.35203	0.216735	1.62424	0.104325	0.534926	2869.12	0.831382	0.218354	3.80749	0.000140384	0.000373218	2869.12	1.47937	0.218112	6.78259	1.18e-11	5.08e-11	2869.12	0.647983	0.217069	2.98515	0.00283439	0.0214873	2869.12	1.12065	0.216922	5.16614	2.39e-07	8.21e-07	2869.12	1.273	0.216915	5.86863	4.39e-09	1.55e-08	2869.12
Vigun01g027200	34.076	-0.36279	0.38875	-0.933222	0.350706	0.471718	34.076	-0.0889127	0.375035	-0.237078	0.812596	0.86858	34.076	0.273877	0.38488	0.711591	0.476718	0.832184	34.076	-0.225897	0.332	-0.680411	0.496244	0.586239	34.076	-1.0644	0.343824	-3.09576	0.0019631	0.0037944	34.076	-0.838499	0.338563	-2.47664	0.0132626	0.0608951	34.076	-2.19721	0.341047	-6.44255	1.17e-10	5.58e-10	34.076	-1.77458	0.331941	-5.34606	8.99e-08	2.82e-07	34.076
Vigun01g027300	123.196	0.041439	0.210305	0.197042	0.843795	0.894805	123.196	-0.0387133	0.209307	-0.184959	0.853261	0.897878	123.196	-0.0801523	0.208565	-0.384304	0.700753	0.925174	123.196	0.170215	0.202794	0.83935	0.401273	0.493996	123.196	0.165859	0.20233	0.819746	0.412361	0.493867	123.196	-0.004356	0.197179	-0.0220916	0.982375	0.990903	123.196	0.542474	0.212782	2.54944	0.0107898	0.0201262	123.196	0.820421	0.211318	3.8824	0.000103429	0.000235138	123.196
Vigun01g027401	207.59	5.07201	0.378624	13.3959	6.39e-41	2.89e-39	207.59	5.1819	0.378001	13.7087	9.01e-43	3.55e-41	207.59	0.109893	0.249746	0.44002	0.659923	0.911489	207.59	4.65815	0.412286	11.2984	1.34e-29	4.26e-28	207.59	5.2126	0.410976	12.6835	7.3e-37	1.6e-35	207.59	0.554451	0.25067	2.21188	0.0269751	0.0990516	207.59	6.05206	0.387712	15.6097	6.25e-55	3.29e-53	207.59	6.803	0.387035	17.5772	3.68e-69	2.3e-67	207.59
Vigun01g027500	308.661	-0.384182	0.168021	-2.28651	0.0222246	0.0475174	308.661	-0.537654	0.167804	-3.20407	0.00135502	0.00350395	308.661	-0.153472	0.169225	-0.906912	0.364453	0.769641	308.661	-0.820381	0.163457	-5.01893	5.2e-07	1.91e-06	308.661	-1.22074	0.164397	-7.42554	1.12e-13	5.64e-13	308.661	-0.400356	0.164925	-2.42751	0.0152029	0.0668073	308.661	-0.625307	0.167005	-3.74425	0.000180933	0.000442776	308.661	-0.58347	0.167254	-3.48852	0.000485697	0.00102296	308.661
Vigun01g027600	250.91	-0.86371	0.197577	-4.3715	1.23e-05	5.61e-05	250.91	-1.45313	0.199684	-7.27713	3.41e-13	3e-12	250.91	-0.589417	0.202622	-2.90894	0.00362652	0.176657	250.91	-1.52299	0.199008	-7.6529	1.96e-14	1.56e-13	250.91	-2.39349	0.20447	-11.7058	1.19e-31	1.88e-30	250.91	-0.8705	0.208003	-4.18503	2.85e-05	0.000747297	250.91	-1.75181	0.201931	-8.67527	4.13e-18	3.47e-17	250.91	-1.8078	0.203082	-8.90182	5.49e-19	3.88e-18	250.91
Vigun01g027700	26.0349	-1.31944	0.36475	-3.61737	0.00029761	0.00102585	26.0349	-1.40377	0.360018	-3.89917	9.65e-05	0.00030823	26.0349	-0.0843348	0.398261	-0.211758	0.832296	0.962243	26.0349	-0.651085	0.310656	-2.09584	0.0360964	0.0617211	26.0349	-0.933413	0.314346	-2.96938	0.00298401	0.00562157	26.0349	-0.282328	0.31531	-0.895398	0.370575	0.567025	26.0349	-2.05501	0.360571	-5.69933	1.2e-08	4.72e-08	26.0349	-1.59067	0.339634	-4.68347	2.82e-06	7.62e-06	26.0349
Vigun01g027800	97.4525	-0.44829	0.363592	-1.23295	0.217595	0.32397	97.4525	-0.414383	0.361086	-1.1476	0.251133	0.346807	97.4525	0.0339077	0.3652	0.092847	0.926025	0.983784	97.4525	-0.0643065	0.34052	-0.188848	0.850212	0.890033	97.4525	-0.557448	0.34144	-1.63264	0.102546	0.146215	97.4525	-0.493141	0.340037	-1.45026	0.146987	0.31542	97.4525	-1.32899	0.357882	-3.7135	0.000204414	0.000497429	97.4525	-1.6023	0.362673	-4.41802	9.96e-06	2.55e-05	97.4525
Vigun01g027900	148.206	6.67892	0.463856	14.3987	5.27e-47	2.99e-45	148.206	6.05123	0.464213	13.0355	7.69e-39	2.67e-37	148.206	-0.627693	0.339004	-1.85158	0.0640858	0.470784	148.206	2.23173	0.440123	5.07068	3.96e-07	1.47e-06	148.206	1.10404	0.45189	2.44316	0.0145594	0.0246083	148.206	-1.12769	0.378737	-2.9775	0.00290612	0.0218331	148.206	5.39735	0.456054	11.8349	2.58e-32	4.94e-31	148.206	5.78463	0.455607	12.6966	6.18e-37	1.09e-35	148.206
Vigun01g028000	89.7682	6.93385	0.556414	12.4617	1.21e-35	4.41e-34	89.7682	6.56057	0.556599	11.7869	4.56e-32	1.2e-30	89.7682	-0.373282	0.324489	-1.15037	0.249991	0.694562	89.7682	3.13929	0.531331	5.90834	3.46e-09	1.6e-08	89.7682	1.86445	0.546386	3.41234	0.000644077	0.00132957	89.7682	-1.27483	0.379354	-3.36053	0.00077793	0.00869449	89.7682	5.6891	0.561077	10.1396	3.69e-24	4.51e-23	89.7682	6.01867	0.56053	10.7375	6.79e-27	7.48e-26	89.7682
Vigun01g028200	2.76511	-0.043987	1.1208	-0.0392461	0.968694	0.988068	2.76511	-0.235615	1.12152	-0.210086	0.8336	0.883813	2.76511	-0.191628	1.1207	-0.17099	0.864232	0.970093	2.76511	1.53334	0.891462	1.72003	0.0854277	0.131798	2.76511	1.59382	0.887257	1.79634	0.0724403	0.106804	2.76511	0.0604793	0.74379	0.0813123	0.935194	NA	2.76511	1.30311	1.35306	0.96308	0.335507	0.427527	2.76511	3.05698	1.2383	2.46868	0.0135613	0.023132	2.76511
Vigun01g028300	16.575	-2.52767	0.48704	-5.18985	2.1e-07	1.28e-06	16.575	-1.87029	0.424517	-4.40568	1.05e-05	3.96e-05	16.575	0.657377	0.53483	1.22913	0.219022	0.66731	16.575	0.123712	0.343879	0.359755	0.71903	0.783585	16.575	-0.491956	0.351652	-1.39899	0.161817	0.219425	16.575	-0.615668	0.339795	-1.81188	0.0700042	0.192261	16.575	-1.87728	0.572039	-3.28174	0.0010317	0.00227492	16.575	-3.11473	0.742431	-4.19531	2.72e-05	6.63e-05	16.575
Vigun01g028400	2277.24	-0.209078	0.129619	-1.61302	0.10674	0.180194	2277.24	-0.14274	0.129323	-1.10374	0.269704	0.367865	2277.24	0.0663384	0.129518	0.512195	0.608514	0.893742	2277.24	-0.084937	0.127887	-0.664158	0.506589	0.595925	2277.24	0.114275	0.127766	0.894409	0.371103	0.452423	2277.24	0.199212	0.127475	1.56275	0.118111	0.273933	2277.24	-0.442198	0.128995	-3.42802	0.000608009	0.00138716	2277.24	-0.548231	0.129249	-4.24166	2.22e-05	5.46e-05	2277.24
Vigun01g028500	154.574	-0.47115	0.426032	-1.1059	0.268768	0.382747	154.574	-0.942508	0.427303	-2.20571	0.027404	0.0520366	154.574	-0.471358	0.428917	-1.09895	0.271791	0.710243	154.574	0.974731	0.423722	2.3004	0.0214255	0.0386546	154.574	0.22878	0.424923	0.538403	0.590299	0.666509	154.574	-0.745952	0.42058	-1.77363	0.0761251	0.204471	154.574	0.546518	0.437175	1.25011	0.211258	0.287944	154.574	-0.166256	0.443925	-0.374514	0.708022	0.769803	154.574
Vigun01g028600	14.2997	-1.73948	0.612001	-2.84229	0.00447907	0.0116616	14.2997	-1.33346	0.569893	-2.33985	0.0192914	0.0381833	14.2997	0.406019	0.653119	0.621662	0.534164	0.859828	14.2997	-0.741751	0.456863	-1.62358	0.104466	0.156985	14.2997	-0.542755	0.453883	-1.1958	0.231773	0.301268	14.2997	0.198996	0.455198	0.437164	0.661993	0.800622	14.2997	0.280528	0.733453	0.382476	0.702108	0.772759	14.2997	0.669991	0.706688	0.948073	0.343093	0.423183	14.2997
Vigun01g028700	5.66034	-0.627745	0.682522	-0.919744	0.357707	0.479082	5.66034	-0.985606	0.692885	-1.42247	0.154891	0.231514	5.66034	-0.357861	0.720419	-0.496739	0.619373	0.897561	5.66034	-2.02744	0.592419	-3.42231	0.000620916	0.00149616	5.66034	-2.57716	0.610245	-4.22316	2.41e-05	5.92e-05	5.66034	-0.54972	0.639554	-0.859537	0.390044	0.585296	5.66034	-0.660808	1.53341	-0.43094	0.666512	0.743742	5.66034	0.738747	1.4593	0.506233	0.612693	0.686521	5.66034
Vigun01g028900	27.4678	2.3211	0.528178	4.39454	1.11e-05	5.09e-05	27.4678	1.91599	0.529243	3.62025	0.000294319	0.000862909	27.4678	-0.405111	0.499145	-0.811609	0.417016	0.801882	27.4678	-0.176572	0.548927	-0.321668	0.747704	0.805874	27.4678	0.188511	0.541558	0.34809	0.727773	0.785898	27.4678	0.365083	0.532174	0.686022	0.492699	0.67445	27.4678	3.15338	0.693232	4.54881	5.4e-06	1.6e-05	27.4678	4.35079	0.683063	6.36953	1.9e-10	7.5e-10	27.4678
Vigun01g029000	367.3	-1.02049	0.38092	-2.67903	0.00738364	0.0181167	367.3	-0.984544	0.380136	-2.58998	0.00959826	0.0205759	367.3	0.0359507	0.382659	0.0939496	0.925149	0.983418	367.3	0.71835	0.376731	1.9068	0.0565469	0.0916994	367.3	-0.0774687	0.377353	-0.205295	0.837342	0.875045	367.3	-0.795819	0.3758	-2.11767	0.0342033	0.116992	367.3	-0.183769	0.379644	-0.484056	0.628346	0.710777	367.3	-1.36254	0.384652	-3.54228	0.000396689	0.000845482	367.3
Vigun01g029100	169.857	0.298569	0.202382	1.47527	0.140139	0.226016	169.857	0.441443	0.199132	2.21683	0.0266346	0.0507359	169.857	0.142875	0.194933	0.732941	0.463594	0.827586	169.857	1.16363	0.19134	6.08145	1.19e-09	5.82e-09	169.857	1.50926	0.189783	7.95256	1.83e-15	1.05e-14	169.857	0.34563	0.175263	1.97207	0.0486016	0.149022	169.857	0.226283	0.183341	1.23422	0.217121	0.294858	169.857	0.313677	0.183351	1.7108	0.0871177	0.127109	169.857
Vigun01g029150	8.78234	2.31418	0.552009	4.19229	2.76e-05	0.000118088	8.78234	1.9274	0.556421	3.46393	0.000532348	0.00149153	8.78234	-0.386777	0.411022	-0.941012	0.346699	0.760319	8.78234	1.61031	0.858492	1.87575	0.0606901	0.0976342	8.78234	3.2854	0.808908	4.06153	4.88e-05	0.000115603	8.78234	1.67509	0.497122	3.36957	0.000752843	0.00851757	8.78234	1.26871	0.494531	2.56549	0.010303	0.0192784	8.78234	1.88962	0.479551	3.9404	8.13e-05	0.000187526	8.78234
Vigun01g029200	1546.81	-1.23889	0.454222	-2.72749	0.00638178	0.0159418	1546.81	-0.969209	0.454076	-2.13446	0.032805	0.0608842	1546.81	0.269679	0.454371	0.593522	0.552832	0.869732	1546.81	-1.5161	0.45474	-3.33399	0.000856093	0.0020154	1546.81	-2.10403	0.455068	-4.62354	3.77e-06	1.01e-05	1546.81	-0.587927	0.455445	-1.29088	0.196744	0.380239	1546.81	-2.05138	0.454179	-4.51668	6.28e-06	1.85e-05	1546.81	-2.60511	0.454518	-5.73159	9.95e-09	3.41e-08	1546.81
Vigun01g029300	264.363	-0.0726487	0.191301	-0.379762	0.704122	0.789389	264.363	0.258839	0.18907	1.36901	0.170996	0.251491	264.363	0.331487	0.189238	1.75169	0.0798266	0.492795	264.363	0.817842	0.190478	4.29363	1.76e-05	5.32e-05	264.363	1.32826	0.189213	7.01988	2.22e-12	1.01e-11	264.363	0.510413	0.182915	2.79044	0.0052637	0.0325547	264.363	0.292272	0.192985	1.51448	0.129905	0.188716	264.363	0.479727	0.192545	2.49151	0.0127202	0.0218003	264.363
Vigun01g029400	118.425	-0.565462	0.136903	-4.13038	3.62e-05	0.000151085	118.425	-0.557354	0.133978	-4.16003	3.18e-05	0.000110761	118.425	0.00810829	0.1408	0.0575873	0.954077	0.989398	118.425	-0.250456	0.133585	-1.87488	0.0608098	0.0978155	118.425	-0.0790679	0.130822	-0.604393	0.545583	0.624094	118.425	0.171388	0.126533	1.3545	0.175578	0.353577	118.425	-0.796523	0.129247	-6.16281	7.15e-10	3.17e-09	118.425	-0.763109	0.128797	-5.92488	3.13e-09	1.12e-08	118.425
Vigun01g029500	131.414	-0.129624	0.225612	-0.574546	0.565598	0.675712	131.414	-0.385583	0.226053	-1.70572	0.0880611	0.143143	131.414	-0.255958	0.226726	-1.12893	0.258927	0.702387	131.414	-0.221283	0.217604	-1.01691	0.309198	0.397389	131.414	-0.789528	0.219954	-3.58951	0.000331299	0.000710634	131.414	-0.568245	0.218024	-2.60634	0.00915147	0.0474205	131.414	-0.049902	0.223333	-0.223442	0.823191	0.869768	131.414	-0.223871	0.225327	-0.993539	0.320447	0.399387	131.414
Vigun01g029600	254.361	-0.228774	0.163679	-1.3977	0.162204	0.254716	254.361	-0.123378	0.161582	-0.763562	0.445128	0.549631	254.361	0.105396	0.162932	0.646872	0.517715	0.852069	254.361	1.15286	0.155949	7.39255	1.44e-13	1.05e-12	254.361	1.34746	0.155365	8.67289	4.21e-18	2.84e-17	254.361	0.194599	0.147684	1.31767	0.187615	0.368831	254.361	0.557853	0.167839	3.32374	0.000888185	0.00197597	254.361	0.463155	0.16907	2.73943	0.0061546	0.01106	254.361
Vigun01g029700	81.9862	-0.0670724	0.183231	-0.366054	0.714325	0.797201	81.9862	-0.372015	0.185179	-2.00894	0.044543	0.0795671	81.9862	-0.304942	0.185509	-1.64381	0.100215	0.527813	81.9862	0.114861	0.174329	0.65888	0.509973	0.599235	81.9862	0.141762	0.173032	0.819282	0.412625	0.494062	81.9862	0.0269003	0.163058	0.164974	0.868965	0.931885	81.9862	-0.916216	0.167961	-5.45494	4.9e-08	1.81e-07	81.9862	-0.919349	0.168371	-5.46025	4.75e-08	1.54e-07	81.9862
Vigun01g029800	382.185	-0.326418	0.194087	-1.68182	0.0926044	0.160017	382.185	-0.359969	0.193669	-1.85868	0.0630725	0.107378	382.185	-0.0335509	0.194352	-0.17263	0.862942	0.970093	382.185	-1.4487	0.195703	-7.40253	1.34e-13	9.8e-13	382.185	-2.00749	0.197688	-10.1549	3.15e-24	3.13e-23	382.185	-0.558796	0.199988	-2.79415	0.00520359	0.0323119	382.185	-0.458523	0.194447	-2.35809	0.0183693	0.0327271	382.185	-0.317629	0.194348	-1.63433	0.102189	0.146647	382.185
Vigun01g030000	1103.88	0.244477	0.111783	2.18708	0.0287369	0.0593217	1103.88	0.103604	0.111653	0.92791	0.353454	0.457094	1103.88	-0.140873	0.110981	-1.26934	0.204318	0.652664	1103.88	0.975109	0.1095	8.90507	5.34e-19	6.51e-18	1103.88	1.00744	0.109396	9.20911	3.29e-20	2.55e-19	1103.88	0.0323279	0.107007	0.302109	0.762569	0.867543	1103.88	0.273951	0.111066	2.46657	0.0136414	0.024951	1103.88	0.502037	0.11083	4.52981	5.9e-06	1.55e-05	1103.88
Vigun01g030100	130.129	1.04964	0.151495	6.92856	4.25e-12	4.39e-11	130.129	1.10808	0.150089	7.38279	1.55e-13	1.41e-12	130.129	0.0584349	0.139982	0.417447	0.676351	0.916949	130.129	-0.453064	0.158794	-2.85316	0.00432864	0.00902913	130.129	-0.70269	0.160494	-4.3783	1.2e-05	3.04e-05	130.129	-0.249626	0.158927	-1.5707	0.116252	0.271068	130.129	0.801629	0.155306	5.16162	2.45e-07	8.4e-07	130.129	0.963849	0.154593	6.23474	4.53e-10	1.74e-09	130.129
Vigun01g030300	172.759	0.0909771	0.152915	0.59495	0.551877	0.663927	172.759	0.144378	0.150955	0.956433	0.338854	0.442235	172.759	0.0534013	0.149751	0.356602	0.72139	0.931642	172.759	0.65094	0.148521	4.38282	1.17e-05	3.64e-05	172.759	0.82916	0.147368	5.62647	1.84e-08	6.14e-08	172.759	0.17822	0.138068	1.29081	0.196771	0.380241	172.759	0.703245	0.160705	4.37599	1.21e-05	3.44e-05	172.759	0.926847	0.159405	5.81442	6.08e-09	2.12e-08	172.759
Vigun01g030400	707.079	-0.386134	0.0821361	-4.70114	2.59e-06	1.32e-05	707.079	-0.520348	0.0819234	-6.35165	2.13e-10	1.45e-09	707.079	-0.134215	0.0829483	-1.61805	0.105651	0.53701	707.079	-0.634804	0.0808356	-7.85302	4.06e-15	3.45e-14	707.079	-0.693632	0.0807264	-8.59238	8.52e-18	5.65e-17	707.079	-0.0588289	0.0807852	-0.728214	0.466482	0.653484	707.079	-0.569612	0.0849285	-6.70696	1.99e-11	1.01e-10	707.079	-0.502692	0.0849349	-5.91855	3.25e-09	1.16e-08	707.079
Vigun01g030500	6.61952	5.60308	1.12491	4.98094	6.33e-07	3.57e-06	6.61952	6.05141	1.12154	5.39561	6.83e-08	3.46e-07	6.61952	0.448322	0.526919	0.850837	0.39486	0.788053	6.61952	0.686377	1.41043	0.486642	0.626512	0.705563	6.61952	0.628781	1.40427	0.447763	0.654324	0.724257	6.61952	-0.0575954	1.27923	-0.0450235	0.964089	0.981368	6.61952	2.32062	1.27957	1.8136	0.0697396	0.108842	6.61952	2.617	1.25104	2.09187	0.0364504	0.0576141	6.61952
Vigun01g030550	0.570653	3.34064	2.9894	1.1175	0.263782	0.376928	0.570653	4.02886	2.96827	1.35731	0.174683	0.256075	0.570653	0.688217	2.83606	0.242667	0.808264	NA	0.570653	0.133387	3.11518	0.0428184	0.965846	NA	0.570653	-0.685737	3.11518	-0.220128	0.825772	0.865293	0.570653	-0.819124	3.11518	-0.262946	0.792592	NA	0.570653	0.0605658	3.11504	0.019443	0.984488	0.990481	0.570653	1.39954	3.09101	0.452777	0.65071	0.720193	0.570653
Vigun01g030600	1332.73	-0.340022	0.381604	-0.891034	0.372911	0.494465	1332.73	-0.384082	0.381581	-1.00655	0.31415	0.415718	1332.73	-0.0440593	0.381623	-0.115452	0.908087	0.980095	1332.73	-0.436311	0.382452	-1.14083	0.253942	0.33709	1332.73	-0.63089	0.38249	-1.64943	0.0990593	0.141791	1332.73	-0.194579	0.382408	-0.508826	0.610874	0.765035	1332.73	-0.0379025	0.390898	-0.0969626	0.922756	0.950828	1332.73	0.0212932	0.391081	0.054447	0.956579	0.971057	1332.73
Vigun01g030700	7.31379	1.38374	0.483733	2.86053	0.00422928	0.0110952	7.31379	1.1823	0.483816	2.4437	0.0145374	0.0297603	7.31379	-0.201433	0.432989	-0.465214	0.641778	0.904496	7.31379	-0.297173	0.465288	-0.638685	0.523028	0.611686	7.31379	-1.49092	0.50936	-2.92705	0.00342195	0.00638393	7.31379	-1.19375	0.500832	-2.38353	0.0171475	0.0727379	7.31379	-1.28663	1.21502	-1.05894	0.289625	0.377952	7.31379	-0.471514	1.04338	-0.451908	0.651335	0.720695	7.31379
Vigun01g030800	1180.64	-0.477171	0.451734	-1.05631	0.290827	0.407238	1180.64	-0.52249	0.451712	-1.15669	0.247399	0.342422	1180.64	-0.0453188	0.451768	-0.100314	0.920095	0.9826	1180.64	-0.213505	0.452646	-0.471683	0.637153	0.714915	1180.64	-0.45078	0.4527	-0.99576	0.319367	0.398139	1180.64	-0.237275	0.452517	-0.524344	0.600039	0.756648	1180.64	-0.168459	0.460343	-0.365942	0.714409	0.782971	1180.64	0.134425	0.459749	0.292388	0.76999	0.820907	1180.64
Vigun01g030900	514.727	-0.367715	0.108157	-3.39984	0.000674255	0.00213982	514.727	-0.385425	0.107557	-3.58344	0.000339102	0.00098399	514.727	-0.0177106	0.10858	-0.163111	0.870431	0.971988	514.727	-0.44395	0.108383	-4.09612	4.2e-05	0.000120255	514.727	-0.422694	0.108028	-3.91282	9.12e-05	0.000209454	514.727	0.0212559	0.107487	0.197754	0.843238	0.916464	514.727	-0.394409	0.110362	-3.57378	0.000351866	0.000831062	514.727	-0.345207	0.11051	-3.12377	0.0017855	0.00348572	514.727
Vigun01g031100	47.9176	-0.557675	0.228122	-2.44464	0.0144998	0.0327775	47.9176	-1.08539	0.236106	-4.59702	4.29e-06	1.7e-05	47.9176	-0.527711	0.244856	-2.15519	0.031147	0.376904	47.9176	-1.60823	0.205014	-7.84447	4.35e-15	3.69e-14	47.9176	-2.32743	0.216882	-10.7314	7.25e-27	8.52e-26	47.9176	-0.719205	0.227392	-3.16284	0.00156239	0.0140331	47.9176	-1.14476	0.226053	-5.06412	4.1e-07	1.37e-06	47.9176	-1.38014	0.232202	-5.9437	2.79e-09	1e-08	47.9176
Vigun01g031200	443.946	-0.181809	0.409773	-0.443681	0.657273	0.752443	443.946	-0.181573	0.409592	-0.443302	0.657547	0.73988	443.946	0.000235661	0.409723	0.000575171	0.999541	0.999849	443.946	-1.34022	0.410413	-3.26555	0.00109251	0.00252957	443.946	-2.90251	0.413911	-7.01239	2.34e-12	1.06e-11	443.946	-1.56228	0.414687	-3.76738	0.000164969	0.00286056	443.946	-0.0825805	0.410834	-0.201007	0.840693	0.883913	443.946	0.314287	0.410492	0.765633	0.443894	0.526436	443.946
Vigun01g031300	0.626683	1.43989	1.87911	0.76626	0.443521	0.564206	0.626683	-0.237592	1.89887	-0.125123	0.900426	0.930831	0.626683	-1.67748	1.87912	-0.892695	0.37202	NA	0.626683	0.0656361	1.66574	0.0394036	0.968569	NA	0.626683	-0.0719848	1.66973	-0.0431116	0.965613	0.980158	0.626683	-0.137621	1.58996	-0.086556	0.931024	NA	0.626683	0.781865	1.89885	0.411758	0.680517	0.755179	0.626683	1.75919	1.8307	0.960939	0.336583	0.416298	0.626683
Vigun01g031400	119.141	-0.495112	0.149721	-3.30691	0.000943329	0.00290856	119.141	-0.645199	0.149125	-4.32658	1.51e-05	5.55e-05	119.141	-0.150087	0.154843	-0.969291	0.3324	0.75057	119.141	-0.530637	0.140573	-3.77482	0.000160126	0.00042245	119.141	-0.626469	0.140542	-4.45753	8.29e-06	2.14e-05	119.141	-0.0958321	0.139898	-0.685015	0.493335	0.675108	119.141	-1.11271	0.141722	-7.85134	4.12e-15	2.79e-14	119.141	-0.772226	0.137449	-5.61827	1.93e-08	6.44e-08	119.141
Vigun01g031500	1.7963	1.16974	1.35842	0.861107	0.389179	0.510944	1.7963	2.47316	1.24898	1.98014	0.0476878	0.0844286	1.7963	1.30341	1.00207	1.30072	0.193355	NA	1.7963	1.63687	1.25649	1.30273	0.192667	0.266917	1.7963	2.32641	1.21795	1.91009	0.0561211	0.0848331	1.7963	0.689538	0.872566	0.790241	0.429387	NA	1.7963	2.66082	1.25232	2.12472	0.0336101	0.056519	1.7963	2.87916	1.24429	2.31389	0.0206736	0.0341771	1.7963
Vigun01g031600	50.6503	0.242303	0.375061	0.646035	0.518257	0.633887	50.6503	0.506985	0.370797	1.36729	0.171536	0.252089	50.6503	0.264683	0.367436	0.72035	0.471309	0.830903	50.6503	-0.399252	0.358175	-1.11468	0.264986	0.349281	50.6503	-0.843836	0.360442	-2.34111	0.0192263	0.0317881	50.6503	-0.444584	0.359056	-1.2382	0.215641	0.402478	50.6503	-0.0482575	0.377742	-0.127752	0.898345	0.931476	50.6503	0.352347	0.3741	0.941853	0.346268	0.426451	50.6503
Vigun01g031700	0.709395	0.632147	2.05248	0.307992	0.758088	0.830802	0.709395	1.88123	1.90428	0.987899	0.323202	0.425458	0.709395	1.24908	1.88875	0.66133	0.508401	NA	0.709395	-1.63615	1.91375	-0.854948	0.39258	NA	0.709395	-2.5015	1.92991	-1.29618	0.194915	0.258806	0.709395	-0.86535	2.05171	-0.42177	0.673193	NA	0.709395	1.53247	2.03799	0.751953	0.45208	0.547668	0.709395	2.02909	1.99124	1.01901	0.308199	0.386036	0.709395
Vigun01g031800	7.59552	0.238422	1.03818	0.229654	0.81836	0.875894	7.59552	0.346386	1.00068	0.346151	0.729229	0.801906	7.59552	0.107963	0.951713	0.113441	0.909681	0.980178	7.59552	1.3838	0.467142	2.96228	0.00305371	0.00655246	7.59552	1.7193	0.46241	3.71812	0.00020071	0.000443074	7.59552	0.335494	0.406078	0.826182	0.408701	0.602341	7.59552	-1.16328	0.721103	-1.6132	0.106701	0.158817	7.59552	0.0159529	0.608301	0.0262253	0.979078	0.98625	7.59552
Vigun01g031900	568.379	-0.623237	0.190742	-3.26743	0.00108529	0.00329972	568.379	-0.745543	0.190529	-3.91301	9.12e-05	0.000292308	568.379	-0.122305	0.191831	-0.637568	0.523755	0.854818	568.379	-1.67387	0.188641	-8.87329	7.1e-19	8.55e-18	568.379	-2.00088	0.189149	-10.5784	3.75e-26	4.22e-25	568.379	-0.327014	0.190696	-1.71484	0.0863743	0.222379	568.379	-0.304832	0.188423	-1.6178	0.105705	0.157548	568.379	-0.491867	0.188973	-2.60284	0.00924564	0.0161853	568.379
Vigun01g032000	1214.39	-0.732578	0.233827	-3.13299	0.00173035	0.00501816	1214.39	-1.27587	0.234012	-5.45217	4.98e-08	2.57e-07	1214.39	-0.543293	0.234278	-2.31901	0.0203947	0.335236	1214.39	-0.853208	0.235505	-3.62288	0.000291342	0.000740179	1214.39	-0.974386	0.235525	-4.13708	3.52e-05	8.48e-05	1214.39	-0.121178	0.235744	-0.514024	0.607235	0.762536	1214.39	-0.0529131	0.242088	-0.21857	0.826985	0.872834	1214.39	-0.298251	0.243401	-1.22535	0.220444	0.288873	1214.39
Vigun01g032100	381.629	-1.61481	0.20458	-7.89329	2.94e-15	3.94e-14	381.629	-1.67685	0.204131	-8.21457	2.13e-16	2.4e-15	381.629	-0.0620385	0.207322	-0.299237	0.764759	0.943746	381.629	-0.754823	0.215061	-3.50981	0.000448427	0.00110533	381.629	-0.716365	0.214267	-3.34333	0.000827804	0.00168449	381.629	0.038458	0.215058	0.178827	0.858074	0.926195	381.629	-1.9038	0.212751	-8.94851	3.6e-19	3.25e-18	381.629	-2.1537	0.215623	-9.98827	1.72e-23	1.58e-22	381.629
Vigun01g032200	238.62	0.30201	0.181908	1.66024	0.0968668	0.166342	238.62	0.294757	0.180258	1.6352	0.102008	0.161999	238.62	-0.00725256	0.176606	-0.0410663	0.967243	0.992198	238.62	2.35648	0.169373	13.913	5.28e-44	4.99e-42	238.62	2.28329	0.169328	13.4845	1.93e-41	5.54e-40	238.62	-0.0731855	0.153572	-0.476555	0.633679	0.781607	238.62	1.00444	0.191171	5.25417	1.49e-07	5.22e-07	238.62	1.05206	0.191334	5.49855	3.83e-08	1.25e-07	238.62
Vigun01g032300	2.29625	0.104981	1.05688	0.0993314	0.920875	0.953699	2.29625	-0.570288	1.07208	-0.531947	0.594763	0.687706	2.29625	-0.67527	1.06801	-0.63227	0.52721	NA	2.29625	-0.584213	1.56132	-0.374179	0.708271	0.775759	2.29625	-0.571623	1.54356	-0.370327	0.711139	0.771759	2.29625	0.0125902	1.54962	0.00812474	0.993517	NA	2.29625	2.16814	1.47812	1.46682	0.142426	0.204705	2.29625	1.42233	1.53536	0.926383	0.354247	0.434681	2.29625
Vigun01g033500	4.16574	-1.14509	0.774618	-1.47826	0.139338	0.224994	4.16574	-0.572905	0.692681	-0.827083	0.40819	0.512787	4.16574	0.572184	0.797758	0.71724	0.473226	0.831119	4.16574	-0.357616	0.645227	-0.554248	0.579409	0.664905	4.16574	-0.00136567	0.620627	-0.00220046	0.998244	0.998721	4.16574	0.35625	0.605117	0.58873	0.556042	NA	4.16574	1.7801	0.789603	2.25443	0.0241692	0.0420266	4.16574	2.17186	0.774355	2.80474	0.00503578	0.00919137	4.16574
Vigun01g033550	14.4902	0.488703	0.56681	0.862199	0.388578	0.510394	14.4902	-0.356734	0.607726	-0.586999	0.557205	0.654945	14.4902	-0.845437	0.576013	-1.46774	0.142175	0.581823	14.4902	-1.34358	0.814944	-1.64867	0.0992143	0.150223	14.4902	-3.74552	1.16597	-3.21237	0.00131645	0.00260891	14.4902	-2.40194	1.22594	-1.95927	0.0500814	0.152206	14.4902	-3.37301	0.460175	-7.32985	2.3e-13	1.37e-12	14.4902	-3.09441	0.443939	-6.97036	3.16e-12	1.43e-11	14.4902
Vigun01g033600	21.6815	0.234985	0.489645	0.479908	0.631293	0.731864	21.6815	-0.672702	0.546429	-1.23109	0.21829	0.308582	21.6815	-0.907687	0.527866	-1.71954	0.0855158	0.503165	21.6815	3.72548	0.420098	8.86812	7.44e-19	8.93e-18	21.6815	3.48199	0.420928	8.27217	1.32e-16	8.1e-16	21.6815	-0.243496	0.232682	-1.04648	0.295341	0.492924	21.6815	-1.22541	0.60803	-2.01539	0.0438642	0.0719242	21.6815	-1.37533	0.612158	-2.24668	0.0246602	0.040202	21.6815
Vigun01g033800	316.384	-0.0102316	0.138955	-0.0736328	0.941303	0.96926	316.384	0.163402	0.137495	1.18843	0.234666	0.327877	316.384	0.173634	0.137363	1.26405	0.206213	0.654966	316.384	-0.439936	0.140897	-3.12239	0.00179392	0.00400455	316.384	-0.317782	0.139909	-2.27135	0.0231258	0.037681	316.384	0.122154	0.139046	0.878517	0.379663	0.575837	316.384	-0.547016	0.137384	-3.98165	6.84e-05	0.000177194	316.384	-0.466018	0.13742	-3.39119	0.000695896	0.00143808	316.384
Vigun01g033866	57.9964	-0.472437	0.41204	-1.14658	0.251554	0.362755	57.9964	0.136762	0.405968	0.336879	0.736208	0.807814	57.9964	0.609199	0.409645	1.48714	0.136978	0.576576	57.9964	-0.41334	0.424651	-0.973364	0.330372	0.420316	57.9964	0.5718	0.415667	1.37562	0.168939	0.227866	57.9964	0.98514	0.413124	2.38461	0.0170972	0.0725954	57.9964	-0.435142	0.407878	-1.06685	0.286042	0.374169	57.9964	-0.653876	0.410802	-1.59171	0.111451	0.158347	57.9964
Vigun01g033932	36.4202	0.0564392	0.32119	0.175719	0.860515	0.907791	36.4202	0.251329	0.316153	0.794959	0.426637	0.531183	36.4202	0.19489	0.314664	0.619359	0.53568	0.860648	36.4202	-0.0349913	0.346675	-0.100934	0.919603	0.944625	36.4202	0.538896	0.336766	1.60021	0.109552	0.155001	36.4202	0.573887	0.323825	1.77221	0.0763595	0.20481	36.4202	-0.17847	0.318671	-0.560044	0.57545	0.66327	36.4202	-0.378825	0.323119	-1.1724	0.241037	0.312195	36.4202
Vigun01g034100	232.83	-0.120529	0.177887	-0.677561	0.49805	0.615552	232.83	-0.114844	0.176818	-0.649506	0.516011	0.616774	232.83	0.00568523	0.177258	0.0320733	0.974414	0.993989	232.83	0.336872	0.177294	1.90008	0.0574224	0.092957	232.83	0.6323	0.176052	3.59155	0.000328719	0.000705341	232.83	0.295427	0.171197	1.72566	0.0844083	0.218978	232.83	0.228864	0.176203	1.29887	0.193989	0.267438	232.83	0.348599	0.176096	1.9796	0.047749	0.0737296	232.83
Vigun01g034200	1693.55	0.244622	0.181108	1.3507	0.176792	0.273541	1693.55	0.0347858	0.181112	0.192067	0.847689	0.893924	1693.55	-0.209836	0.180841	-1.16033	0.245914	0.691128	1693.55	1.24346	0.180024	6.90719	4.94e-12	3.08e-11	1693.55	0.843815	0.180108	4.68504	2.8e-06	7.58e-06	1693.55	-0.399644	0.179125	-2.23109	0.0256753	0.0958996	1693.55	0.263081	0.181043	1.45314	0.146185	0.209473	1693.55	0.43193	0.180996	2.38641	0.0170139	0.0285534	1693.55
Vigun01g034300	2319.97	0.181376	0.27074	0.669929	0.502903	0.619813	2319.97	0.0360753	0.270706	0.133264	0.893985	0.926403	2319.97	-0.145301	0.27057	-0.537018	0.591255	0.886092	2319.97	2.00576	0.269863	7.43253	1.07e-13	7.88e-13	2319.97	1.77975	0.269874	6.59475	4.26e-11	1.76e-10	2319.97	-0.226009	0.269201	-0.839555	0.401158	0.595677	2319.97	1.42611	0.275389	5.17854	2.24e-07	7.71e-07	2319.97	1.62122	0.275292	5.88908	3.88e-09	1.38e-08	2319.97
Vigun01g034400	37.7455	-0.617238	0.282646	-2.18379	0.028978	0.0597607	37.7455	-0.960985	0.286339	-3.35611	0.00079046	0.00214444	37.7455	-0.343747	0.297038	-1.15725	0.247171	0.692176	37.7455	-1.29974	0.273835	-4.74642	2.07e-06	7.07e-06	37.7455	-2.62515	0.311938	-8.41562	3.91e-17	2.49e-16	37.7455	-1.32542	0.322015	-4.11601	3.85e-05	0.000960488	37.7455	-1.06625	0.266562	-4	6.33e-05	0.000164727	37.7455	-1.18089	0.269878	-4.37563	1.21e-05	3.07e-05	37.7455
Vigun01g034500	1205.32	-0.798901	0.181495	-4.40178	1.07e-05	4.94e-05	1205.32	-0.93803	0.181367	-5.17199	2.32e-07	1.1e-06	1205.32	-0.139129	0.182562	-0.762092	0.446005	0.819053	1205.32	-1.75136	0.17836	-9.81923	9.31e-23	1.58e-21	1205.32	-2.14325	0.178597	-12.0005	3.53e-33	6.14e-32	1205.32	-0.39189	0.179175	-2.18719	0.0287284	0.103401	1205.32	-0.845711	0.179187	-4.7197	2.36e-06	7.31e-06	1205.32	-0.921499	0.179405	-5.1364	2.8e-07	8.41e-07	1205.32
Vigun01g034600	1642.49	-0.851708	0.191047	-4.4581	8.27e-06	3.88e-05	1642.49	-0.821027	0.190864	-4.30162	1.7e-05	6.17e-05	1642.49	0.0306814	0.191388	0.16031	0.872637	0.972917	1642.49	-1.64051	0.191378	-8.57209	1.02e-17	1.1e-16	1642.49	-1.97047	0.191632	-10.2826	8.44e-25	8.7e-24	1642.49	-0.329967	0.192383	-1.71516	0.0863161	0.222308	1642.49	-0.905328	0.190594	-4.75004	2.03e-06	6.33e-06	1642.49	-0.944887	0.190704	-4.95474	7.24e-07	2.09e-06	1642.49
Vigun01g034700	69.9823	0.0119134	0.310982	0.0383091	0.969441	0.988435	69.9823	-0.233524	0.312201	-0.747992	0.454465	0.558772	69.9823	-0.245437	0.310876	-0.789502	0.429819	0.809526	69.9823	0.843601	0.251227	3.35792	0.000785305	0.00185889	69.9823	0.419117	0.25237	1.66073	0.0967683	0.138852	69.9823	-0.424484	0.244319	-1.73742	0.082313	0.215511	69.9823	0.654643	0.307025	2.13221	0.0329893	0.0556276	69.9823	0.844631	0.304788	2.7712	0.00558493	0.0101122	69.9823
Vigun01g034800	919.871	0.0861708	0.164186	0.524836	0.599697	0.705887	919.871	0.0343576	0.163981	0.209522	0.834041	0.884093	919.871	-0.0518132	0.163798	-0.316325	0.751756	0.940613	919.871	-0.145454	0.165443	-0.879177	0.379305	0.471444	919.871	0.265968	0.164751	1.61436	0.10645	0.151011	919.871	0.411421	0.163846	2.51103	0.012038	0.0572444	919.871	-1.11504	0.162828	-6.84795	7.49e-12	3.94e-11	919.871	-1.22569	0.163168	-7.51178	5.83e-14	2.99e-13	919.871
Vigun01g034900	78.9113	0.706164	0.458165	1.54129	0.123247	0.203286	78.9113	0.099479	0.464287	0.214262	0.830343	0.881661	78.9113	-0.606685	0.45147	-1.3438	0.179014	0.626907	78.9113	1.72076	0.440614	3.90537	9.41e-05	0.000256959	78.9113	1.5818	0.440762	3.58878	0.000332227	0.000712563	78.9113	-0.138962	0.416861	-0.333354	0.738867	0.851682	78.9113	0.169114	0.434602	0.389124	0.697185	0.768787	78.9113	0.492123	0.432592	1.13762	0.255281	0.327859	78.9113
Vigun01g035000	4.61847	0.0477613	0.72227	0.0661267	0.947277	0.973219	4.61847	-0.209812	0.728688	-0.287932	0.773399	0.838338	4.61847	-0.257574	0.719863	-0.35781	0.720486	0.931168	4.61847	0.0689533	0.495829	0.139067	0.889397	0.921512	4.61847	-0.250568	0.502014	-0.499125	0.617692	0.692029	4.61847	-0.319521	0.479899	-0.665809	0.505533	0.684718	4.61847	0.249802	0.687775	0.363203	0.716453	0.784767	4.61847	0.425279	0.673977	0.630999	0.528041	0.607651	4.61847
Vigun01g035200	182.899	-0.321612	0.185655	-1.73231	0.0832185	0.146385	182.899	-0.321828	0.184224	-1.74694	0.0806479	0.132863	182.899	-0.000216054	0.186188	-0.0011604	0.999074	0.999849	182.899	0.246812	0.179543	1.37467	0.169235	0.23892	182.899	0.0521441	0.179889	0.289868	0.771917	0.822379	182.899	-0.194668	0.175619	-1.10847	0.267659	0.462495	182.899	-0.329414	0.185719	-1.77372	0.0761094	0.117796	182.899	-0.27622	0.185929	-1.48562	0.13738	0.190601	182.899
Vigun01g035500	10.4157	0.26181	0.553833	0.472723	0.636411	0.735862	10.4157	0.933056	0.524571	1.7787	0.0752883	0.125198	10.4157	0.671246	0.508469	1.32013	0.186791	0.635508	10.4157	-0.844731	0.466668	-1.81013	0.0702755	0.111203	10.4157	-0.446841	0.455032	-0.981999	0.326101	0.405261	10.4157	0.397889	0.461212	0.862704	0.3883	0.583767	10.4157	0.986275	0.544312	1.81197	0.0699915	0.109195	10.4157	-0.0745676	0.591745	-0.126013	0.899722	0.926609	10.4157
Vigun01g035700	3.8622	0.193821	0.752419	0.257597	0.796718	0.859132	3.8622	0.70533	0.706068	0.998955	0.317817	0.419731	3.8622	0.511509	0.682705	0.749239	0.453713	0.822495	3.8622	-0.405334	0.603146	-0.672034	0.501562	0.590932	3.8622	-0.344606	0.595697	-0.578493	0.562932	0.640718	3.8622	0.060728	0.58609	0.103615	0.917475	NA	3.8622	1.91164	0.848695	2.25245	0.0242941	0.0422115	3.8622	-0.337985	1.05731	-0.319666	0.749222	0.803263	3.8622
Vigun01g035800	92.1889	0.0463912	0.176248	0.263216	0.792384	0.855965	92.1889	-0.181142	0.176793	-1.0246	0.305552	0.406675	92.1889	-0.227533	0.175368	-1.29746	0.194472	0.643328	92.1889	0.558722	0.156901	3.56098	0.000369473	0.000923434	92.1889	0.655757	0.155726	4.21098	2.54e-05	6.23e-05	92.1889	0.097035	0.144106	0.67336	0.500718	0.681002	92.1889	-0.0399757	0.194787	-0.205228	0.837394	0.881329	92.1889	0.165417	0.190877	0.866619	0.386151	0.467506	92.1889
Vigun01g036100	798.701	0.0508215	0.183472	0.276998	0.781781	0.8479	798.701	-0.252669	0.183691	-1.37551	0.168974	0.249188	798.701	-0.30349	0.183499	-1.6539	0.0981474	0.525084	798.701	-1.334	0.179686	-7.42403	1.14e-13	8.38e-13	798.701	-2.17096	0.180753	-12.0107	3.12e-33	5.44e-32	798.701	-0.836968	0.181373	-4.61461	3.94e-06	0.000154454	798.701	-0.826518	0.179483	-4.60499	4.12e-06	1.24e-05	798.701	-0.795279	0.179575	-4.42867	9.48e-06	2.43e-05	798.701
Vigun01g036200	297.984	-0.302109	0.19838	-1.52288	0.127788	0.209466	297.984	-0.0936791	0.196468	-0.476817	0.633493	0.71973	297.984	0.20843	0.197759	1.05396	0.291902	0.724092	297.984	0.0488084	0.192035	0.254164	0.799368	0.848574	297.984	0.211212	0.191507	1.10289	0.270073	0.344566	297.984	0.162404	0.189645	0.856355	0.391801	0.587215	297.984	-0.961321	0.192925	-4.98289	6.26e-07	2.06e-06	297.984	-1.13114	0.194143	-5.8263	5.67e-09	1.98e-08	297.984
Vigun01g036300	162.974	-0.518978	0.209766	-2.47408	0.0133579	0.0305172	162.974	-0.737941	0.210064	-3.51292	0.000443203	0.00126188	162.974	-0.218963	0.215239	-1.0173	0.30901	0.73606	162.974	-0.615128	0.188962	-3.2553	0.00113274	0.00261495	162.974	-1.0659	0.190826	-5.58575	2.33e-08	7.7e-08	162.974	-0.450777	0.190825	-2.36226	0.018164	0.0757194	162.974	-1.34405	0.188574	-7.12744	1.02e-12	5.78e-12	162.974	-1.50773	0.190364	-7.92024	2.37e-15	1.34e-14	162.974
Vigun01g036400	27.6634	-1.09497	0.275451	-3.9752	7.03e-05	0.000277211	27.6634	-1.28583	0.275626	-4.66513	3.08e-06	1.25e-05	27.6634	-0.190859	0.302507	-0.630923	0.528091	0.857187	27.6634	-0.226766	0.247787	-0.915166	0.360104	0.451504	27.6634	0.0312949	0.241839	0.129404	0.897038	0.924211	27.6634	0.258061	0.233985	1.10289	0.270074	0.465478	27.6634	0.253437	0.301823	0.839688	0.401083	0.496466	27.6634	0.0350991	0.308158	0.1139	0.909317	0.934143	27.6634
Vigun01g036500	130.097	0.580979	0.232048	2.5037	0.0122902	0.0283408	130.097	0.654263	0.230295	2.84098	0.00449753	0.0103892	130.097	0.0732845	0.224764	0.326051	0.744386	0.93847	130.097	0.445249	0.227705	1.95537	0.0505392	0.0831061	130.097	0.628106	0.226434	2.7739	0.00553894	0.0100116	130.097	0.182857	0.218675	0.836202	0.403041	0.597447	130.097	1.54956	0.231349	6.69793	2.11e-11	1.07e-10	130.097	1.85921	0.230461	8.06737	7.18e-16	4.2e-15	130.097
Vigun01g036600	36.4387	1.0667	0.27944	3.81728	0.000134929	0.000500213	36.4387	1.30159	0.27393	4.75154	2.02e-06	8.41e-06	36.4387	0.23489	0.247726	0.948184	0.343036	0.757777	36.4387	-0.261759	0.273046	-0.958665	0.337728	0.427857	36.4387	0.107395	0.265336	0.40475	0.685662	0.75019	36.4387	0.369154	0.258088	1.43034	0.152619	0.322563	36.4387	0.964169	0.294785	3.27075	0.00107262	0.00236039	36.4387	1.35057	0.289109	4.67148	2.99e-06	8.06e-06	36.4387
Vigun01g036700	37.8623	2.18595	0.580546	3.76534	0.000166325	0.000604306	37.8623	2.11878	0.577612	3.66818	0.000244282	0.000728787	37.8623	-0.0671662	0.429075	-0.156537	0.87561	0.9735	37.8623	3.90555	0.531429	7.34915	1.99e-13	1.44e-12	37.8623	3.30415	0.534399	6.18291	6.29e-10	2.37e-09	37.8623	-0.601405	0.353189	-1.70278	0.0886088	0.226094	37.8623	2.26143	0.388401	5.8224	5.8e-09	2.35e-08	37.8623	2.38789	0.38821	6.15103	7.7e-10	2.9e-09	37.8623
Vigun01g036800	17.9439	-2.39698	0.523208	-4.58133	4.62e-06	2.28e-05	17.9439	-2.33473	0.511046	-4.56853	4.91e-06	1.94e-05	17.9439	0.0622573	0.568923	0.10943	0.912861	0.980551	17.9439	-1.90879	0.476308	-4.00748	6.14e-05	0.000171996	17.9439	-1.2006	0.461323	-2.60251	0.00925431	0.0161443	17.9439	0.708192	0.481854	1.46972	0.141637	0.308073	17.9439	0.0406188	0.502122	0.0808942	0.935526	0.960361	17.9439	-0.380546	0.515841	-0.737719	0.460685	0.543222	17.9439
Vigun01g036900	374.275	4.57308	0.236275	19.3549	1.85e-83	5.24e-81	374.275	4.89273	0.235495	20.7763	7.09e-96	2.37e-93	374.275	0.31965	0.165011	1.93715	0.0527273	0.44199	374.275	3.18153	0.255945	12.4305	1.79e-35	9.3e-34	374.275	3.74602	0.253907	14.7535	2.92e-49	1.39e-47	374.275	0.564489	0.172519	3.27204	0.00106776	0.0108004	374.275	5.8505	0.223428	26.1852	3.92e-151	7.03e-148	374.275	5.81118	0.223541	25.9961	5.48e-149	6.27e-146	374.275
Vigun01g037000	80.2843	-0.303856	0.185404	-1.63889	0.101237	0.172549	80.2843	-0.377083	0.18361	-2.05372	0.0400027	0.0724505	80.2843	-0.0732274	0.187301	-0.390961	0.695826	0.922647	80.2843	0.35026	0.174851	2.00318	0.0451575	0.0752864	80.2843	0.0518002	0.17651	0.293469	0.769163	0.819956	80.2843	-0.298459	0.165907	-1.79895	0.0720261	0.196424	80.2843	0.134623	0.188437	0.714419	0.474968	0.570474	80.2843	-0.146571	0.193235	-0.758511	0.448145	0.530676	80.2843
Vigun01g037100	90.7242	-0.216904	0.18544	-1.16967	0.242133	0.35163	90.7242	0.149382	0.17683	0.844779	0.398234	0.502441	90.7242	0.366286	0.179856	2.03655	0.0416955	0.412278	90.7242	0.68448	0.16324	4.1931	2.75e-05	8.11e-05	90.7242	0.873871	0.161483	5.41154	6.25e-08	1.99e-07	90.7242	0.189391	0.147166	1.28692	0.198122	0.381953	90.7242	-0.101336	0.178167	-0.568771	0.569511	0.658176	90.7242	-0.0569389	0.177776	-0.320284	0.748753	0.802931	90.7242
Vigun01g037200	277.252	-0.873528	0.150249	-5.81386	6.1e-09	4.51e-08	277.252	-1.15841	0.15079	-7.6823	1.56e-14	1.54e-13	277.252	-0.284883	0.154611	-1.84258	0.0653905	0.472567	277.252	-1.48305	0.150188	-9.87465	5.36e-23	9.38e-22	277.252	-1.95993	0.152808	-12.8261	1.17e-37	2.67e-36	277.252	-0.476879	0.156701	-3.04323	0.0023405	0.01873	277.252	-1.43389	0.150907	-9.50181	2.06e-21	2.16e-20	277.252	-1.63903	0.153098	-10.7058	9.56e-27	1.05e-25	277.252
Vigun01g037300	81.2555	0.612108	0.228726	2.67616	0.00744706	0.0182474	81.2555	0.67103	0.22614	2.96732	0.00300408	0.00720973	81.2555	0.0589221	0.216793	0.27179	0.785783	0.948693	81.2555	0.244734	0.22509	1.08727	0.276917	0.362437	81.2555	0.113078	0.225383	0.501716	0.615867	0.690355	81.2555	-0.131655	0.214502	-0.613772	0.539366	0.711654	81.2555	0.47322	0.213446	2.21705	0.0266199	0.0458281	81.2555	0.574048	0.213293	2.69135	0.00711627	0.0126695	81.2555
Vigun01g037600	17972.3	1.20658	0.318438	3.78906	0.000151219	0.000554955	17972.3	1.56643	0.318379	4.92002	8.65e-07	3.81e-06	17972.3	0.359851	0.31813	1.13115	0.257994	0.702387	17972.3	3.50255	0.318119	11.0102	3.41e-28	9.6e-27	17972.3	3.68913	0.318116	11.5968	4.28e-31	6.56e-30	17972.3	0.186576	0.317853	0.586988	0.557212	0.724552	17972.3	2.37006	0.318279	7.44648	9.59e-14	5.85e-13	17972.3	2.58334	0.318274	8.11672	4.79e-16	2.83e-15	17972.3
Vigun01g037700	40.0984	5.82499	1.12844	5.16197	2.44e-07	1.47e-06	40.0984	5.52341	1.13007	4.88766	1.02e-06	4.45e-06	40.0984	-0.301578	0.533759	-0.565008	0.572068	0.87826	40.0984	8.56821	1.10812	7.73224	1.06e-14	8.65e-14	40.0984	8.41369	1.10817	7.59245	3.14e-14	1.64e-13	40.0984	-0.154524	0.436323	-0.35415	0.723226	0.842414	40.0984	4.20438	1.1081	3.79423	0.000148103	0.000367118	40.0984	4.73421	1.1008	4.30071	1.7e-05	4.24e-05	40.0984
Vigun01g037800	4.88103	5.38811	1.40053	3.8472	0.000119475	0.000448478	4.88103	5.63024	1.39428	4.03811	5.39e-05	0.000179818	4.88103	0.242132	0.984538	0.245935	0.805732	0.954287	4.88103	3.51293	1.43562	2.44697	0.0144061	0.0270573	4.88103	4.05734	1.41472	2.86794	0.00413148	0.00761661	4.88103	0.544413	1.06124	0.512996	0.607954	0.762838	4.88103	0.138639	1.10661	0.125283	0.9003	0.932964	4.88103	0.629608	1.0864	0.579537	0.562227	0.639698	4.88103
Vigun01g037900	103.743	0.398134	0.318161	1.25136	0.210803	0.315765	103.743	0.578849	0.317369	1.8239	0.0681669	0.114807	103.743	0.180715	0.316174	0.571567	0.567615	0.876402	103.743	-0.324437	0.339361	-0.956021	0.339061	0.42917	103.743	-0.521532	0.340221	-1.53292	0.125295	0.174961	103.743	-0.197095	0.337437	-0.584095	0.559156	0.725951	103.743	0.684022	0.396521	1.72506	0.0845169	0.129213	103.743	0.853597	0.394406	2.16426	0.0304443	0.0487897	103.743
Vigun01g038000	71.6059	3.06489	0.419602	7.30427	2.79e-13	3.18e-12	71.6059	3.40459	0.415694	8.19015	2.61e-16	2.92e-15	71.6059	0.339707	0.305809	1.11085	0.266634	0.707996	71.6059	4.81086	0.434524	11.0716	1.72e-28	4.96e-27	71.6059	4.91425	0.434115	11.3202	1.04e-29	1.47e-28	71.6059	0.103388	0.284319	0.363634	0.716131	0.838059	71.6059	3.65373	0.440031	8.30336	1.01e-16	7.71e-16	71.6059	4.40524	0.436235	10.0983	5.62e-24	5.34e-23	71.6059
Vigun01g038200	0.848932	0.674587	2.42664	0.277992	0.781018	0.847291	0.848932	-0.237596	2.42664	-0.0979114	0.922003	0.945219	0.848932	-0.912183	2.42665	-0.375902	0.70699	NA	0.848932	3.2938	2.22828	1.47818	0.139359	NA	0.848932	2.81558	2.23609	1.25916	0.207974	0.273874	0.848932	-0.478221	2.01907	-0.236852	0.812771	NA	0.848932	0.0605562	2.4266	0.0249552	0.980091	0.989613	0.848932	0.732594	2.41247	0.30367	0.76138	0.813847	0.848932
Vigun01g038400	87.108	0.13366	0.300248	0.445164	0.656201	0.751592	87.108	0.0355874	0.298716	0.119134	0.905169	0.934081	87.108	-0.0980721	0.295696	-0.331666	0.740142	0.937932	87.108	-1.02743	0.274915	-3.73726	0.000186033	0.000486444	87.108	-1.36723	0.2777	-4.9234	8.51e-07	2.43e-06	87.108	-0.339797	0.281518	-1.20702	0.227425	0.416919	87.108	-0.781304	0.258802	-3.01893	0.00253668	0.00526188	87.108	-0.865587	0.259872	-3.33083	0.000865889	0.0017703	87.108
Vigun01g038500	2594.25	-0.0959308	0.178095	-0.53865	0.590128	0.697689	2594.25	-0.125533	0.178012	-0.705198	0.480687	0.584013	2594.25	-0.0296027	0.178041	-0.166269	0.867945	0.971415	2594.25	-1.70884	0.179186	-9.53668	1.47e-21	2.25e-20	2594.25	-2.06389	0.179511	-11.4973	1.36e-30	2.02e-29	2594.25	-0.355049	0.180404	-1.96808	0.0490592	0.149929	2594.25	-0.90504	0.177413	-5.10131	3.37e-07	1.14e-06	2594.25	-0.943237	0.17747	-5.31492	1.07e-07	3.33e-07	2594.25
Vigun01g038600	3755	0.114643	0.142474	0.804655	0.421019	0.542208	3755	0.0576434	0.142416	0.404754	0.685658	0.764661	3755	-0.0569992	0.14235	-0.400417	0.688849	0.920214	3755	-1.48804	0.142958	-10.4089	2.26e-25	4.83e-24	3755	-1.59281	0.14296	-11.1416	7.87e-29	1.04e-27	3755	-0.10477	0.143465	-0.730285	0.465216	0.652408	3755	-0.538366	0.141956	-3.79247	0.000149156	0.000369472	3755	-0.505097	0.141984	-3.55743	0.000374504	0.000800099	3755
Vigun01g038700	84.1878	-0.886757	0.288158	-3.07732	0.00208868	0.00594014	84.1878	-0.752374	0.281283	-2.6748	0.00747741	0.0164273	84.1878	0.134382	0.29602	0.453963	0.649856	0.907589	84.1878	-2.34708	0.287936	-8.1514	3.6e-16	3.37e-15	84.1878	-2.32327	0.284682	-8.16094	3.32e-16	2e-15	84.1878	0.0238075	0.311602	0.0764036	0.939098	0.969577	84.1878	-1.7868	0.246118	-7.25995	3.87e-13	2.26e-12	84.1878	-1.9685	0.248532	-7.92051	2.37e-15	1.34e-14	84.1878
Vigun01g038800	622.584	-0.465902	0.107285	-4.34266	1.41e-05	6.34e-05	622.584	-0.357428	0.106561	-3.35421	0.000795933	0.00215726	622.584	0.108474	0.107519	1.00888	0.313034	0.739039	622.584	-0.503406	0.11061	-4.55119	5.33e-06	1.73e-05	622.584	-0.418479	0.11005	-3.80262	0.000143171	0.000321563	622.584	0.0849274	0.109686	0.774275	0.438768	0.629456	622.584	-0.664345	0.110187	-6.02924	1.65e-09	7.05e-09	622.584	-0.718385	0.110761	-6.4859	8.82e-11	3.57e-10	622.584
Vigun01g038900	423.864	-0.0412684	0.116105	-0.355441	0.722259	0.802918	423.864	-0.120442	0.115535	-1.04247	0.297193	0.397688	423.864	-0.0791735	0.115538	-0.68526	0.49318	0.83966	423.864	1.08475	0.113439	9.56245	1.15e-21	1.78e-20	423.864	0.948038	0.113508	8.35217	6.7e-17	4.21e-16	423.864	-0.136717	0.107054	-1.27708	0.201574	0.386032	423.864	0.241615	0.117213	2.06133	0.0392714	0.065094	423.864	0.0917813	0.118394	0.775222	0.438209	0.520824	423.864
Vigun01g039000	751.766	-0.3851	0.181028	-2.12729	0.0333961	0.067493	751.766	-0.387477	0.180566	-2.14591	0.0318805	0.0594317	751.766	-0.00237779	0.181327	-0.0131133	0.989537	0.997067	751.766	-1.66393	0.181983	-9.14334	6.06e-20	8.03e-19	751.766	-2.34519	0.184379	-12.7194	4.61e-37	1.02e-35	751.766	-0.68126	0.186841	-3.64621	0.00026614	0.004038	751.766	-0.842868	0.176784	-4.76778	1.86e-06	5.81e-06	751.766	-1.06281	0.177159	-5.99919	1.98e-09	7.22e-09	751.766
Vigun01g039100	338.452	-1.3547	0.18855	-7.18487	6.73e-13	7.49e-12	338.452	-1.46058	0.188044	-7.76725	8.02e-15	8.06e-14	338.452	-0.105879	0.192734	-0.549353	0.582763	0.882347	338.452	-1.13065	0.185722	-6.08784	1.14e-09	5.61e-09	338.452	-1.00564	0.185001	-5.43587	5.45e-08	1.74e-07	338.452	0.125007	0.186471	0.670383	0.502613	0.682341	338.452	-1.57985	0.185796	-8.50313	1.85e-17	1.48e-16	338.452	-2.08728	0.189046	-11.0411	2.42e-28	2.86e-27	338.452
Vigun01g039200	2656.34	-0.34144	0.216397	-1.57784	0.114602	0.191269	2656.34	-0.341625	0.216314	-1.5793	0.114267	0.178642	2656.34	-0.000184678	0.216434	-0.000853279	0.999319	0.999849	2656.34	-0.394953	0.216269	-1.82621	0.0678184	0.107722	2656.34	0.208378	0.216089	0.964313	0.334889	0.414591	2656.34	0.603331	0.216008	2.79309	0.00522072	0.0324088	2656.34	0.298562	0.216352	1.37998	0.167593	0.235622	2656.34	-0.188638	0.216615	-0.870844	0.383839	0.465156	2656.34
Vigun01g039300	3.77754	1.13737	0.925554	1.22885	0.219127	0.325691	3.77754	0.617358	0.950941	0.649208	0.516204	0.616937	3.77754	-0.520011	0.818302	-0.635476	0.525118	0.85572	3.77754	3.9473	1.16953	3.37511	0.000737868	0.00175452	3.77754	4.18105	1.16299	3.5951	0.000324271	0.000696389	3.77754	0.233748	0.621307	0.37622	0.706754	NA	3.77754	3.21017	1.01685	3.15697	0.00159417	0.00341424	3.77754	2.61062	1.03753	2.51618	0.0118633	0.020411	3.77754
Vigun01g039500	1236.03	5.7983	0.370454	15.6519	3.22e-55	2.47e-53	1236.03	5.67471	0.370441	15.3188	5.73e-53	3.36e-51	1236.03	-0.123597	0.357388	-0.345835	0.729467	0.933815	1236.03	1.96176	0.369965	5.30256	1.14e-07	4.5e-07	1236.03	2.31908	0.369463	6.2769	3.45e-10	1.33e-09	1236.03	0.357318	0.3602	0.991997	0.321199	0.519016	1236.03	6.14795	0.377999	16.2645	1.76e-59	1.09e-57	1236.03	6.50905	0.377952	17.2219	1.82e-66	1.03e-64	1236.03
Vigun01g039600	107.176	2.05107	0.341317	6.00927	1.86e-09	1.47e-08	107.176	1.52192	0.342064	4.44923	8.62e-06	3.28e-05	107.176	-0.529146	0.332332	-1.59222	0.111335	0.544238	107.176	-0.0416529	0.340358	-0.12238	0.902598	0.931514	107.176	-0.80747	0.343763	-2.34891	0.0188284	0.0311863	107.176	-0.765817	0.340896	-2.24648	0.0246731	0.0932788	107.176	1.71862	0.364309	4.71748	2.39e-06	7.38e-06	107.176	1.78829	0.364514	4.90596	9.3e-07	2.65e-06	107.176
Vigun01g039700	550.925	-0.405081	0.460779	-0.879123	0.379335	0.501213	550.925	-0.049132	0.460102	-0.106785	0.91496	0.940425	550.925	0.35595	0.460577	0.772835	0.43962	0.814715	550.925	-0.566418	0.458874	-1.23436	0.217067	0.295087	550.925	0.0534308	0.45852	0.116529	0.907233	0.932765	550.925	0.619848	0.458482	1.35196	0.176388	0.354621	550.925	0.527882	0.460619	1.14603	0.251784	0.335379	550.925	0.0991212	0.461313	0.214868	0.82987	0.869224	550.925
Vigun01g039800	170.54	-1.03874	0.29541	-3.51628	0.000437645	0.00145428	170.54	-1.07713	0.294631	-3.65584	0.000256339	0.000761055	170.54	-0.0383817	0.298233	-0.128697	0.897598	0.977826	170.54	-1.76462	0.301922	-5.84463	5.08e-09	2.3e-08	170.54	-1.62498	0.300112	-5.41459	6.14e-08	1.96e-07	170.54	0.13964	0.306495	0.455603	0.648676	0.792542	170.54	-1.5112	0.295879	-5.1075	3.26e-07	1.1e-06	170.54	-1.71886	0.297868	-5.77056	7.9e-09	2.73e-08	170.54
Vigun01g039900	552.164	0.379431	0.127653	2.97235	0.00295527	0.00808541	552.164	0.455145	0.126834	3.58852	0.000332566	0.000966476	552.164	0.0757143	0.125243	0.60454	0.545485	0.865849	552.164	0.705027	0.126473	5.57451	2.48e-08	1.05e-07	552.164	1.08159	0.125673	8.60632	7.54e-18	5.02e-17	552.164	0.376558	0.121381	3.10228	0.00192036	0.0162983	552.164	0.323436	0.125368	2.57988	0.00988338	0.0185637	552.164	0.751865	0.124555	6.03643	1.58e-09	5.79e-09	552.164
Vigun01g040100	3169.74	1.85464	0.15217	12.1879	3.61e-34	1.23e-32	3169.74	2.03842	0.152072	13.4043	5.7e-41	2.11e-39	3169.74	0.183782	0.150938	1.2176	0.223377	0.670865	3169.74	0.640089	0.153468	4.17082	3.04e-05	8.87e-05	3169.74	0.854056	0.15328	5.57185	2.52e-08	8.32e-08	3169.74	0.213967	0.15194	1.40823	0.159062	0.33211	3169.74	2.36291	0.151986	15.5469	1.67e-54	8.62e-53	3169.74	2.74635	0.151935	18.0759	4.94e-73	3.45e-71	3169.74
Vigun01g040200	15.0849	-0.192043	0.428779	-0.447882	0.654238	0.750127	15.0849	0.0801398	0.405567	0.197599	0.843358	0.891264	15.0849	0.272182	0.413608	0.658069	0.510494	0.847918	15.0849	-0.152586	0.305793	-0.498985	0.61779	0.698247	15.0849	0.37213	0.2943	1.26446	0.206066	0.271746	15.0849	0.524717	0.282437	1.85782	0.0631949	0.178967	15.0849	0.375441	0.474574	0.791113	0.428878	0.524746	15.0849	0.127568	0.485282	0.262874	0.792648	0.838766	15.0849
Vigun01g040300	103.556	0.595859	0.730951	0.815182	0.414968	0.535872	103.556	0.30519	0.732063	0.416891	0.676758	0.756788	103.556	-0.290668	0.722274	-0.402435	0.687364	0.919564	103.556	-0.293874	0.689333	-0.426316	0.669878	0.743895	103.556	-0.389533	0.689322	-0.565096	0.572008	0.649358	103.556	-0.0956598	0.688755	-0.138888	0.889539	0.943517	103.556	-3.21301	0.692151	-4.64206	3.45e-06	1.05e-05	103.556	-4.33959	0.701521	-6.18598	6.17e-10	2.35e-09	103.556
Vigun01g040400	157.306	-0.230125	0.179169	-1.2844	0.199001	0.301047	157.306	-0.509255	0.180508	-2.82123	0.004784	0.0109723	157.306	-0.27913	0.183067	-1.52474	0.127324	0.563182	157.306	-0.0235406	0.149735	-0.157214	0.875076	0.910264	157.306	-0.460396	0.151443	-3.04007	0.00236524	0.00452129	157.306	-0.436856	0.148185	-2.94804	0.00319791	0.0232809	157.306	-0.647569	0.151418	-4.2767	1.9e-05	5.27e-05	157.306	-0.620243	0.151762	-4.08695	4.37e-05	0.000103837	157.306
Vigun01g040500	1819.35	0.0550335	0.142754	0.385512	0.699858	0.785941	1819.35	0.345849	0.142336	2.42981	0.0151067	0.0307805	1819.35	0.290815	0.142241	2.04453	0.0409016	0.410603	1819.35	1.01286	0.142652	7.10024	1.25e-12	8.28e-12	1819.35	1.63864	0.142374	11.5094	1.18e-30	1.76e-29	1819.35	0.625778	0.140891	4.44159	8.93e-06	0.000296653	1819.35	0.638398	0.142926	4.46662	7.95e-06	2.31e-05	1819.35	0.706259	0.142967	4.94	7.81e-07	2.24e-06	1819.35
Vigun01g040533	0.834632	1.86995	1.49058	1.25451	0.209656	0.314384	0.834632	0.492704	1.66793	0.295399	0.767689	0.83438	0.834632	-1.37724	1.48165	-0.929532	0.352613	NA	0.834632	-0.619368	1.62714	-0.380647	0.703465	NA	0.834632	-2.13689	1.64319	-1.30046	0.193445	0.25703	0.834632	-1.51752	1.66015	-0.914089	0.36067	NA	0.834632	1.04842	1.33041	0.788042	0.430672	0.52648	0.834632	-0.197843	1.47091	-0.134504	0.893004	0.921036	0.834632
Vigun01g040600	2687.35	2.23379	0.241792	9.2385	2.5e-20	4.59e-19	2687.35	2.09945	0.241782	8.68322	3.85e-18	4.96e-17	2687.35	-0.134345	0.241023	-0.557392	0.577259	0.880294	2687.35	0.445132	0.244252	1.82243	0.0683894	0.108494	2687.35	-0.374784	0.244996	-1.52976	0.126077	0.175926	2687.35	-0.819916	0.243724	-3.36411	0.000767896	0.00862672	2687.35	2.48998	0.241987	10.2897	7.84e-25	9.9e-24	2687.35	2.9339	0.241944	12.1263	7.66e-34	1.16e-32	2687.35
Vigun01g040700	2666.38	0.198123	0.0860576	2.30221	0.0213233	0.0458401	2666.38	0.208051	0.085896	2.42213	0.0154297	0.03138	2666.38	0.00992875	0.0856877	0.115871	0.907755	0.979979	2666.38	0.139314	0.086493	1.6107	0.107246	0.160693	2666.38	0.21555	0.0863642	2.49582	0.0125665	0.0214666	2666.38	0.0762356	0.0855942	0.890663	0.37311	0.569695	2666.38	0.326909	0.0859315	3.80429	0.000142211	0.000353454	2666.38	0.463118	0.0859127	5.39057	7.02e-08	2.23e-07	2666.38
Vigun01g040800	750.799	0.741688	0.188346	3.93791	8.22e-05	0.000319563	750.799	0.381335	0.188527	2.02271	0.0431034	0.0772976	750.799	-0.360354	0.187391	-1.923	0.0544795	0.446893	750.799	-0.801558	0.188327	-4.25619	2.08e-05	6.24e-05	750.799	-1.19201	0.188829	-6.31265	2.74e-10	1.06e-09	750.799	-0.390453	0.189091	-2.0649	0.0389329	0.128108	750.799	0.33784	0.187379	1.80298	0.0713919	0.111166	750.799	0.562095	0.187267	3.00157	0.00268591	0.00511714	750.799
Vigun01g040900	0.764951	2.68266	1.58639	1.69105	0.0908276	0.157393	0.764951	3.1835	1.53416	2.07508	0.0379791	0.0692595	0.764951	0.500846	1.31916	0.379669	0.704191	NA	0.764951	-1.24966	1.47569	-0.846832	0.397089	NA	0.764951	-3.37998	1.58984	-2.12599	0.033504	0.0528739	0.764951	-2.13031	1.66739	-1.27763	0.201379	NA	0.764951	1.98179	1.59476	1.24269	0.213981	0.291166	0.764951	2.12368	1.58475	1.34008	0.180221	0.242705	0.764951
Vigun01g041000	567.352	0.186792	0.157947	1.18262	0.23696	0.34584	567.352	0.335095	0.156889	2.13587	0.0326899	0.0607108	567.352	0.148304	0.156056	0.950323	0.341948	0.756994	567.352	1.79084	0.154826	11.5668	6.07e-31	2.16e-29	567.352	1.97677	0.154605	12.786	1.96e-37	4.42e-36	567.352	0.185929	0.149272	1.24557	0.212921	0.399114	567.352	0.617731	0.168558	3.6648	0.000247532	0.000596234	567.352	0.699113	0.168588	4.14686	3.37e-05	8.11e-05	567.352
Vigun01g041100	3.07355	4.70055	1.18167	3.9779	6.95e-05	0.000274432	3.07355	3.98127	1.19345	3.33594	0.000850113	0.00229094	3.07355	-0.719279	0.66921	-1.07482	0.282456	0.718807	3.07355	-0.56557	1.30577	-0.433131	0.664919	0.739816	3.07355	-2.64893	1.42665	-1.85675	0.0633474	0.0946184	3.07355	-2.08336	1.42917	-1.45774	0.144913	NA	3.07355	3.79407	1.16325	3.2616	0.00110786	0.00243239	3.07355	4.40508	1.15281	3.82118	0.000132815	0.000298488	3.07355
Vigun01g041200	3290.47	0.234046	0.183715	1.27396	0.202676	0.305469	3290.47	0.30105	0.18356	1.64006	0.100992	0.16062	3290.47	0.0670037	0.183374	0.365394	0.714817	0.929291	3290.47	1.81839	0.182753	9.95	2.52e-23	4.53e-22	3290.47	1.71233	0.182753	9.36963	7.28e-21	5.87e-20	3290.47	-0.106061	0.182037	-0.582635	0.560139	0.726489	3290.47	1.14239	0.184314	6.19804	5.72e-10	2.56e-09	3290.47	1.28882	0.184297	6.99318	2.69e-12	1.22e-11	3290.47
Vigun01g041301	557.592	-1.08786	0.221529	-4.91068	9.08e-07	4.99e-06	557.592	-1.28306	0.221509	-5.79238	6.94e-09	4.01e-08	557.592	-0.195204	0.223332	-0.874053	0.382089	0.780875	557.592	-1.65714	0.220602	-7.51189	5.83e-14	4.41e-13	557.592	-2.28806	0.221887	-10.3118	6.23e-25	6.47e-24	557.592	-0.630916	0.223362	-2.82463	0.00473347	0.0304272	557.592	-1.98348	0.220612	-8.99082	2.45e-19	2.25e-18	557.592	-2.13387	0.221298	-9.64253	5.29e-22	4.47e-21	557.592
Vigun01g041400	179.533	1.18578	0.184733	6.41886	1.37e-10	1.22e-09	179.533	1.22585	0.18421	6.65461	2.84e-11	2.11e-10	179.533	0.0400694	0.179653	0.223038	0.823506	0.959974	179.533	-0.998092	0.199301	-5.00797	5.5e-07	2.01e-06	179.533	-0.829203	0.19693	-4.21064	2.55e-05	6.24e-05	179.533	0.168889	0.200209	0.843566	0.398912	0.593566	179.533	2.33006	0.223793	10.4117	2.19e-25	2.87e-24	179.533	2.71944	0.222351	12.2304	2.14e-34	3.35e-33	179.533
Vigun01g041500	512.311	-0.769383	0.202817	-3.79348	0.000148549	0.000545794	512.311	-0.651945	0.201485	-3.2357	0.00121345	0.00316983	512.311	0.117438	0.204142	0.575273	0.565106	0.874849	512.311	-1.29947	0.196742	-6.60495	3.98e-11	2.26e-10	512.311	-1.75979	0.197585	-8.9065	5.27e-19	3.77e-18	512.311	-0.460318	0.198698	-2.31667	0.0205216	0.0824773	512.311	-0.992084	0.195279	-5.08035	3.77e-07	1.27e-06	512.311	-0.94588	0.195387	-4.84105	1.29e-06	3.62e-06	512.311
Vigun01g041600	7.26686	-0.285031	0.751287	-0.37939	0.704398	0.789429	7.26686	-0.46584	0.750745	-0.620503	0.534927	0.634575	7.26686	-0.180809	0.769387	-0.235004	0.814206	0.956614	7.26686	0.401277	0.599414	0.66945	0.503208	0.592554	7.26686	1.39873	0.577652	2.42141	0.0154604	0.0260085	7.26686	0.997456	0.535197	1.86372	0.0623616	0.177463	7.26686	-0.84083	0.864264	-0.972885	0.33061	0.422487	7.26686	-1.09101	0.890562	-1.22508	0.220546	0.288976	7.26686
Vigun01g041700	189.817	-0.523212	0.504398	-1.0373	0.299596	0.416894	189.817	-0.569671	0.504143	-1.12998	0.258485	0.355068	189.817	-0.0464587	0.504847	-0.0920253	0.926678	0.983784	189.817	-3.2207	0.508163	-6.33794	2.33e-10	1.23e-09	189.817	-3.52733	0.509195	-6.92727	4.29e-12	1.91e-11	189.817	-0.306623	0.514826	-0.595586	0.551452	0.721331	189.817	-0.679247	0.505788	-1.34295	0.179289	0.249802	189.817	-1.33709	0.508257	-2.63074	0.00851989	0.0149953	189.817
Vigun01g041800	269.065	-1.14826	0.191604	-5.99286	2.06e-09	1.61e-08	269.065	-1.16234	0.19062	-6.09769	1.08e-09	6.81e-09	269.065	-0.0140804	0.194929	-0.0722334	0.942416	0.985691	269.065	-0.525632	0.190254	-2.7628	0.00573083	0.0116965	269.065	-0.218516	0.188987	-1.15625	0.247579	0.319107	269.065	0.307116	0.188647	1.62799	0.103527	0.251616	269.065	-1.48071	0.194176	-7.62558	2.43e-14	1.56e-13	269.065	-1.68424	0.196451	-8.57334	1.01e-17	6.55e-17	269.065
Vigun01g041837	7.71289	-1.28723	0.55797	-2.30699	0.0210553	0.0453647	7.71289	-1.76429	0.581645	-3.03327	0.00241922	0.00593413	7.71289	-0.477054	0.638807	-0.746789	0.455191	0.823136	7.71289	-0.284238	0.499353	-0.569212	0.569212	0.655735	7.71289	-1.10935	0.530764	-2.0901	0.0366088	0.0573488	7.71289	-0.825113	0.519704	-1.58766	0.112364	0.265102	7.71289	-1.3132	0.540157	-2.43114	0.0150514	0.0272936	7.71289	-2.11303	0.60505	-3.49232	0.000478845	0.00100954	7.71289
Vigun01g041985	36.6292	0.169652	0.419265	0.404641	0.685741	0.775632	36.6292	0.76091	0.399246	1.90586	0.0566678	0.0980549	36.6292	0.591258	0.391312	1.51096	0.130798	0.568297	36.6292	2.85811	0.406002	7.03965	1.93e-12	1.25e-11	36.6292	2.95011	0.405032	7.28365	3.25e-13	1.57e-12	36.6292	0.0920017	0.320949	0.286655	0.774376	0.874019	36.6292	3.4822	0.474297	7.34181	2.11e-13	1.25e-12	36.6292	3.66387	0.47354	7.73719	1.02e-14	5.5e-14	36.6292
Vigun01g042022	7.57465	0.593876	0.648335	0.916001	0.359667	0.480888	7.57465	1.08682	0.621499	1.74871	0.0803419	0.132419	7.57465	0.492944	0.579666	0.850393	0.395106	0.788068	7.57465	1.96958	0.661801	2.97608	0.00291954	0.00629251	7.57465	2.15509	0.656817	3.28111	0.00103398	0.00207862	7.57465	0.185517	0.506185	0.366501	0.713991	0.836752	7.57465	0.75761	0.617048	1.2278	0.219524	0.29758	7.57465	1.36996	0.598087	2.29057	0.0219883	0.0362077	7.57465
Vigun01g042200	1.6128	2.97054	1.3965	2.12714	0.0334088	0.0675078	1.6128	3.37796	1.38055	2.44682	0.0144122	0.0295253	1.6128	0.407419	1.01638	0.400855	0.688527	NA	1.6128	-0.587966	1.70306	-0.345242	0.729913	0.792105	1.6128	1.37103	1.50735	0.909566	0.363051	0.44428	1.6128	1.959	1.50735	1.29963	0.193727	NA	1.6128	3.37957	1.46443	2.30777	0.021012	0.0369662	1.6128	3.31998	1.47128	2.25652	0.0240381	0.0393101	1.6128
Vigun01g042300	896.77	4.41954	0.408043	10.8311	2.45e-27	6.36e-26	896.77	4.53544	0.40799	11.1165	1.04e-28	2.35e-27	896.77	0.115898	0.402404	0.288015	0.773335	0.944868	896.77	0.766785	0.419846	1.82635	0.0677982	0.107704	896.77	0.877478	0.419178	2.09333	0.0363196	0.056942	896.77	0.110693	0.411271	0.269149	0.787815	0.882812	896.77	5.19473	0.418504	12.4126	2.23e-35	5.03e-34	896.77	5.70628	0.418395	13.6385	2.36e-42	5.29e-41	896.77
Vigun01g042400	363.079	3.67135	0.409568	8.96395	3.13e-19	5.44e-18	363.079	3.71308	0.40948	9.0678	1.21e-19	1.71e-18	363.079	0.0417336	0.402656	0.103646	0.91745	0.981617	363.079	-0.38816	0.414321	-0.936857	0.348832	0.439527	363.079	-0.338437	0.413745	-0.817984	0.413367	0.494784	363.079	0.0497234	0.412729	0.120475	0.904107	0.951445	363.079	3.21671	0.423461	7.59624	3.05e-14	1.94e-13	363.079	4.18993	0.422481	9.91744	3.5e-23	3.17e-22	363.079
Vigun01g042500	321.118	7.38873	0.526089	14.0446	8.31e-45	4.34e-43	321.118	7.89389	0.525856	15.0115	6.17e-51	3.33e-49	321.118	0.505159	0.411551	1.22745	0.219654	0.66731	321.118	4.22663	0.560339	7.543	4.59e-14	3.51e-13	321.118	4.41325	0.559516	7.88762	3.08e-15	1.74e-14	321.118	0.186617	0.421415	0.442835	0.657885	0.79827	321.118	5.95097	0.50721	11.7328	8.66e-32	1.62e-30	321.118	6.88972	0.506561	13.601	3.95e-42	8.73e-41	321.118
Vigun01g042600	18.4838	1.44403	0.488917	2.95353	0.00314162	0.00852376	18.4838	0.651868	0.495324	1.31604	0.18816	0.272446	18.4838	-0.792163	0.472219	-1.67753	0.0934381	0.516446	18.4838	-0.30909	0.560739	-0.551219	0.581484	0.666536	18.4838	-0.357588	0.559023	-0.639667	0.522389	0.602361	18.4838	-0.0484986	0.548177	-0.0884726	0.929501	0.965178	18.4838	1.69749	0.517382	3.28092	0.00103471	0.00228115	18.4838	1.76636	0.517693	3.41199	0.000644907	0.00133799	18.4838
Vigun01g042700	1122.72	0.830204	0.279829	2.96682	0.00300894	0.0082108	1122.72	1.19692	0.279445	4.28321	1.84e-05	6.66e-05	1122.72	0.366717	0.278476	1.31687	0.187882	0.636994	1122.72	1.82417	0.281778	6.47379	9.56e-11	5.24e-10	1122.72	2.33518	0.281497	8.2956	1.08e-16	6.69e-16	1122.72	0.511011	0.27786	1.8391	0.0659006	0.184086	1122.72	2.41441	0.279714	8.63171	6.04e-18	5.01e-17	1122.72	2.58513	0.279694	9.24269	2.4e-20	1.85e-19	1122.72
Vigun01g042900	63.5787	-0.434514	0.306773	-1.4164	0.156657	0.247709	63.5787	-0.209194	0.298721	-0.700299	0.48374	0.586957	63.5787	0.22532	0.306286	0.735653	0.461942	0.826753	63.5787	-0.314778	0.28681	-1.09751	0.272417	0.357478	63.5787	-0.0739937	0.283115	-0.261356	0.793818	0.840677	63.5787	0.240785	0.27919	0.862441	0.388445	0.583944	63.5787	-1.62903	0.273452	-5.95727	2.56e-09	1.07e-08	63.5787	-1.55625	0.273469	-5.69076	1.26e-08	4.29e-08	63.5787
Vigun01g043000	26.935	-0.0231602	0.476276	-0.0486277	0.961216	0.982854	26.935	-0.272597	0.477275	-0.571152	0.567896	0.664405	26.935	-0.249437	0.476937	-0.522997	0.600976	0.890509	26.935	-0.0135113	0.82825	-0.0163131	0.986985	0.99051	26.935	0.0394776	0.81589	0.0483859	0.961409	0.976877	26.935	0.0529889	0.754182	0.0702601	0.943987	0.971519	26.935	-1.43266	0.46539	-3.0784	0.00208117	0.0043778	26.935	-2.20555	0.490791	-4.49386	6.99e-06	1.82e-05	26.935
Vigun01g043100	1024.43	-0.0728117	0.357252	-0.203811	0.838502	0.891114	1024.43	-0.0875956	0.357168	-0.24525	0.806263	0.864086	1024.43	-0.014784	0.357185	-0.0413902	0.966985	0.992198	1024.43	-0.00891175	0.357722	-0.0249125	0.980125	0.98555	1024.43	1.15407	0.357306	3.22992	0.00123824	0.00246325	1024.43	1.16298	0.356925	3.25834	0.00112066	0.0112042	1024.43	1.68653	0.359396	4.69267	2.7e-06	8.29e-06	1024.43	0.692657	0.36039	1.92197	0.0546101	0.0832907	1024.43
Vigun01g043300	812.695	0.273682	0.0997985	2.74235	0.00610019	0.0153267	812.695	0.480317	0.0989931	4.85202	1.22e-06	5.27e-06	812.695	0.206635	0.0981984	2.10426	0.0353561	0.391468	812.695	-0.0078276	0.100437	-0.0779357	0.937879	0.956461	812.695	0.189846	0.0998486	1.90134	0.0572579	0.0864112	812.695	0.197673	0.0982013	2.01294	0.0441209	0.139407	812.695	1.3981	0.0992445	14.0874	4.54e-45	1.61e-43	812.695	1.28134	0.0995659	12.8693	6.7e-38	1.24e-36	812.695
Vigun01g043400	35.4133	-0.720502	0.262682	-2.74287	0.00609051	0.0153039	35.4133	-0.586365	0.253297	-2.31493	0.020617	0.0404977	35.4133	0.134137	0.270494	0.495897	0.619967	0.897568	35.4133	0.265635	0.236693	1.12228	0.261744	0.34566	35.4133	0.583347	0.231623	2.51852	0.0117849	0.0202291	35.4133	0.317712	0.214686	1.47989	0.138903	0.304477	35.4133	-0.718904	0.275763	-2.60697	0.00913477	0.0172776	35.4133	-1.16496	0.292031	-3.98917	6.63e-05	0.000154567	35.4133
Vigun01g043500	360.11	-0.0764936	0.0973115	-0.786069	0.431827	0.552927	360.11	-0.193374	0.0968151	-1.99735	0.0457872	0.0814824	360.11	-0.11688	0.097028	-1.2046	0.228357	0.674962	360.11	0.197998	0.0924726	2.14115	0.032262	0.0558328	360.11	0.198906	0.092107	2.15951	0.0308105	0.0489581	360.11	0.000908479	0.0880723	0.0103152	0.99177	0.994957	360.11	-0.358369	0.0961579	-3.72688	0.000193866	0.000472997	360.11	-0.463101	0.097213	-4.76378	1.9e-06	5.23e-06	360.11
Vigun01g043600	376.231	-0.15625	0.131155	-1.19135	0.233518	0.342264	376.231	0.119791	0.128917	0.929211	0.352779	0.456338	376.231	0.276042	0.129535	2.13102	0.0330879	0.384465	376.231	0.366197	0.129805	2.82114	0.00478534	0.00989971	376.231	0.411541	0.129345	3.18172	0.00146401	0.00288291	376.231	0.045344	0.124709	0.363598	0.716158	0.838059	376.231	0.492122	0.125953	3.9072	9.34e-05	0.000237589	376.231	0.35114	0.126741	2.77054	0.00559638	0.0101285	376.231
Vigun01g043700	224.453	-0.321183	0.124824	-2.57308	0.0100798	0.0237938	224.453	-0.552633	0.125105	-4.41736	9.99e-06	3.76e-05	224.453	-0.23145	0.127052	-1.8217	0.0685002	0.477221	224.453	-0.529705	0.124998	-4.23769	2.26e-05	6.74e-05	224.453	-0.533635	0.12435	-4.29141	1.78e-05	4.43e-05	224.453	-0.00393043	0.123849	-0.0317357	0.974683	0.986279	224.453	-0.805258	0.124234	-6.48177	9.07e-11	4.36e-10	224.453	-0.791716	0.124559	-6.35617	2.07e-10	8.15e-10	224.453
Vigun01g044000	285.981	-0.0956301	0.104213	-0.917643	0.358806	0.480069	285.981	-0.10736	0.102885	-1.04349	0.296719	0.397211	285.981	-0.0117301	0.103277	-0.113579	0.909572	0.980178	285.981	0.209969	0.099072	2.11935	0.0340606	0.0586181	285.981	0.160771	0.0988464	1.62647	0.103849	0.147839	285.981	-0.0491976	0.0939057	-0.523904	0.600345	0.756727	285.981	-0.0154618	0.102542	-0.150785	0.880145	0.916309	285.981	0.104496	0.10203	1.02418	0.305753	0.38343	285.981
Vigun01g044200	6.24662	1.30267	1.07204	1.21513	0.224316	0.331658	6.24662	2.30976	0.999059	2.31194	0.0207812	0.0407788	6.24662	1.00709	0.761388	1.32271	0.185933	0.634846	6.24662	4.62073	1.08034	4.27712	1.89e-05	5.71e-05	6.24662	4.47854	1.08072	4.14402	3.41e-05	8.24e-05	6.24662	-0.142188	0.501042	-0.283784	0.776576	0.875638	6.24662	2.18737	0.840291	2.60311	0.00923836	0.0174565	6.24662	2.9897	0.817045	3.65916	0.000253046	0.000551537	6.24662
Vigun01g044300	302.183	-0.387418	0.130086	-2.97817	0.00289971	0.00794638	302.183	-0.419938	0.129196	-3.2504	0.00115244	0.00302397	302.183	-0.0325195	0.130936	-0.248361	0.803855	0.953539	302.183	0.109469	0.129726	0.843849	0.398754	0.49137	302.183	0.157413	0.129194	1.21842	0.223065	0.291107	302.183	0.0479438	0.125679	0.381477	0.702849	0.828719	302.183	-0.0414473	0.131311	-0.315642	0.752275	0.81372	302.183	-0.0477056	0.13179	-0.361981	0.717366	0.776831	302.183
Vigun01g044600	137.853	-0.378382	0.27504	-1.37573	0.168904	0.263428	137.853	0.0615672	0.268325	0.22945	0.818519	0.87273	137.853	0.439949	0.272259	1.61592	0.106111	0.537611	137.853	1.53166	0.275661	5.55633	2.76e-08	1.16e-07	137.853	1.51984	0.275279	5.52108	3.37e-08	1.1e-07	137.853	-0.0118265	0.253164	-0.0467145	0.962741	0.980549	137.853	0.108357	0.256971	0.42167	0.673266	0.749348	137.853	0.642343	0.254817	2.5208	0.0117089	0.0201592	137.853
Vigun01g044700	0.585918	1.44178	1.90189	0.758081	0.448403	0.568906	0.585918	0.483747	1.92143	0.251763	0.801224	0.860126	0.585918	-0.958037	1.90189	-0.503728	0.614453	NA	0.585918	2.26706	1.74454	1.29951	0.193768	NA	0.585918	2.54803	1.7183	1.48288	0.138107	0.190679	0.585918	0.280977	1.51791	0.185109	0.853144	NA	0.585918	0.0605591	1.92141	0.031518	0.974856	0.988559	0.585918	1.39472	1.87537	0.743703	0.457056	0.539652	0.585918
Vigun01g044800	57.3528	0.256364	0.235136	1.09028	0.275591	0.390494	57.3528	0.253546	0.232085	1.09247	0.274625	0.373002	57.3528	-0.0028174	0.226249	-0.0124527	0.990064	0.997181	57.3528	-0.227862	0.225947	-1.00847	0.313227	0.401714	57.3528	-0.495675	0.228511	-2.16915	0.0300712	0.0478955	57.3528	-0.267813	0.222567	-1.20329	0.228863	0.418391	57.3528	0.224256	0.212176	1.05694	0.290541	0.37895	57.3528	0.323961	0.211747	1.52994	0.126031	0.176587	57.3528
Vigun01g044900	236.457	-0.338624	0.12278	-2.75798	0.00581591	0.0146947	236.457	-0.254454	0.12076	-2.10711	0.0351078	0.0646047	236.457	0.0841699	0.12288	0.684975	0.49336	0.839903	236.457	0.135925	0.120607	1.12701	0.259739	0.343622	236.457	0.329172	0.119297	2.75926	0.00579331	0.0104343	236.457	0.193247	0.114479	1.68806	0.0914005	0.230682	236.457	0.0091365	0.126477	0.0722383	0.942412	0.965892	236.457	0.0755836	0.126358	0.59817	0.549726	0.628262	236.457
Vigun01g045000	141.418	-0.336529	0.193079	-1.74296	0.0813403	0.143695	141.418	-0.636472	0.194089	-3.27928	0.00104074	0.00275445	141.418	-0.299944	0.196612	-1.52556	0.127119	0.563182	141.418	-0.777503	0.182048	-4.27087	1.95e-05	5.87e-05	141.418	-0.994237	0.182715	-5.44147	5.28e-08	1.69e-07	141.418	-0.216733	0.183569	-1.18066	0.237737	0.428692	141.418	-0.126057	0.189053	-0.666778	0.504914	0.598977	141.418	0.0430016	0.188387	0.228262	0.819443	0.860526	141.418
Vigun01g045200	0.591933	1.78276	2.02633	0.879798	0.378969	0.500836	0.591933	-0.237619	2.15898	-0.110061	0.912361	0.938767	0.591933	-2.02038	2.02634	-0.997059	0.318736	NA	0.591933	1.53923	2.00377	0.768166	0.442388	NA	0.591933	-0.0103663	2.1544	-0.00481171	0.996161	0.997034	0.591933	-1.54959	1.99881	-0.775259	0.438187	NA	0.591933	-0.901782	1.90968	-0.472215	0.636773	0.718274	0.591933	-1.19817	1.93347	-0.619698	0.535457	0.614581	0.591933
Vigun01g045300	136.138	0.673528	0.188546	3.57223	0.000353957	0.00120112	136.138	0.94394	0.186185	5.06991	3.98e-07	1.83e-06	136.138	0.270412	0.180655	1.49684	0.134434	0.572864	136.138	-1.16239	0.190997	-6.0859	1.16e-09	5.68e-09	136.138	-1.47678	0.193298	-7.63993	2.17e-14	1.15e-13	136.138	-0.314391	0.197797	-1.58946	0.111957	0.264487	136.138	0.651658	0.186235	3.49911	0.000466806	0.00108289	136.138	0.859352	0.185618	4.62969	3.66e-06	9.78e-06	136.138
Vigun01g045400	1931.67	-0.657336	0.206863	-3.17764	0.00148477	0.00437921	1931.67	-0.429384	0.206596	-2.07837	0.0376751	0.0687502	1931.67	0.227952	0.206956	1.10145	0.2707	0.709692	1931.67	-0.847377	0.207662	-4.08057	4.49e-05	0.000127971	1931.67	-0.658429	0.207417	-3.17443	0.00150133	0.00295135	1931.67	0.188948	0.207607	0.910126	0.362756	0.559336	1931.67	-0.712158	0.206101	-3.45538	0.000549513	0.00126172	1931.67	-0.903452	0.206243	-4.38053	1.18e-05	3e-05	1931.67
Vigun01g045500	5534.09	1.28266	0.22106	5.80233	6.54e-09	4.82e-08	5534.09	0.7102	0.221102	3.2121	0.0013177	0.00341482	5534.09	-0.572462	0.220886	-2.59166	0.00955143	0.257227	5534.09	-0.725603	0.221116	-3.28155	0.00103237	0.00239837	5534.09	-1.53646	0.221299	-6.94292	3.84e-12	1.71e-11	5534.09	-0.810857	0.221318	-3.66377	0.000248529	0.00383781	5534.09	0.655181	0.220978	2.96492	0.00302763	0.0062127	5534.09	0.934184	0.22096	4.22785	2.36e-05	5.79e-05	5534.09
Vigun01g045600	291.761	-0.0968347	0.183332	-0.528193	0.597365	0.703994	291.761	-0.65086	0.185307	-3.51234	0.000444186	0.00126425	291.761	-0.554026	0.185586	-2.98528	0.00283318	0.160783	291.761	-0.219863	0.180769	-1.21626	0.223885	0.302736	291.761	-0.537019	0.181578	-2.95752	0.00310128	0.00582329	291.761	-0.317156	0.17999	-1.76207	0.0780568	0.207836	291.761	-1.47814	0.179883	-8.21722	2.08e-16	1.55e-15	291.761	-1.52562	0.180687	-8.44343	3.08e-17	1.95e-16	291.761
Vigun01g045800	111.814	0.0700816	0.230094	0.304579	0.760687	0.832711	111.814	0.361877	0.225248	1.60657	0.108148	0.170319	111.814	0.291796	0.223874	1.30339	0.19244	0.641701	111.814	0.477354	0.22369	2.134	0.0328431	0.056741	111.814	1.02426	0.220264	4.65017	3.32e-06	8.92e-06	111.814	0.546909	0.209433	2.61137	0.00901799	0.0469303	111.814	0.053742	0.215269	0.24965	0.802858	0.853162	111.814	-0.0415239	0.216695	-0.191623	0.848037	0.884604	111.814
Vigun01g045900	205.056	0.051029	0.129782	0.393189	0.69418	0.781485	205.056	-0.169902	0.129981	-1.30713	0.19117	0.276025	205.056	-0.220931	0.129223	-1.70968	0.0873245	0.506456	205.056	0.0372344	0.124027	0.300212	0.764016	0.819652	205.056	0.0553832	0.123454	0.448615	0.653709	0.723832	205.056	0.0181487	0.119366	0.152043	0.879153	0.937812	205.056	-0.163994	0.129039	-1.27089	0.203768	0.279036	205.056	-0.123288	0.129144	-0.954654	0.339753	0.41962	205.056
Vigun01g046000	405.068	-0.320969	0.240985	-1.3319	0.182892	0.281109	405.068	-0.951116	0.241694	-3.93521	8.31e-05	0.000268278	405.068	-0.630147	0.242063	-2.60324	0.00923475	0.25504	405.068	-0.374839	0.243015	-1.54245	0.122964	0.181132	405.068	-1.3629	0.245233	-5.55756	2.74e-08	8.99e-08	405.068	-0.988056	0.244742	-4.03713	5.41e-05	0.00122715	405.068	-1.09106	0.246854	-4.41987	9.88e-06	2.84e-05	405.068	-1.1803	0.247776	-4.76358	1.9e-06	5.24e-06	405.068
Vigun01g046100	1166.15	0.243436	0.127597	1.90785	0.0564107	0.105403	1166.15	0.748184	0.126521	5.91351	3.35e-09	2.01e-08	1166.15	0.504748	0.125921	4.00846	6.11e-05	0.0137362	1166.15	1.10332	0.126399	8.72892	2.57e-18	2.93e-17	1166.15	1.59529	0.126007	12.6604	9.8e-37	2.14e-35	1166.15	0.491969	0.123311	3.98965	6.62e-05	0.00143471	1166.15	0.905238	0.126578	7.15162	8.58e-13	4.87e-12	1166.15	1.10036	0.126473	8.7004	3.31e-18	2.23e-17	1166.15
Vigun01g046200	1.34066	0.588868	1.57127	0.374772	0.70783	0.792062	1.34066	1.13853	1.4827	0.767878	0.442559	0.547078	1.34066	0.549662	1.36582	0.40244	0.68736	NA	1.34066	1.89245	1.52628	1.23991	0.215008	0.292792	1.34066	2.33736	1.47348	1.58628	0.112676	0.158955	1.34066	0.444903	1.27942	0.347738	0.728037	NA	1.34066	-0.276259	1.22692	-0.225164	0.821852	0.868791	1.34066	1.10526	1.12541	0.982096	0.326053	0.405219	1.34066
Vigun01g046300	2.16528	1.91673	1.12094	1.70992	0.0872802	0.152346	2.16528	1.15433	1.1591	0.995888	0.319305	0.421342	2.16528	-0.762399	0.908397	-0.83928	0.401312	NA	2.16528	0.760817	0.974074	0.781067	0.434763	0.527168	2.16528	0.402325	0.990334	0.406251	0.684558	0.749308	2.16528	-0.358492	0.85765	-0.417993	0.675952	NA	2.16528	-0.0262368	1.04717	-0.0250551	0.980011	0.989613	2.16528	0.978555	0.957306	1.0222	0.306688	0.38443	2.16528
Vigun01g046600	51.7705	4.83793	0.55488	8.71888	2.81e-18	4.59e-17	51.7705	4.59476	0.554971	8.27928	1.24e-16	1.43e-15	51.7705	-0.243166	0.450913	-0.539275	0.589697	0.885613	51.7705	2.226	0.76384	2.91422	0.00356575	0.00755124	51.7705	1.67202	0.775634	2.15568	0.0311086	0.0494007	51.7705	-0.553983	0.55888	-0.991239	0.321569	0.51946	51.7705	6.33883	0.786711	8.05738	7.79e-16	5.56e-15	51.7705	6.84478	0.785871	8.7098	3.04e-18	2.06e-17	51.7705
Vigun01g046700	337.499	-0.953471	0.17212	-5.53957	3.03e-08	2.06e-07	337.499	-1.16468	0.172198	-6.76363	1.35e-11	1.03e-10	337.499	-0.211212	0.176651	-1.19565	0.231835	0.677861	337.499	-0.610974	0.168809	-3.61931	0.000295386	0.000749508	337.499	-0.136495	0.166879	-0.817932	0.413396	0.494796	337.499	0.474479	0.166859	2.8436	0.00446074	0.029254	337.499	-1.1318	0.165567	-6.83591	8.15e-12	4.27e-11	337.499	-1.39248	0.167218	-8.32733	8.27e-17	5.12e-16	337.499
Vigun01g046800	258.613	0.52983	0.12266	4.31951	1.56e-05	7e-05	258.613	0.500883	0.121827	4.11142	3.93e-05	0.000134661	258.613	-0.0289477	0.118115	-0.24508	0.806394	0.954491	258.613	-0.569566	0.128043	-4.44824	8.66e-06	2.73e-05	258.613	-0.605848	0.127551	-4.74983	2.04e-06	5.59e-06	258.613	-0.036282	0.127329	-0.284947	0.775685	0.874951	258.613	0.227621	0.119263	1.90856	0.0563188	0.0898206	258.613	0.0712922	0.120516	0.59156	0.554146	0.632415	258.613
Vigun01g047000	134.391	-1.76496	0.272022	-6.48831	8.68e-11	7.87e-10	134.391	-1.93302	0.271822	-7.11134	1.15e-12	9.71e-12	134.391	-0.168056	0.277754	-0.605054	0.545143	0.86561	134.391	-1.88855	0.290833	-6.4936	8.38e-11	4.62e-10	134.391	-2.86197	0.307169	-9.31727	1.19e-20	9.51e-20	134.391	-0.973422	0.31819	-3.05925	0.00221895	0.0180431	134.391	-1.60196	0.286674	-5.5881	2.3e-08	8.77e-08	134.391	-1.60495	0.287753	-5.57751	2.44e-08	8.06e-08	134.391
Vigun01g047100	48.8179	0.92846	0.261337	3.55273	0.000381254	0.00128301	48.8179	0.469812	0.265431	1.77	0.0767277	0.12723	48.8179	-0.458648	0.245213	-1.87041	0.0614274	0.462706	48.8179	0.00259314	0.262996	0.00985999	0.992133	0.99421	48.8179	0.15334	0.259018	0.592007	0.553846	0.632051	48.8179	0.150747	0.246043	0.612686	0.540084	0.71207	48.8179	-0.242864	0.23265	-1.0439	0.29653	0.385561	48.8179	0.0980876	0.229022	0.42829	0.66844	0.736084	48.8179
Vigun01g047200	32.9508	0.639451	0.403708	1.58394	0.113206	0.189242	32.9508	0.557478	0.401697	1.38781	0.165196	0.244506	32.9508	-0.0819734	0.385633	-0.212568	0.831664	0.962221	32.9508	-0.757453	0.38539	-1.96542	0.0493655	0.0814403	32.9508	-1.14936	0.391479	-2.93595	0.00332523	0.00621964	32.9508	-0.39191	0.394162	-0.994287	0.320083	0.517753	32.9508	-0.00964051	0.36549	-0.0263769	0.978957	0.989418	32.9508	-0.266769	0.370128	-0.720749	0.471064	0.553033	32.9508
Vigun01g047300	1.50763	1.24771	1.56102	0.79929	0.424122	0.54513	1.50763	1.05645	1.56182	0.676424	0.498772	0.600714	1.50763	-0.191256	1.44757	-0.132122	0.894887	NA	1.50763	0.690682	1.56374	0.441685	0.658717	0.73441	1.50763	1.34984	1.46911	0.918811	0.358195	0.439332	1.50763	0.659155	1.35016	0.488206	0.625404	NA	1.50763	-0.0392165	1.08277	-0.0362186	0.971108	0.987731	1.50763	0.222956	1.0675	0.208857	0.83456	0.873336	1.50763
Vigun01g047400	3.01876	1.95041	1.28095	1.52263	0.127852	0.209516	3.01876	1.57317	1.29503	1.21478	0.224452	0.315772	3.01876	-0.377242	0.966803	-0.390195	0.696392	0.922885	3.01876	3.21711	1.27324	2.5267	0.0115139	0.0221345	3.01876	4.22466	1.23004	3.43458	0.000593462	0.00123044	3.01876	1.00756	0.821379	1.22666	0.219949	NA	3.01876	1.01992	0.753452	1.35366	0.175845	0.245588	3.01876	0.122671	0.791646	0.154956	0.876856	0.90807	3.01876
Vigun01g047500	1.61097	0.446495	1.40932	0.316816	0.751383	0.825726	1.61097	2.36547	1.26727	1.86659	0.061959	0.105762	1.61097	1.91898	1.185	1.61939	0.105363	NA	1.61097	-0.441727	1.48836	-0.296788	0.766628	0.821834	1.61097	0.427124	1.37172	0.311379	0.755513	0.808834	1.61097	0.868851	1.35286	0.642234	0.520721	NA	1.61097	1.7495	1.32808	1.31732	0.187732	0.260009	1.61097	1.24306	1.36634	0.909777	0.36294	0.443658	1.61097
Vigun01g047600	143.646	-0.90838	0.258416	-3.51519	0.000439448	0.00145931	143.646	-1.2177	0.259591	-4.69086	2.72e-06	1.11e-05	143.646	-0.309323	0.266199	-1.162	0.245237	0.690508	143.646	-0.521019	0.256149	-2.03405	0.0419465	0.0705317	143.646	-0.995068	0.259116	-3.84024	0.000122912	0.000278099	143.646	-0.474049	0.258453	-1.83418	0.0666277	0.185521	143.646	-1.86786	0.248408	-7.51934	5.51e-14	3.44e-13	143.646	-1.99211	0.250135	-7.96415	1.66e-15	9.51e-15	143.646
Vigun01g047800	379.474	-0.40853	0.123264	-3.31426	0.000918873	0.00283977	379.474	-0.511287	0.122956	-4.1583	3.21e-05	0.000111542	379.474	-0.102757	0.124009	-0.828626	0.407316	0.795413	379.474	-1.52215	0.126687	-12.015	2.96e-33	1.26e-31	379.474	-2.04442	0.129185	-15.8255	2.08e-56	1.52e-54	379.474	-0.522271	0.132544	-3.94035	8.14e-05	0.00169653	379.474	-0.45407	0.126817	-3.5805	0.00034294	0.000810893	379.474	-0.504596	0.127473	-3.95846	7.54e-05	0.000174638	379.474
Vigun01g047900	591.311	-0.233844	0.110164	-2.12269	0.0337795	0.0681364	591.311	-0.276264	0.109696	-2.51845	0.0117874	0.0247047	591.311	-0.0424195	0.110263	-0.384711	0.700452	0.925174	591.311	0.0245104	0.112112	0.218625	0.826942	0.870881	591.311	0.239856	0.111321	2.15463	0.0311906	0.0495028	591.311	0.215346	0.109084	1.97414	0.0483663	0.14851	591.311	-0.3681	0.11056	-3.3294	0.000870334	0.00194021	591.311	-0.34751	0.110808	-3.13614	0.00171187	0.00335109	591.311
Vigun01g047950	26.3088	0.808848	0.493242	1.63986	0.101035	0.172294	26.3088	1.54442	0.457708	3.37424	0.000740198	0.00201854	26.3088	0.735569	0.388406	1.89381	0.0582499	0.455328	26.3088	3.59312	0.414696	8.66446	4.54e-18	5.08e-17	26.3088	3.79797	0.413078	9.19432	3.77e-20	2.91e-19	26.3088	0.204849	0.231813	0.883684	0.376867	0.573121	26.3088	2.87302	0.527783	5.44356	5.22e-08	1.93e-07	26.3088	3.38546	0.519686	6.51443	7.3e-11	2.98e-10	26.3088
Vigun01g048000	638.764	0.616171	0.174154	3.53809	0.000403037	0.00134927	638.764	0.978547	0.171681	5.6998	1.2e-08	6.69e-08	638.764	0.362376	0.167193	2.16741	0.0302034	0.374798	638.764	3.60579	0.170424	21.1578	2.34e-99	5.65e-96	638.764	3.87091	0.170235	22.7386	1.86e-114	2.6e-111	638.764	0.265121	0.154977	1.71071	0.087135	0.223701	638.764	1.67609	0.179036	9.36176	7.84e-21	7.92e-20	638.764	1.97441	0.178271	11.0753	1.65e-28	1.98e-27	638.764
Vigun01g048100	2381.93	-0.84931	0.204845	-4.14611	3.38e-05	0.000141809	2381.93	-0.924966	0.204788	-4.51669	6.28e-06	2.44e-05	2381.93	-0.0756555	0.205074	-0.368918	0.712189	0.928169	2381.93	0.391554	0.204781	1.91206	0.0558686	0.090703	2381.93	-0.255739	0.204929	-1.24794	0.212053	0.278441	2381.93	-0.647293	0.204598	-3.16373	0.00155762	0.013996	2381.93	-1.0644	0.204913	-5.19439	2.05e-07	7.11e-07	2381.93	-1.19755	0.205056	-5.8401	5.22e-09	1.83e-08	2381.93
Vigun01g048200	486.754	-0.335861	0.171406	-1.95945	0.0500601	0.0951857	486.754	-0.400449	0.171054	-2.34107	0.0192284	0.0380676	486.754	-0.064588	0.171772	-0.37601	0.70691	0.926921	486.754	-0.566328	0.170693	-3.31782	0.000907241	0.00212628	486.754	-1.1812	0.172004	-6.86731	6.54e-12	2.86e-11	486.754	-0.614874	0.171885	-3.57725	0.000347229	0.00484848	486.754	-0.524323	0.169865	-3.0867	0.00202391	0.00426412	486.754	-0.688264	0.170542	-4.03573	5.44e-05	0.000128019	486.754
Vigun01g048300	150.288	-0.3168	0.20405	-1.55256	0.120529	0.199533	150.288	-0.597991	0.204718	-2.92105	0.00348853	0.00825866	150.288	-0.281191	0.206699	-1.36039	0.173707	0.622198	150.288	0.125307	0.197016	0.636027	0.524759	0.613327	150.288	-0.0882736	0.197453	-0.447062	0.65483	0.724594	150.288	-0.213581	0.193801	-1.10206	0.270434	0.465903	150.288	-0.58213	0.209952	-2.77268	0.00555968	0.0109046	150.288	-0.75059	0.212691	-3.52902	0.000417109	0.000886149	150.288
Vigun01g048400	6.00222	1.87787	0.71647	2.621	0.00876729	0.0210695	6.00222	1.46952	0.72533	2.026	0.0427652	0.0767897	6.00222	-0.408352	0.554593	-0.736309	0.461542	0.826458	6.00222	1.3628	0.722191	1.88704	0.0591549	0.0954418	6.00222	1.32605	0.719899	1.842	0.0654757	0.097496	6.00222	-0.0367522	0.543183	-0.0676608	0.946056	0.972601	6.00222	0.912068	0.550924	1.65552	0.0978182	0.147084	6.00222	1.13685	0.544499	2.08788	0.0368086	0.0581255	6.00222
Vigun01g048500	397.392	-0.308773	0.114364	-2.69992	0.00693559	0.017153	397.392	-0.477806	0.114196	-4.18407	2.86e-05	0.000100265	397.392	-0.169034	0.11564	-1.46172	0.143819	0.583816	397.392	-0.349505	0.109499	-3.19186	0.00141362	0.00320789	397.392	-0.522983	0.109766	-4.76451	1.89e-06	5.21e-06	397.392	-0.173478	0.108739	-1.59535	0.110633	0.26253	397.392	-0.47699	0.108587	-4.3927	1.12e-05	3.2e-05	397.392	-0.593967	0.109492	-5.42474	5.8e-08	1.86e-07	397.392
Vigun01g048600	492.423	0.251335	0.227865	1.103	0.270026	0.384147	492.423	0.65119	0.224981	2.89443	0.00379853	0.00893051	492.423	0.399855	0.223078	1.79245	0.0730612	0.482842	492.423	3.0629	0.218367	14.0264	1.08e-44	1.08e-42	492.423	3.18158	0.218266	14.5766	3.96e-48	1.73e-46	492.423	0.118685	0.209715	0.565937	0.571437	0.735522	492.423	1.28654	0.276878	4.6466	3.37e-06	1.03e-05	492.423	1.47014	0.275504	5.33619	9.49e-08	2.97e-07	492.423
Vigun01g048700	381.126	-0.519744	0.171305	-3.03402	0.00241318	0.00675374	381.126	-0.766309	0.171518	-4.46779	7.9e-06	3.02e-05	381.126	-0.246565	0.173397	-1.42197	0.155035	0.600459	381.126	-0.843297	0.168599	-5.0018	5.68e-07	2.07e-06	381.126	-1.48376	0.170755	-8.68939	3.64e-18	2.47e-17	381.126	-0.64046	0.171434	-3.73589	0.000187053	0.00311098	381.126	-0.764114	0.165546	-4.61571	3.92e-06	1.18e-05	381.126	-0.893898	0.166218	-5.37787	7.54e-08	2.38e-07	381.126
Vigun01g048900	979.53	-0.912711	0.16474	-5.5403	3.02e-08	2.06e-07	979.53	-1.25006	0.165025	-7.57494	3.59e-14	3.43e-13	979.53	-0.337347	0.166352	-2.02791	0.0425699	0.412986	979.53	-1.19428	0.167723	-7.12054	1.08e-12	7.19e-12	979.53	-1.71689	0.169214	-10.1463	3.44e-24	3.41e-23	979.53	-0.522613	0.170645	-3.06257	0.00219445	0.0179109	979.53	-1.54793	0.163195	-9.48516	2.42e-21	2.53e-20	979.53	-1.64047	0.163538	-10.0311	1.11e-23	1.04e-22	979.53
Vigun01g049000	847.997	1.46521	0.153765	9.52888	1.59e-21	3.1e-20	847.997	1.75004	0.152965	11.4408	2.61e-30	6.35e-29	847.997	0.284837	0.14776	1.9277	0.0538929	0.444585	847.997	2.31914	0.153496	15.1088	1.42e-51	2.28e-49	847.997	2.48729	0.153289	16.2262	3.29e-59	2.81e-57	847.997	0.168147	0.14508	1.159	0.246456	0.438498	847.997	1.51949	0.149988	10.1307	4.04e-24	4.93e-23	847.997	1.67056	0.149937	11.1418	7.85e-29	9.52e-28	847.997
Vigun01g049200	174.924	0.462461	0.290567	1.59158	0.111478	0.186888	174.924	-0.309974	0.301929	-1.02664	0.304589	0.405693	174.924	-0.772435	0.292272	-2.64286	0.00822091	0.245869	174.924	-0.951244	0.283857	-3.35114	0.000804794	0.0019013	174.924	-2.37179	0.324214	-7.3155	2.56e-13	1.25e-12	174.924	-1.42054	0.32963	-4.30951	1.64e-05	0.000480396	174.924	-1.69873	0.232481	-7.30697	2.73e-13	1.61e-12	174.924	-1.63833	0.232634	-7.04252	1.89e-12	8.67e-12	174.924
Vigun01g049300	802.688	1.33044	0.217062	6.1293	8.83e-10	7.24e-09	802.688	1.92894	0.215163	8.965	3.1e-19	4.27e-18	802.688	0.598499	0.207977	2.87772	0.00400565	0.186276	802.688	2.77392	0.218717	12.6827	7.38e-37	4.22e-35	802.688	3.52745	0.218032	16.1786	7.14e-59	5.94e-57	802.688	0.753529	0.203132	3.70956	0.000207623	0.00336142	802.688	1.87603	0.212422	8.83162	1.03e-18	9.07e-18	802.688	1.93587	0.212516	9.10928	8.29e-20	6.18e-19	802.688
Vigun01g049400	903.771	-0.476126	0.154074	-3.09024	0.00199998	0.00571893	903.771	-0.419296	0.153176	-2.73735	0.0061936	0.0138539	903.771	0.0568294	0.154606	0.367576	0.71319	0.928558	903.771	0.126252	0.150045	0.841426	0.400109	0.492814	903.771	0.219913	0.149775	1.46829	0.142026	0.195467	903.771	0.0936617	0.148333	0.631431	0.527759	0.702227	903.771	-0.978801	0.146927	-6.66183	2.7e-11	1.36e-10	903.771	-0.83104	0.146883	-5.65782	1.53e-08	5.16e-08	903.771
Vigun01g049500	4.98995	-0.196792	0.84493	-0.232909	0.815832	0.873939	4.98995	-0.575114	0.858301	-0.67006	0.502819	0.60432	4.98995	-0.378322	0.867875	-0.435918	0.662897	0.912372	4.98995	0.462368	0.824574	0.560736	0.574978	0.660802	4.98995	-3.86381	1.27624	-3.0275	0.00246583	0.00470069	4.98995	-4.32618	1.23734	-3.49637	0.000471641	0.00603851	4.98995	-0.708568	0.749633	-0.945221	0.344546	0.437051	4.98995	-1.38453	0.791368	-1.74954	0.0801976	0.11804	4.98995
Vigun01g049700	2.22596	2.28995	1.1908	1.92303	0.0544757	0.102335	2.22596	1.16483	1.22176	0.953407	0.340384	0.443614	2.22596	-1.12512	1.0764	-1.04526	0.295904	NA	2.22596	-0.689876	1.31203	-0.52581	0.59902	0.68197	2.22596	-0.127354	1.25253	-0.101678	0.919013	0.942383	2.22596	0.562522	1.26355	0.445192	0.656181	NA	2.22596	2.34375	1.45325	1.61277	0.106795	0.158919	2.22596	3.01676	1.42844	2.11192	0.0346931	0.0550685	2.22596
Vigun01g049800	0.339474	-0.0465363	7.21272	-0.00645198	0.994852	0.996289	0.339474	-0.237393	7.21272	-0.0329131	0.973744	0.980131	0.339474	-0.190857	7.2131	-0.0264598	0.978891	NA	0.339474	-0.588037	7.21329	-0.0815213	0.935027	NA	0.339474	2.9727	7.15653	0.415383	0.677862	0.743788	0.339474	3.56074	7.15653	0.497551	0.618801	NA	0.339474	2.08321	7.18904	0.289776	0.771988	0.828625	0.339474	1.38602	7.20206	0.192448	0.847391	0.884003	0.339474
Vigun01g049900	461.096	-0.980576	0.118676	-8.2626	1.43e-16	2.1e-15	461.096	-1.20407	0.118826	-10.133	3.94e-24	7.09e-23	461.096	-0.223496	0.122794	-1.82009	0.0687451	0.477221	461.096	-0.709085	0.115193	-6.15562	7.48e-10	3.74e-09	461.096	-0.798683	0.115152	-6.93589	4.04e-12	1.8e-11	461.096	-0.0895973	0.115472	-0.775922	0.437795	0.628558	461.096	-1.66544	0.117079	-14.2249	6.42e-46	2.37e-44	461.096	-2.02651	0.119992	-16.8887	5.45e-64	2.86e-62	461.096
Vigun01g050000	35.9113	-1.55902	0.353902	-4.40522	1.06e-05	4.87e-05	35.9113	-1.75225	0.353813	-4.95248	7.33e-07	3.25e-06	35.9113	-0.193235	0.367979	-0.525124	0.599497	0.889728	35.9113	-1.53941	0.367104	-4.19338	2.75e-05	8.1e-05	35.9113	-1.81503	0.370619	-4.89731	9.72e-07	2.76e-06	35.9113	-0.275623	0.383239	-0.719195	0.472021	0.658182	35.9113	-0.835339	0.381387	-2.19026	0.0285051	0.0487497	35.9113	-0.88101	0.383935	-2.29469	0.021751	0.0358477	35.9113
Vigun01g050100	4.42513	-0.916044	0.826807	-1.10793	0.267892	0.381737	4.42513	-1.14001	0.832991	-1.36857	0.171134	0.25165	4.42513	-0.223962	0.920382	-0.243336	0.807745	0.95492	4.42513	-0.472955	0.619805	-0.76307	0.445421	0.5375	4.42513	-0.803591	0.635251	-1.265	0.205872	0.271518	4.42513	-0.330636	0.628612	-0.525978	0.598903	0.756181	4.42513	-1.58571	0.608089	-2.6077	0.00911527	0.0172485	4.42513	-0.891962	0.555505	-1.60568	0.108344	0.154396	4.42513
Vigun01g050200	19749.8	3.95665	0.398983	9.91683	3.52e-23	7.42e-22	19749.8	3.72149	0.398984	9.32741	1.08e-20	1.63e-19	19749.8	-0.23516	0.398203	-0.590551	0.554821	0.870397	19749.8	5.98293	0.399087	14.9915	8.34e-51	1.3e-48	19749.8	5.77709	0.399088	14.4757	1.73e-47	7.26e-46	19749.8	-0.20584	0.398118	-0.517031	0.605135	0.760483	19749.8	5.72049	0.400723	14.2754	3.11e-46	1.17e-44	19749.8	5.8554	0.400722	14.6121	2.35e-48	6.86e-47	19749.8
Vigun01g050300	316.634	6.39076	0.870918	7.33796	2.17e-13	2.49e-12	316.634	6.22856	0.870865	7.15215	8.54e-13	7.29e-12	316.634	-0.162194	0.701825	-0.231103	0.817235	0.957701	316.634	6.96005	0.810769	8.58449	9.12e-18	9.93e-17	316.634	7.39631	0.810594	9.12455	7.2e-20	5.44e-19	316.634	0.436264	0.698504	0.624569	0.532254	0.706306	316.634	8.15096	0.848306	9.60851	7.36e-22	7.92e-21	316.634	7.99867	0.848413	9.42781	4.19e-21	3.36e-20	316.634
Vigun01g050400	741.838	6.2469	0.628519	9.93909	2.81e-23	5.98e-22	741.838	6.23306	0.628442	9.91827	3.47e-23	5.97e-22	741.838	-0.0138469	0.578805	-0.0239232	0.980914	0.995117	741.838	6.78402	0.648331	10.4638	1.27e-25	2.77e-24	741.838	7.35656	0.648181	11.3495	7.46e-30	1.06e-28	741.838	0.572536	0.578269	0.990086	0.322132	0.519917	741.838	7.70178	0.667663	11.5354	8.75e-31	1.55e-29	741.838	8.06011	0.667597	12.0733	1.46e-33	2.18e-32	741.838
Vigun01g050500	530.529	-0.849676	0.219552	-3.87004	0.000108817	0.000411605	530.529	-0.599245	0.218743	-2.73949	0.0061535	0.0137789	530.529	0.250431	0.220032	1.13816	0.255053	0.699468	530.529	0.56286	0.218843	2.57198	0.010112	0.0196793	530.529	1.03411	0.218442	4.73402	2.2e-06	6.03e-06	530.529	0.47125	0.216878	2.17288	0.0297893	0.105982	530.529	1.28584	0.240134	5.35467	8.57e-08	3.09e-07	530.529	1.50139	0.239581	6.26671	3.69e-10	1.43e-09	530.529
Vigun01g050850	23.7332	-0.385743	0.336792	-1.14534	0.252067	0.363328	23.7332	-0.608413	0.338826	-1.79565	0.07255	0.121262	23.7332	-0.22267	0.35318	-0.630472	0.528386	0.857187	23.7332	0.289637	0.229614	1.26141	0.207161	0.283726	23.7332	0.285538	0.228334	1.25053	0.211106	0.277359	23.7332	-0.00409905	0.211012	-0.0194257	0.984502	0.991851	23.7332	-1.01822	0.360885	-2.82146	0.00478059	0.0094718	23.7332	-0.916506	0.349261	-2.62413	0.00868719	0.0152715	23.7332
Vigun01g050900	5.81191	-1.37743	1.51057	-0.911859	0.361843	0.483232	5.81191	0.48021	1.28677	0.373189	0.709007	0.784478	5.81191	1.85764	1.41967	1.3085	0.190703	0.640344	5.81191	-0.806022	0.814216	-0.989935	0.322206	0.411372	5.81191	-1.76238	0.84093	-2.09575	0.0361044	0.0566504	5.81191	-0.956358	0.844949	-1.13185	0.257696	0.451659	5.81191	1.144	0.831277	1.3762	0.16876	0.237037	5.81191	1.19862	0.832065	1.44053	0.149717	0.205693	5.81191
Vigun01g051100	212.083	0.017312	0.318275	0.0543931	0.956622	0.97969	212.083	-0.190783	0.31829	-0.599401	0.548905	0.647157	212.083	-0.208095	0.318109	-0.654163	0.513007	0.849277	212.083	-0.402372	0.312492	-1.28762	0.197877	0.272945	212.083	-0.422259	0.312391	-1.3517	0.176471	0.236767	212.083	-0.0198875	0.312088	-0.0637238	0.94919	0.973899	212.083	0.51197	0.321515	1.59236	0.111303	0.164895	212.083	0.392343	0.322435	1.21682	0.223675	0.292541	212.083
Vigun01g051200	5.34128	-0.768694	0.621627	-1.23658	0.216242	0.322438	5.34128	-0.216866	0.566352	-0.382916	0.701782	0.778227	5.34128	0.551828	0.620527	0.88929	0.373847	0.775189	5.34128	-1.38348	0.596179	-2.32058	0.0203097	0.0368339	5.34128	-0.0853652	0.51346	-0.166255	0.867956	0.900115	5.34128	1.29811	0.571647	2.27083	0.0231571	0.0891292	5.34128	-0.444904	0.494744	-0.899261	0.368513	0.462574	5.34128	-1.38282	0.553536	-2.49816	0.012484	0.0214262	5.34128
Vigun01g051300	18.1471	3.71863	0.794204	4.68221	2.84e-06	1.44e-05	18.1471	3.95787	0.790553	5.00646	5.54e-07	2.5e-06	18.1471	0.239236	0.592705	0.403635	0.686481	0.919172	18.1471	-0.654816	0.616341	-1.06242	0.288043	0.374726	18.1471	0.493266	0.600233	0.82179	0.411196	0.492679	18.1471	1.14808	0.601038	1.91017	0.0561119	0.165106	18.1471	4.48209	0.830177	5.39896	6.7e-08	2.45e-07	18.1471	4.00084	0.835242	4.79004	1.67e-06	4.62e-06	18.1471
Vigun01g051400	824.835	6.66364	0.486168	13.7065	9.29e-43	4.43e-41	824.835	6.4854	0.486162	13.34	1.35e-40	4.93e-39	824.835	-0.178236	0.452736	-0.393686	0.693813	0.921889	824.835	3.58968	0.473083	7.58784	3.25e-14	2.53e-13	824.835	4.05779	0.472737	8.58362	9.19e-18	6.08e-17	824.835	0.468115	0.453919	1.03128	0.302412	0.500533	824.835	7.27304	0.498106	14.6014	2.75e-48	1.14e-46	824.835	7.51203	0.498082	15.0819	2.13e-51	6.97e-50	824.835
Vigun01g051500	2.56988	3.94575	1.27845	3.08636	0.00202624	0.00578549	2.56988	3.80578	1.27596	2.98267	0.00285746	0.00689406	2.56988	-0.139978	0.874847	-0.160003	0.872879	0.972917	2.56988	3.45135	1.27621	2.70438	0.00684327	0.0137634	2.56988	3.46399	1.2712	2.72497	0.00643076	0.0115093	2.56988	0.0126371	0.864574	0.0146165	0.988338	NA	2.56988	3.66146	1.21727	3.00794	0.00263028	0.00544446	2.56988	3.70124	1.21798	3.03883	0.00237502	0.00455591	2.56988
Vigun01g051700	2135.65	5.2423	0.5624	9.3213	1.15e-20	2.15e-19	2135.65	4.84407	0.562456	8.61235	7.16e-18	9.02e-17	2135.65	-0.398228	0.547451	-0.727423	0.466967	0.829238	2135.65	5.91559	0.555453	10.65	1.74e-26	4.18e-25	2135.65	6.13479	0.555434	11.045	2.32e-28	2.96e-27	2135.65	0.219191	0.546758	0.400893	0.688499	0.819268	2135.65	6.40334	0.561626	11.4014	4.11e-30	7.03e-29	2135.65	6.45303	0.561635	11.4897	1.49e-30	1.95e-29	2135.65
Vigun01g051800	2.67213	2.55059	1.1773	2.16647	0.030275	0.0620485	2.67213	1.81305	1.19408	1.51837	0.128922	0.197817	2.67213	-0.737539	0.992199	-0.743338	0.457277	0.823756	2.67213	4.11876	1.38481	2.97423	0.00293725	0.00632616	2.67213	2.86803	1.43178	2.00312	0.0451644	0.0694826	2.67213	-1.25073	1.05743	-1.1828	0.236887	NA	2.67213	0.232061	1.18534	0.195775	0.844786	0.887659	2.67213	-1.08591	1.34542	-0.807117	0.419599	0.501531	2.67213
Vigun01g051900	0.829367	0.674595	2.09133	0.322567	0.747023	0.822661	0.829367	0.483768	2.09133	0.231321	0.817066	0.871638	0.829367	-0.190826	2.09134	-0.091246	0.927297	NA	0.829367	3.85462	1.86118	2.07106	0.0383529	NA	0.829367	4.35027	1.84921	2.3525	0.0186478	0.0309074	0.829367	0.495655	1.58425	0.312864	0.754384	NA	0.829367	0.0605185	2.0913	0.0289382	0.976914	0.988851	0.829367	2.26421	1.99409	1.13546	0.256183	0.328898	0.829367
Vigun01g052000	611.023	0.276599	0.127293	2.17293	0.0297852	0.0611894	611.023	0.548052	0.126026	4.34871	1.37e-05	5.06e-05	611.023	0.271452	0.12491	2.17319	0.0297661	0.37331	611.023	1.16237	0.128047	9.07762	1.11e-19	1.44e-18	611.023	1.44385	0.127472	11.3267	9.67e-30	1.37e-28	611.023	0.281483	0.121399	2.31865	0.0204139	0.0822289	611.023	1.26723	0.126887	9.98708	1.74e-23	2.05e-22	611.023	1.38532	0.126859	10.9201	9.24e-28	1.06e-26	611.023
Vigun01g052100	8.67533	1.04186	0.491975	2.11772	0.0341991	0.0688446	8.67533	1.44486	0.473059	3.0543	0.00225588	0.00556169	8.67533	0.402998	0.403182	0.999543	0.317532	0.741621	8.67533	-0.975388	0.462462	-2.10912	0.0349341	0.0599305	8.67533	-0.713333	0.442955	-1.6104	0.107311	0.152079	8.67533	0.262055	0.464292	0.564418	0.57247	0.736371	8.67533	0.95901	0.474408	2.02149	0.0432291	0.0710079	8.67533	1.66007	0.45316	3.66333	0.000248962	0.000543246	8.67533
Vigun01g052200	274.257	-0.115844	0.0940193	-1.23213	0.2179	0.324308	274.257	-0.325912	0.0942154	-3.45923	0.000541731	0.00151563	274.257	-0.210068	0.0948326	-2.21515	0.0267499	0.359803	274.257	0.605682	0.0828532	7.3103	2.67e-13	1.89e-12	274.257	0.441658	0.0831018	5.31466	1.07e-07	3.33e-07	274.257	-0.164024	0.0757795	-2.16448	0.0304272	0.107425	274.257	-0.0939327	0.0967376	-0.971004	0.331546	0.423446	274.257	-0.196531	0.0977005	-2.01157	0.0442655	0.0687647	274.257
Vigun01g052300	259.305	0.456333	0.278438	1.6389	0.101234	0.172549	259.305	-0.235406	0.285348	-0.824977	0.409385	0.513749	259.305	-0.691738	0.278383	-2.48484	0.0129608	0.286601	259.305	-0.162014	0.249817	-0.648532	0.516641	0.605597	259.305	-0.710383	0.252232	-2.81639	0.00485662	0.00885729	259.305	-0.548369	0.249774	-2.19546	0.0281307	0.101951	259.305	-1.65005	0.237276	-6.95412	3.55e-12	1.92e-11	259.305	-1.62869	0.237466	-6.85864	6.95e-12	3.07e-11	259.305
Vigun01g052400	42076	-0.796383	0.212305	-3.75112	0.000176046	0.000636404	42076	-0.966787	0.212304	-4.55378	5.27e-06	2.07e-05	42076	-0.170404	0.21232	-0.802583	0.422216	0.804386	42076	-2.26369	0.212408	-10.6573	1.61e-26	3.88e-25	42076	-3.17763	0.2125	-14.9535	1.48e-50	7.7e-49	42076	-0.913933	0.212583	-4.29918	1.71e-05	0.000497959	42076	-1.14385	0.212291	-5.38815	7.12e-08	2.59e-07	42076	-1.25178	0.212296	-5.8964	3.72e-09	1.32e-08	42076
Vigun01g052500	4375.37	-0.00643491	0.121683	-0.0528824	0.957826	0.980321	4375.37	0.159085	0.121487	1.30948	0.190371	0.275046	4375.37	0.16552	0.121469	1.36265	0.172991	0.621247	4375.37	1.07838	0.120978	8.91391	4.93e-19	6.03e-18	4375.37	1.44226	0.120909	11.9284	8.42e-33	1.42e-31	4375.37	0.363871	0.120348	3.02349	0.00249879	0.0196068	4375.37	-0.0179852	0.121758	-0.147713	0.882569	0.918186	4375.37	-0.00964447	0.12183	-0.0791636	0.936903	0.956035	4375.37
Vigun01g052600	1056.1	2.76924	0.281759	9.82843	8.49e-23	1.75e-21	1056.1	3.03976	0.281637	10.7932	3.71e-27	7.86e-26	1056.1	0.270521	0.279039	0.969474	0.332309	0.75048	1056.1	-0.461607	0.282684	-1.63294	0.102481	0.154385	1056.1	0.372813	0.281699	1.32344	0.185688	0.247666	1056.1	0.83442	0.281452	2.9647	0.00302976	0.0224668	1056.1	3.60066	0.285362	12.6179	1.68e-36	4.04e-35	1056.1	3.47482	0.285465	12.1725	4.36e-34	6.7e-33	1056.1
Vigun01g052700	3.44587	-1.16878	0.776953	-1.50431	0.132503	0.215745	3.44587	-1.33715	0.775107	-1.72511	0.0845072	0.138251	3.44587	-0.168371	0.87264	-0.192944	0.847003	0.966034	3.44587	-1.51288	0.629477	-2.40339	0.0162441	0.0301485	3.44587	-1.80756	0.646781	-2.7947	0.00519487	0.00943174	3.44587	-0.294681	0.699431	-0.421315	0.673525	NA	3.44587	-2.61187	0.977492	-2.67201	0.0075398	0.0144684	3.44587	-1.39095	0.746222	-1.864	0.0623222	0.0938455	3.44587
Vigun01g052800	599.44	0.0253208	0.0839393	0.301656	0.762914	0.834168	599.44	-0.0241684	0.0832579	-0.290283	0.771599	0.837182	599.44	-0.0494892	0.0829163	-0.596857	0.550603	0.868403	599.44	0.399692	0.0812223	4.92097	8.61e-07	3.08e-06	599.44	0.400695	0.0809457	4.95017	7.41e-07	2.13e-06	599.44	0.00100278	0.0768109	0.0130552	0.989584	0.993884	599.44	0.429141	0.0806384	5.3218	1.03e-07	3.68e-07	599.44	0.4536	0.0808172	5.61266	1.99e-08	6.64e-08	599.44
Vigun01g052900	60.1041	4.32737	0.587193	7.36959	1.71e-13	1.99e-12	60.1041	5.51373	0.583041	9.45685	3.17e-21	4.9e-20	60.1041	1.18636	0.431975	2.74637	0.00602584	0.22008	60.1041	3.3174	0.530458	6.25385	4e-10	2.06e-09	60.1041	3.22265	0.530425	6.0756	1.24e-09	4.53e-09	60.1041	-0.0947546	0.434793	-0.21793	0.827483	0.907009	60.1041	2.69147	0.564468	4.76816	1.86e-06	5.8e-06	60.1041	4.69623	0.551269	8.51894	1.61e-17	1.03e-16	60.1041
Vigun01g053100	530.122	0.886809	0.140475	6.31291	2.74e-10	2.37e-09	530.122	0.962741	0.140019	6.87578	6.17e-12	4.89e-11	530.122	0.0759329	0.13767	0.551558	0.581251	0.881135	530.122	-0.542652	0.143081	-3.79261	0.000149072	0.000394753	530.122	-0.509633	0.142649	-3.57265	0.000353386	0.000754396	530.122	0.0330183	0.142397	0.231876	0.816635	0.900569	530.122	0.490155	0.140357	3.49219	0.000479078	0.00110932	530.122	0.795059	0.139952	5.68096	1.34e-08	4.53e-08	530.122
Vigun01g053200	84.7591	-0.640742	0.194732	-3.29038	0.00100053	0.00306648	84.7591	-0.433989	0.187826	-2.3106	0.0208551	0.0409014	84.7591	0.206753	0.197432	1.04721	0.295003	0.724946	84.7591	-0.316481	0.169814	-1.86369	0.0623649	0.099947	84.7591	-0.447609	0.170077	-2.6318	0.00849345	0.0149059	84.7591	-0.131128	0.167427	-0.783193	0.433514	0.625086	84.7591	-0.656784	0.181039	-3.62785	0.000285789	0.000683017	84.7591	-0.989582	0.187043	-5.29067	1.22e-07	3.78e-07	84.7591
Vigun01g053300	0.634905	-0.774055	2.00207	-0.386628	0.699032	0.785434	0.634905	1.32563	1.8217	0.727688	0.466805	0.570456	0.634905	2.09968	1.83263	1.14572	0.251911	NA	0.634905	2.40562	1.83416	1.31156	0.189668	NA	0.634905	1.46732	1.90897	0.768646	0.442104	0.523843	0.634905	-0.938299	1.72048	-0.545369	0.5855	NA	0.634905	2.2019	1.91114	1.15214	0.249263	0.332461	0.634905	3.10747	1.83649	1.69207	0.0906326	0.131649	0.634905
Vigun01g053400	3730.67	0.264506	0.116346	2.27345	0.0229991	0.0489319	3730.67	0.496135	0.116165	4.27097	1.95e-05	7.01e-05	3730.67	0.231629	0.116003	1.99674	0.0458531	0.423288	3730.67	0.454137	0.116341	3.90351	9.48e-05	0.000258828	3730.67	0.590172	0.116265	5.0761	3.85e-07	1.14e-06	3730.67	0.136035	0.115712	1.17564	0.239741	0.431119	3730.67	0.398377	0.116052	3.43274	0.000597525	0.00136597	3730.67	0.395706	0.1161	3.4083	0.00065368	0.00135557	3730.67
Vigun01g053450	8.43639	2.76576	0.681942	4.0557	5e-05	0.000202799	8.43639	3.44251	0.667867	5.15449	2.54e-07	1.2e-06	8.43639	0.676757	0.441597	1.53252	0.125393	0.560211	8.43639	3.89477	1.13887	3.41985	0.000626561	0.0015087	8.43639	3.59572	1.14719	3.13437	0.00172225	0.00335806	8.43639	-0.299047	0.633697	-0.471909	0.636992	0.784042	8.43639	6.97034	1.093	6.37726	1.8e-10	8.41e-10	8.43639	7.03359	1.09309	6.43462	1.24e-10	4.96e-10	8.43639
Vigun01g053500	18036.9	-0.658074	0.193105	-3.40785	0.00065477	0.00208562	18036.9	-0.632206	0.193094	-3.27408	0.00106005	0.00280085	18036.9	0.0258678	0.193121	0.133946	0.893445	0.977128	18036.9	-1.45538	0.193204	-7.53285	4.96e-14	3.78e-13	18036.9	-1.64656	0.193213	-8.52196	1.57e-17	1.02e-16	18036.9	-0.191177	0.193276	-0.989139	0.322595	0.520304	18036.9	-0.788864	0.19313	-4.08463	4.41e-05	0.000117188	18036.9	-0.818491	0.19314	-4.2378	2.26e-05	5.55e-05	18036.9
Vigun01g053700	40.6272	0.303107	0.348233	0.870413	0.384075	0.50604	40.6272	0.0231497	0.349553	0.0662267	0.947197	0.961116	40.6272	-0.279957	0.343434	-0.81517	0.414975	0.800102	40.6272	0.34438	0.331775	1.03799	0.299273	0.386671	40.6272	0.72487	0.328164	2.20886	0.0271843	0.043699	40.6272	0.380489	0.316082	1.20377	0.228679	0.418296	40.6272	0.733581	0.346492	2.11717	0.0342457	0.0574725	40.6272	0.528829	0.350538	1.50862	0.131396	0.183297	40.6272
Vigun01g053800	1914.79	-0.339435	0.085947	-3.94935	7.84e-05	0.000305849	1914.79	-0.313858	0.0857313	-3.66094	0.000251287	0.000747467	1914.79	0.0255771	0.0860088	0.297378	0.766178	0.943897	1914.79	-1.02792	0.0876827	-11.7232	9.69e-32	3.65e-30	1914.79	-1.04621	0.0875437	-11.9508	6.43e-33	1.1e-31	1914.79	-0.0182906	0.0881484	-0.207497	0.835622	0.911881	1914.79	-0.44571	0.0865067	-5.15232	2.57e-07	8.8e-07	1914.79	-0.398935	0.0865854	-4.60741	4.08e-06	1.08e-05	1914.79
Vigun01g054000	1526.16	3.34484	0.212128	15.7681	5.16e-56	4.07e-54	1526.16	3.20567	0.212111	15.1132	1.33e-51	7.37e-50	1526.16	-0.139168	0.208578	-0.667223	0.50463	0.845761	1526.16	0.0261917	0.214263	0.122241	0.902708	0.931548	1526.16	0.140063	0.21392	0.654748	0.51263	0.593027	1526.16	0.113872	0.212516	0.535828	0.592078	0.75145	1526.16	2.84336	0.211312	13.4557	2.85e-41	8.53e-40	1526.16	3.20549	0.211243	15.1744	5.23e-52	1.76e-50	1526.16
Vigun01g054100	3763.81	-0.735777	0.181467	-4.0546	5.02e-05	0.00020356	3763.81	-0.641787	0.181386	-3.53824	0.000402803	0.00115444	3763.81	0.0939899	0.181553	0.517701	0.604667	0.89242	3763.81	-1.17477	0.182133	-6.4501	1.12e-10	6.09e-10	3763.81	-0.872508	0.181934	-4.79573	1.62e-06	4.5e-06	3763.81	0.302265	0.18219	1.65906	0.0971029	0.240287	3763.81	-0.452267	0.181442	-2.49262	0.0126803	0.0233426	3763.81	-0.644573	0.181538	-3.55063	0.000384317	0.000820365	3763.81
Vigun01g054200	1181.63	1.97362	0.222454	8.87205	7.18e-19	1.22e-17	1181.63	2.26903	0.222241	10.2097	1.79e-24	3.3e-23	1181.63	0.295406	0.220035	1.34254	0.17942	0.6275	1181.63	1.39632	0.225626	6.18864	6.07e-10	3.06e-09	1181.63	1.86565	0.225187	8.28488	1.18e-16	7.3e-16	1181.63	0.469334	0.221075	2.12296	0.0337571	0.115812	1181.63	1.85299	0.221542	8.36402	6.06e-17	4.68e-16	1181.63	2.06306	0.221504	9.3139	1.23e-20	9.64e-20	1181.63
Vigun01g054300	115.095	-0.339645	0.137349	-2.47287	0.0134034	0.0306046	115.095	-0.723491	0.139648	-5.18084	2.21e-07	1.05e-06	115.095	-0.383846	0.142583	-2.69209	0.00710053	0.235646	115.095	-0.953636	0.133268	-7.15576	8.32e-13	5.62e-12	115.095	-1.30585	0.136085	-9.59586	8.32e-22	7.1e-21	115.095	-0.352215	0.139225	-2.52982	0.0114122	0.0552766	115.095	-1.0285	0.149772	-6.86713	6.55e-12	3.46e-11	115.095	-1.01784	0.149483	-6.80905	9.82e-12	4.29e-11	115.095
Vigun01g054400	168.982	0.529746	0.204494	2.59052	0.009583	0.0227858	168.982	0.582093	0.203112	2.86588	0.00415856	0.00968186	168.982	0.0523469	0.198904	0.263176	0.792415	0.949876	168.982	0.623756	0.211238	2.95286	0.00314842	0.00673893	168.982	0.83713	0.20963	3.99337	6.51e-05	0.000152198	168.982	0.213374	0.198368	1.07565	0.282084	0.478292	168.982	1.04199	0.215734	4.82998	1.37e-06	4.33e-06	168.982	1.20765	0.215176	5.61241	2e-08	6.65e-08	168.982
Vigun01g054500	402.537	0.00365128	0.141547	0.0257955	0.97942	0.992243	402.537	0.131893	0.140521	0.938604	0.347934	0.451255	402.537	0.128242	0.140371	0.913595	0.36093	0.768108	402.537	0.326542	0.140949	2.31675	0.0205176	0.0371663	402.537	0.563757	0.140257	4.01947	5.83e-05	0.000137072	402.537	0.237215	0.13719	1.7291	0.0837918	0.217769	402.537	0.813829	0.144974	5.61362	1.98e-08	7.61e-08	402.537	0.837325	0.145231	5.76548	8.14e-09	2.81e-08	402.537
Vigun01g054600	5.03585	1.01097	0.785111	1.28767	0.19786	0.299587	5.03585	0.829263	0.784673	1.05683	0.290591	0.390338	5.03585	-0.181702	0.746799	-0.243308	0.807767	0.95492	5.03585	-2.57543	0.887587	-2.9016	0.00371258	0.00784019	5.03585	-3.64376	1.02234	-3.56413	0.000365065	0.000777685	5.03585	-1.06834	1.11578	-0.957483	0.338324	0.535594	5.03585	0.315479	0.800656	0.394025	0.693562	0.765935	5.03585	0.09583	0.812306	0.117973	0.906089	0.931627	5.03585
Vigun01g054700	367.744	0.107605	0.214351	0.502005	0.615664	0.719152	367.744	-0.102427	0.214358	-0.477831	0.63277	0.719213	367.744	-0.210032	0.214187	-0.980603	0.326789	0.747366	367.744	-1.9966	0.22419	-8.90581	5.3e-19	6.47e-18	367.744	-2.28765	0.225491	-10.1452	3.48e-24	3.44e-23	367.744	-0.291055	0.231099	-1.25944	0.207871	0.393039	367.744	0.977169	0.223113	4.37971	1.19e-05	3.39e-05	367.744	0.98249	0.223415	4.3976	1.09e-05	2.78e-05	367.744
Vigun01g054750	6.25306	1.5396	1.20851	1.27396	0.202678	0.305469	6.25306	2.22341	1.14255	1.94601	0.0516534	0.0904303	6.25306	0.683807	0.803604	0.850925	0.394811	0.788025	6.25306	3.29722	0.741394	4.44733	8.69e-06	2.74e-05	6.25306	3.20998	0.741227	4.33063	1.49e-05	3.73e-05	6.25306	-0.087242	0.41061	-0.212469	0.831741	0.909611	6.25306	-0.0103854	0.848527	-0.0122394	0.990235	0.993238	6.25306	1.13347	0.740036	1.53164	0.125611	0.176106	6.25306
Vigun01g054800	37.326	0.0856172	0.357425	0.239539	0.810687	0.870238	37.326	-0.249984	0.362197	-0.690188	0.490076	0.592557	37.326	-0.335601	0.357867	-0.937782	0.348356	0.760647	37.326	0.210141	0.329898	0.636989	0.524132	0.612713	37.326	0.519883	0.323096	1.60907	0.107602	0.152465	37.326	0.309741	0.301984	1.02569	0.305039	0.503118	37.326	-2.69512	0.3263	-8.25962	1.46e-16	1.1e-15	37.326	-2.95564	0.337659	-8.75334	2.07e-18	1.42e-17	37.326
Vigun01g054900	1094.54	0.0248712	0.0826971	0.300751	0.763604	0.834668	1094.54	0.0189272	0.0822693	0.230064	0.818042	0.872358	1094.54	-0.005944	0.0821156	-0.0723857	0.942295	0.985691	1094.54	0.179281	0.0818614	2.19005	0.0285205	0.0500134	1094.54	0.256745	0.0815981	3.14646	0.00165263	0.00322982	1094.54	0.0774643	0.0799366	0.969071	0.33251	0.529603	1094.54	0.045186	0.0826407	0.546777	0.584532	0.671467	1094.54	0.16367	0.0825823	1.9819	0.0474903	0.0733932	1094.54
Vigun01g055100	2.67734	0.952113	1.12155	0.848925	0.395923	0.516935	2.67734	0.759124	1.12262	0.676208	0.498909	0.600808	2.67734	-0.19299	0.955374	-0.202004	0.839913	0.963825	2.67734	0.43195	1.12216	0.384927	0.700291	0.769219	2.67734	0.101938	1.14936	0.0886914	0.929327	0.950272	2.67734	-0.330012	0.989737	-0.333434	0.738807	NA	2.67734	-0.802965	0.726043	-1.10595	0.268749	0.354724	2.67734	-2.10994	0.888859	-2.37377	0.0176077	0.0294712	2.67734
Vigun01g055200	845.427	-0.243213	0.203313	-1.19624	0.231601	0.340029	845.427	0.0614941	0.202469	0.303721	0.761341	0.829273	845.427	0.304707	0.202848	1.50214	0.13306	0.570099	845.427	1.25548	0.20227	6.20695	5.4e-10	2.74e-09	845.427	1.89343	0.201902	9.37793	6.73e-21	5.43e-20	845.427	0.637946	0.199437	3.19874	0.00138028	0.0129097	845.427	0.724111	0.203786	3.55329	0.000380446	0.000893608	845.427	0.886681	0.20371	4.35267	1.34e-05	3.39e-05	845.427
Vigun01g055400	323.028	-1.5812	0.201957	-7.82941	4.9e-15	6.45e-14	323.028	-2.04551	0.203094	-10.0717	7.37e-24	1.31e-22	323.028	-0.464308	0.206802	-2.24519	0.0247561	0.351487	323.028	-0.292486	0.211328	-1.38404	0.166348	0.235298	323.028	-0.426003	0.211492	-2.01428	0.0439801	0.0678017	323.028	-0.133517	0.20966	-0.636827	0.524237	0.699767	323.028	-2.09569	0.218992	-9.56969	1.07e-21	1.14e-20	323.028	-2.59949	0.227618	-11.4204	3.31e-30	4.27e-29	323.028
Vigun01g055500	49.4076	0.175265	0.253765	0.690659	0.48978	0.608151	49.4076	0.212291	0.250706	0.846773	0.397122	0.501415	49.4076	0.0370259	0.247331	0.149702	0.881	0.974657	49.4076	0.140235	0.254533	0.550952	0.581667	0.666713	49.4076	0.210238	0.252658	0.832104	0.405351	0.486928	49.4076	0.0700024	0.241218	0.290203	0.771661	0.872314	49.4076	0.798101	0.346353	2.3043	0.0212058	0.0372864	49.4076	0.818072	0.345776	2.3659	0.0179862	0.0300527	49.4076
Vigun01g055600	3.80545	1.16266	1.03327	1.12522	0.260496	0.373017	3.80545	2.05336	0.974562	2.10696	0.0351212	0.0646198	3.80545	0.890706	0.81007	1.09954	0.271532	0.710243	3.80545	0.648753	0.804712	0.806194	0.420131	0.512785	3.80545	0.515685	0.806115	0.639716	0.522357	0.602351	3.80545	-0.133069	0.721894	-0.184333	0.853753	NA	3.80545	-0.448828	0.829689	-0.540959	0.588536	0.675072	3.80545	-0.859183	0.86839	-0.989398	0.322468	0.401528	3.80545
Vigun01g055700	828.046	-0.323917	0.140452	-2.30624	0.021097	0.0454351	828.046	-0.242021	0.139515	-1.73472	0.0827896	0.135786	828.046	0.0818961	0.140457	0.583067	0.559848	0.872115	828.046	1.30055	0.13542	9.60381	7.7e-22	1.21e-20	828.046	1.40465	0.135287	10.3828	2.97e-25	3.14e-24	828.046	0.104099	0.132483	0.785757	0.43201	0.623507	828.046	-0.363279	0.142289	-2.5531	0.0106768	0.0199354	828.046	-0.347591	0.142629	-2.43702	0.0148088	0.0251058	828.046
Vigun01g055940	4.89608	-0.144854	0.776726	-0.186493	0.852058	0.900966	4.89608	-0.116483	0.762069	-0.15285	0.878516	0.916968	4.89608	0.0283716	0.768937	0.0368971	0.970567	0.993466	4.89608	0.350132	0.768617	0.455536	0.648724	0.725774	4.89608	0.856186	0.745462	1.14853	0.25075	0.322697	4.89608	0.506053	0.6806	0.74354	0.457155	0.645466	4.89608	0.398267	0.682276	0.583734	0.559399	0.648547	4.89608	-0.2404	0.714207	-0.336597	0.73642	0.792581	4.89608
Vigun01g056000	669.358	-0.0179788	0.0899207	-0.19994	0.841527	0.893347	669.358	-0.105353	0.0894356	-1.17797	0.238807	0.33247	669.358	-0.0873739	0.0893259	-0.978148	0.328001	0.747853	669.358	-0.0669926	0.086152	-0.777609	0.436799	0.529165	669.358	0.0801502	0.0855028	0.937398	0.348554	0.42893	669.358	0.147143	0.0836224	1.75961	0.0784741	0.208411	669.358	-0.417213	0.0837127	-4.98387	6.23e-07	2.05e-06	669.358	-0.427756	0.084018	-5.09124	3.56e-07	1.06e-06	669.358
Vigun01g056050	179.374	0.0598945	0.171701	0.34883	0.727217	0.807038	179.374	-0.151599	0.17176	-0.882621	0.377441	0.481664	179.374	-0.211494	0.171212	-1.23527	0.216729	0.665821	179.374	-0.36004	0.176512	-2.03975	0.0413753	0.0696778	179.374	-0.265856	0.175337	-1.51626	0.129453	0.180087	179.374	0.094184	0.173592	0.54256	0.587433	0.748144	179.374	-0.437799	0.174729	-2.50558	0.0122249	0.0225837	179.374	-0.512871	0.175924	-2.91529	0.00355355	0.0066482	179.374
Vigun01g056100	1263.18	-0.560388	0.101208	-5.53701	3.08e-08	2.09e-07	1263.18	-0.741049	0.101169	-7.32487	2.39e-13	2.13e-12	1263.18	-0.180661	0.101945	-1.77215	0.0763698	0.489301	1263.18	-0.530053	0.101769	-5.20841	1.9e-07	7.34e-07	1263.18	-0.549384	0.101637	-5.40537	6.47e-08	2.06e-07	1263.18	-0.0193314	0.101485	-0.190485	0.848929	0.920118	1263.18	-0.517489	0.100994	-5.12394	2.99e-07	1.02e-06	1263.18	-0.661828	0.101456	-6.5233	6.88e-11	2.81e-10	1263.18
Vigun01g056150	36.5383	0.230853	0.338984	0.681013	0.495863	0.613448	36.5383	-0.466029	0.347441	-1.34132	0.179817	0.262402	36.5383	-0.696882	0.343225	-2.03039	0.0423167	0.412986	36.5383	-0.194281	0.355302	-0.546804	0.584513	0.669207	36.5383	0.239134	0.347274	0.688603	0.491073	0.572528	36.5383	0.433415	0.33873	1.27953	0.200711	0.385071	36.5383	0.345856	0.332177	1.04118	0.297792	0.386922	36.5383	0.518114	0.331128	1.56469	0.117655	0.166232	36.5383
Vigun01g056200	3178.33	2.28933	0.25882	8.84526	9.13e-19	1.53e-17	3178.33	2.71352	0.258681	10.4898	9.62e-26	1.89e-24	3178.33	0.424188	0.257106	1.64986	0.0989721	0.525997	3178.33	0.308267	0.260326	1.18416	0.23635	0.317248	3178.33	1.31989	0.259614	5.08405	3.69e-07	1.09e-06	3178.33	1.01163	0.258408	3.91483	9.05e-05	0.00182919	3178.33	3.2036	0.257513	12.4405	1.57e-35	3.59e-34	3178.33	3.54629	0.257497	13.7721	3.75e-43	8.69e-42	3178.33
Vigun01g056266	1.27539	0.647235	1.62312	0.398759	0.69007	0.778917	1.27539	3.45495	1.33841	2.58138	0.00984058	0.0210254	1.27539	2.80772	1.31402	2.13674	0.0326193	NA	1.27539	1.05035	1.48611	0.706777	0.479705	0.570916	1.27539	1.03397	1.47611	0.700466	0.483637	0.565273	1.27539	-0.0163807	1.2993	-0.0126073	0.989941	NA	1.27539	2.66775	1.393	1.91512	0.0554778	0.0886876	1.27539	3.31196	1.35888	2.43727	0.0147987	0.0250905	1.27539
Vigun01g056400	842.179	0.503932	0.14717	3.42414	0.00061675	0.00197907	842.179	0.506042	0.146926	3.4442	0.000572752	0.00159479	842.179	0.00211009	0.146087	0.014444	0.988476	0.996642	842.179	-0.319497	0.149373	-2.13892	0.0324421	0.0561043	842.179	-0.358543	0.149246	-2.40236	0.0162895	0.0272993	842.179	-0.0390453	0.148558	-0.262829	0.792683	0.885136	842.179	0.543129	0.147068	3.69305	0.000221579	0.000536913	842.179	0.624224	0.147107	4.24332	2.2e-05	5.42e-05	842.179
Vigun01g056500	270.21	-0.919513	0.194285	-4.7328	2.21e-06	1.15e-05	270.21	-0.786777	0.190478	-4.13054	3.62e-05	0.000124661	270.21	0.132737	0.198888	0.667393	0.504521	0.845761	270.21	-0.716851	0.172151	-4.16409	3.13e-05	9.11e-05	270.21	-0.531085	0.171331	-3.09976	0.00193674	0.00374692	270.21	0.185767	0.171627	1.08239	0.279081	0.475017	270.21	-1.24996	0.17737	-7.04716	1.83e-12	1.01e-11	270.21	-1.39187	0.17898	-7.77666	7.45e-15	4.07e-14	270.21
Vigun01g056700	4.02959	1.09644	0.846936	1.2946	0.195459	0.29676	4.02959	1.73098	0.805021	2.15022	0.0315375	0.0588577	4.02959	0.634534	0.674749	0.9404	0.347013	0.760566	4.02959	1.75738	1.17068	1.50116	0.133314	0.194271	4.02959	2.825	1.11981	2.52274	0.0116444	0.0200029	4.02959	1.06762	0.714573	1.49407	0.135158	NA	4.02959	1.21019	0.688323	1.75817	0.0787178	0.121385	4.02959	0.755257	0.71089	1.06241	0.288049	0.364246	4.02959
Vigun01g056800	5.34017	2.22357	0.844107	2.63423	0.00843291	0.0203437	5.34017	1.0484	0.879401	1.19217	0.233193	0.326099	5.34017	-1.17517	0.731424	-1.60669	0.108123	0.540496	5.34017	0.87197	0.927084	0.940551	0.346935	0.43758	5.34017	0.750197	0.928275	0.808162	0.418997	0.500547	5.34017	-0.121773	0.791161	-0.153917	0.877675	0.93711	5.34017	2.64626	0.778274	3.40016	0.000673465	0.00152638	5.34017	1.55024	0.806933	1.92116	0.0547122	0.0834156	5.34017
Vigun01g056900	37.8701	1.91195	0.355739	5.37459	7.68e-08	4.96e-07	37.8701	1.84668	0.353715	5.2208	1.78e-07	8.57e-07	37.8701	-0.0652774	0.276584	-0.236013	0.813423	0.956522	37.8701	5.1949	0.683132	7.60454	2.86e-14	2.23e-13	37.8701	5.48952	0.681765	8.05193	8.15e-16	4.78e-15	37.8701	0.294623	0.240424	1.22543	0.220414	0.408542	37.8701	2.22754	0.406202	5.48382	4.16e-08	1.55e-07	37.8701	2.68348	0.3994	6.71878	1.83e-11	7.85e-11	37.8701
Vigun01g057000	7.2317	-0.96876	0.612209	-1.5824	0.113558	0.189767	7.2317	-1.33041	0.622691	-2.13655	0.0326347	0.0606127	7.2317	-0.36165	0.660771	-0.547315	0.584162	0.882749	7.2317	-1.5677	0.59869	-2.61855	0.00883045	0.0173867	7.2317	-2.24335	0.635958	-3.52752	0.000419477	0.000886758	7.2317	-0.675653	0.670888	-1.0071	0.313885	0.511767	7.2317	-1.32834	0.666323	-1.99354	0.0462027	0.0753459	7.2317	-0.747987	0.625853	-1.19515	0.232029	0.30196	7.2317
Vigun01g057132	0.641239	2.6352	1.58324	1.66443	0.0960258	0.165146	0.641239	2.76276	1.55529	1.77637	0.0756723	0.125754	0.641239	0.127565	1.34893	0.0945675	0.924658	NA	0.641239	-0.896957	1.51653	-0.591454	0.554216	NA	0.641239	-2.27409	1.62311	-1.40107	0.161194	0.218675	0.641239	-1.37713	1.66474	-0.827235	0.408104	NA	0.641239	-0.467518	1.52389	-0.306793	0.759001	0.819128	0.641239	-1.57279	1.58468	-0.992496	0.320956	0.399863	0.641239
Vigun01g057200	116.621	-0.939479	0.151998	-6.18085	6.38e-10	5.3e-09	116.621	-1.26065	0.153352	-8.22058	2.03e-16	2.29e-15	116.621	-0.321168	0.160053	-2.00663	0.0447889	0.419509	116.621	-0.780788	0.160017	-4.8794	1.06e-06	3.76e-06	116.621	-0.999149	0.161364	-6.1919	5.94e-10	2.25e-09	116.621	-0.21836	0.163207	-1.33793	0.180918	0.360657	116.621	-1.39568	0.172745	-8.07944	6.51e-16	4.68e-15	116.621	-1.37762	0.172527	-7.98495	1.41e-15	8.08e-15	116.621
Vigun01g057300	245.705	0.565863	0.175869	3.21753	0.00129301	0.0038603	245.705	0.816835	0.174128	4.69101	2.72e-06	1.11e-05	245.705	0.250972	0.170713	1.47014	0.141523	0.581398	245.705	0.16901	0.17679	0.955992	0.339076	0.42917	245.705	0.66811	0.174635	3.82574	0.000130378	0.000294011	245.705	0.4991	0.170042	2.93515	0.0033339	0.0239216	245.705	0.507336	0.172446	2.942	0.00326096	0.0066578	245.705	0.574503	0.172569	3.32912	0.000871197	0.00178029	245.705
Vigun01g057401	15.4313	-0.402171	0.506839	-0.793488	0.427494	0.548593	15.4313	0.32728	0.45886	0.713247	0.475693	0.578925	15.4313	0.729451	0.481494	1.51497	0.129779	0.566317	15.4313	1.58774	0.382946	4.14612	3.38e-05	9.81e-05	15.4313	1.31518	0.384928	3.41669	0.000633879	0.0013097	15.4313	-0.272563	0.325992	-0.836103	0.403097	0.597447	15.4313	0.756006	0.499516	1.51348	0.130159	0.189052	15.4313	1.3987	0.476624	2.93459	0.00333987	0.00627083	15.4313
Vigun01g057500	0.411457	-0.768096	2.67612	-0.287019	0.774098	0.842365	0.411457	-0.958931	2.67612	-0.358329	0.720097	0.793935	0.411457	-0.190835	2.67614	-0.0713099	0.943151	NA	0.411457	2.26085	2.55267	0.885681	0.375789	NA	0.411457	2.72435	2.52748	1.07789	0.281082	0.356475	0.411457	0.4635	2.39635	0.193419	0.846631	NA	0.411457	0.0605398	2.67606	0.0226227	0.981951	0.989671	0.411457	-0.652044	2.67606	-0.243658	0.807496	0.851002	0.411457
Vigun01g057800	44.7991	0.908031	0.412527	2.20114	0.0277258	0.0575146	44.7991	0.451245	0.416982	1.08217	0.279178	0.377915	44.7991	-0.456786	0.395425	-1.15518	0.248018	0.692839	44.7991	-0.32093	0.393995	-0.814552	0.415329	0.508192	44.7991	-0.729262	0.399431	-1.82575	0.0678875	0.100747	44.7991	-0.408333	0.394477	-1.03512	0.300611	0.498654	44.7991	-1.51757	0.360116	-4.21411	2.51e-05	6.86e-05	44.7991	-1.8157	0.364759	-4.97782	6.43e-07	1.86e-06	44.7991
Vigun01g058000	1586.51	-0.0362333	0.197769	-0.18321	0.854633	0.902916	1586.51	0.332688	0.19733	1.68594	0.0918065	0.148262	1586.51	0.368921	0.19733	1.86956	0.0615443	0.462706	1586.51	0.534691	0.197505	2.70722	0.00678493	0.0136552	1586.51	1.29694	0.197169	6.57781	4.77e-11	1.96e-10	1586.51	0.762248	0.196245	3.88417	0.000102682	0.00199735	1586.51	0.119087	0.196722	0.605354	0.544944	0.635187	1586.51	-0.0302239	0.196885	-0.15351	0.877996	0.908989	1586.51
Vigun01g058200	2830.32	0.640859	0.162585	3.94168	8.09e-05	0.000314918	2830.32	0.596894	0.16254	3.6723	0.000240378	0.000717992	2830.32	-0.0439645	0.162281	-0.270915	0.786456	0.948848	2830.32	-0.329576	0.163612	-2.01437	0.0439707	0.0735208	2830.32	-0.0473587	0.163388	-0.289855	0.771927	0.822379	2830.32	0.282217	0.163169	1.7296	0.0837014	0.217664	2830.32	1.22773	0.162964	7.53374	4.93e-14	3.09e-13	2830.32	1.36314	0.162958	8.36496	6.01e-17	3.74e-16	2830.32
Vigun01g058300	4529.94	0.870125	0.211355	4.11688	3.84e-05	0.000159575	4529.94	0.522286	0.211384	2.47079	0.0134814	0.0278389	4529.94	-0.347839	0.211145	-1.6474	0.0994768	0.526983	4529.94	-0.176752	0.211067	-0.837423	0.402355	0.495227	4529.94	-0.685605	0.211135	-3.24723	0.00116534	0.00232762	4529.94	-0.508852	0.211058	-2.41096	0.0159106	0.068945	4529.94	-0.63755	0.211078	-3.02045	0.00252399	0.00523912	4529.94	-0.816059	0.21115	-3.86483	0.000111165	0.000251792	4529.94
Vigun01g058400	1.16995	0.225403	1.38421	0.162839	0.870645	0.915903	1.16995	-0.539363	1.41474	-0.381245	0.703021	0.779258	1.16995	-0.764766	1.40198	-0.545489	0.585417	NA	1.16995	-2.44887	1.74342	-1.40464	0.160129	0.227701	1.16995	-2.54666	1.74342	-1.46073	0.144091	0.197973	1.16995	-0.0977829	1.89851	-0.0515052	0.958923	NA	1.16995	0.650643	1.64086	0.396527	0.691716	0.764468	1.16995	0.867937	1.62594	0.533805	0.593476	0.669375	1.16995
Vigun01g058500	1.46488	-0.0889578	1.26469	-0.0703395	0.943923	0.971084	1.46488	-0.82217	1.3816	-0.595087	0.551785	0.649706	1.46488	-0.733212	1.38737	-0.528492	0.597158	NA	1.46488	0.102976	0.938491	0.109725	0.912628	0.939192	1.46488	0.332948	0.909841	0.365941	0.714409	0.774462	1.46488	0.229972	0.820776	0.280188	0.779333	NA	1.46488	-1.09986	0.899764	-1.22238	0.221563	0.300021	1.46488	-2.03105	1.04479	-1.94397	0.0518992	0.0795322	1.46488
Vigun01g058600	91.1167	1.83181	0.462904	3.95721	7.58e-05	0.000296751	91.1167	2.3786	0.450909	5.27512	1.33e-07	6.48e-07	91.1167	0.546786	0.361558	1.51231	0.130456	0.567636	91.1167	5.111	0.432481	11.8179	3.16e-32	1.23e-30	91.1167	5.51314	0.431823	12.7671	2.5e-37	5.59e-36	91.1167	0.402136	0.300648	1.33757	0.181038	0.360864	91.1167	0.848421	0.351148	2.41613	0.0156863	0.0283692	91.1167	1.141	0.348619	3.27291	0.00106446	0.0021478	91.1167
Vigun01g058700	1716.67	0.409732	0.186975	2.19137	0.0284251	0.0587657	1716.67	0.0306769	0.187068	0.163988	0.869741	0.91044	1716.67	-0.379056	0.186807	-2.02913	0.0424449	0.412986	1716.67	-0.0749473	0.186877	-0.401052	0.688381	0.759764	1716.67	-0.597414	0.187096	-3.19309	0.00140761	0.00277775	1716.67	-0.522467	0.186793	-2.79703	0.00515743	0.0321813	1716.67	0.221194	0.187152	1.18189	0.237249	0.31838	1716.67	0.358929	0.187139	1.91798	0.0551135	0.0839665	1716.67
Vigun01g058800	322.639	-2.12278	0.293603	-7.2301	4.83e-13	5.43e-12	322.639	-2.34383	0.293679	-7.98092	1.45e-15	1.54e-14	322.639	-0.221046	0.298257	-0.741127	0.458617	0.824667	322.639	-1.55245	0.295913	-5.24631	1.55e-07	6.03e-07	322.639	-2.16665	0.298607	-7.25584	3.99e-13	1.92e-12	322.639	-0.614195	0.301582	-2.03658	0.0416923	0.133922	322.639	-3.36696	0.302794	-11.1196	1.01e-28	1.59e-27	322.639	-3.80094	0.309047	-12.2989	9.18e-35	1.45e-33	322.639
Vigun01g058900	197.473	-1.36625	0.17088	-7.99541	1.29e-15	1.79e-14	197.473	-1.32885	0.168841	-7.87042	3.53e-15	3.64e-14	197.473	0.037404	0.17685	0.211501	0.832496	0.962243	197.473	-0.529578	0.158517	-3.34082	0.000835306	0.00196896	197.473	-0.593005	0.158421	-3.74323	0.000181669	0.00040313	197.473	-0.0634272	0.158187	-0.400965	0.688446	0.819268	197.473	-0.527009	0.204288	-2.57974	0.00988746	0.0185699	197.473	-0.368776	0.201888	-1.82663	0.0677547	0.101346	197.473
Vigun01g059000	306.05	0.141466	0.214196	0.660453	0.508963	0.625075	306.05	-0.146008	0.214528	-0.680601	0.496124	0.598344	306.05	-0.287474	0.213803	-1.34458	0.178762	0.626557	306.05	1.00622	0.209644	4.79965	1.59e-06	5.5e-06	306.05	0.585124	0.210088	2.78514	0.00535046	0.00969462	306.05	-0.421095	0.206317	-2.04101	0.0412495	0.132957	306.05	0.147092	0.217004	0.677832	0.497878	0.592443	306.05	0.11431	0.217663	0.525173	0.599463	0.674463	306.05
Vigun01g059033	12.5889	0.0689066	0.480264	0.143476	0.885914	0.927849	12.5889	-0.172256	0.483587	-0.356205	0.721687	0.795422	12.5889	-0.241163	0.476339	-0.506284	0.612657	0.894527	12.5889	0.996641	0.354237	2.81349	0.00490075	0.0101203	12.5889	0.778412	0.356105	2.1859	0.0288226	0.046085	12.5889	-0.218229	0.31009	-0.703761	0.481582	0.665056	12.5889	-0.814431	0.46059	-1.76823	0.0770218	0.119032	12.5889	-1.04414	0.47304	-2.2073	0.0272931	0.0441251	12.5889
Vigun01g059066	6.58867	-2.04594	1.16132	-1.76173	0.0781142	0.138599	6.58867	0.227458	0.753873	0.30172	0.762866	0.830394	6.58867	2.2734	1.13011	2.01167	0.0442546	0.417531	6.58867	1.3445	0.498346	2.69794	0.00697708	0.0140081	6.58867	1.23626	0.498501	2.47996	0.0131399	0.0223745	6.58867	-0.108246	0.415994	-0.260209	0.794702	0.886422	6.58867	-0.889402	0.812471	-1.09469	0.273654	0.360264	6.58867	-0.85983	0.79502	-1.08152	0.279466	0.354766	6.58867
Vigun01g059100	31.9937	0.264287	0.318893	0.828763	0.407239	0.528842	31.9937	0.379414	0.312016	1.21601	0.223983	0.315254	31.9937	0.115127	0.303224	0.379676	0.704186	0.926121	31.9937	0.601389	0.295405	2.03581	0.0417697	0.0702685	31.9937	0.646813	0.293603	2.20302	0.0275933	0.0442913	31.9937	0.0454246	0.268543	0.169152	0.865677	0.930125	31.9937	0.438095	0.30945	1.41572	0.156857	0.222539	31.9937	0.322772	0.312779	1.03195	0.302097	0.379569	31.9937
Vigun01g059200	479.589	-0.169277	0.115952	-1.45989	0.144319	0.23152	479.589	-0.0747745	0.115127	-0.649495	0.516019	0.616774	479.589	0.0945027	0.115512	0.818118	0.41329	0.798946	479.589	-0.587944	0.115682	-5.08241	3.73e-07	1.39e-06	479.589	-0.237684	0.114581	-2.07438	0.0380441	0.0593937	479.589	0.35026	0.114502	3.059	0.00222078	0.0180512	479.589	0.309654	0.119404	2.59333	0.00950516	0.0179162	479.589	0.389552	0.119444	3.26138	0.00110871	0.00223082	479.589
Vigun01g059300	905.599	-0.567012	0.124316	-4.56104	5.09e-06	2.49e-05	905.599	-0.488364	0.123772	-3.94568	7.96e-05	0.000257913	905.599	0.0786478	0.124714	0.630626	0.528285	0.857187	905.599	-0.233651	0.124416	-1.87798	0.0603834	0.0971968	905.599	-0.00255169	0.123942	-0.0205878	0.983574	0.992368	905.599	0.231099	0.123235	1.87527	0.060755	0.174682	905.599	-0.538284	0.123851	-4.34623	1.38e-05	3.91e-05	905.599	-0.457261	0.1239	-3.69057	0.000223749	0.000490787	905.599
Vigun01g059400	117.121	-0.0991435	0.175298	-0.56557	0.571686	0.681172	117.121	0.0336289	0.171982	0.195537	0.844972	0.892407	117.121	0.132772	0.172606	0.76922	0.441763	0.816217	117.121	-0.109719	0.170029	-0.645296	0.518735	0.607639	117.121	-0.0109536	0.168557	-0.0649844	0.948186	0.965706	117.121	0.0987657	0.163886	0.602648	0.546743	0.717552	117.121	0.151783	0.169561	0.895154	0.370705	0.464953	117.121	0.317754	0.168718	1.88335	0.0596533	0.0902647	117.121
Vigun01g059500	163.596	-0.636455	0.196272	-3.24273	0.00118392	0.00356681	163.596	-0.604284	0.194239	-3.11104	0.00186433	0.00468458	163.596	0.0321714	0.198864	0.161775	0.871483	0.972288	163.596	0.241976	0.190919	1.26742	0.205004	0.281187	163.596	0.827537	0.188468	4.39087	1.13e-05	2.87e-05	163.596	0.585561	0.183179	3.19666	0.0013903	0.012974	163.596	-0.329811	0.1944	-1.69656	0.0897806	0.136418	163.596	-0.257611	0.194466	-1.32471	0.185267	0.248702	163.596
Vigun01g059600	150.752	-0.886656	0.174918	-5.06899	4e-07	2.33e-06	150.752	-1.12574	0.175703	-6.4071	1.48e-10	1.03e-09	150.752	-0.239088	0.185791	-1.28687	0.198141	0.646514	150.752	-0.31441	0.149605	-2.1016	0.0355883	0.0609303	150.752	-0.982889	0.152943	-6.42649	1.31e-10	5.19e-10	150.752	-0.66848	0.151386	-4.41572	1.01e-05	0.000325257	150.752	-1.92423	0.160388	-11.9974	3.67e-33	7.34e-32	150.752	-2.01207	0.162153	-12.4085	2.35e-35	3.81e-34	150.752
Vigun01g059700	27.2193	-0.550348	0.34584	-1.59134	0.111534	0.186968	27.2193	-0.895493	0.354627	-2.52517	0.0115642	0.0242647	27.2193	-0.345146	0.375253	-0.919768	0.357694	0.766258	27.2193	0.633001	0.239791	2.6398	0.00829538	0.0164148	27.2193	0.765557	0.237329	3.22572	0.00125656	0.00249772	27.2193	0.132556	0.214275	0.618624	0.536164	0.709239	27.2193	0.386322	0.439423	0.879157	0.379316	0.474075	27.2193	-0.741109	0.515177	-1.43855	0.150278	0.206338	27.2193
Vigun01g060000	94.2577	-0.292366	0.180005	-1.62421	0.10433	0.17697	94.2577	-0.224032	0.176032	-1.27268	0.203132	0.29066	94.2577	0.0683341	0.179814	0.380027	0.703925	0.926074	94.2577	0.00490536	0.161447	0.0303837	0.975761	0.982348	94.2577	-0.0364806	0.160979	-0.226617	0.820722	0.86115	94.2577	-0.0413859	0.154832	-0.267295	0.789242	0.883679	94.2577	-0.327535	0.174463	-1.87739	0.060465	0.0956564	94.2577	-0.268607	0.173965	-1.54403	0.12258	0.172405	94.2577
Vigun01g060200	224.353	0.649665	0.231798	2.80272	0.00506733	0.0130259	224.353	0.929856	0.229553	4.05073	5.11e-05	0.000171203	224.353	0.28019	0.224646	1.24725	0.212306	0.661932	224.353	1.01268	0.226126	4.47838	7.52e-06	2.4e-05	224.353	1.24494	0.225347	5.52454	3.3e-08	1.08e-07	224.353	0.232258	0.21737	1.06849	0.285299	0.481901	224.353	-0.835732	0.22094	-3.78262	0.000155186	0.000383313	224.353	-0.464387	0.219789	-2.11288	0.0346112	0.0549628	224.353
Vigun01g060300	64.8651	0.291909	0.227028	1.28579	0.198518	0.300425	64.8651	0.165484	0.226116	0.731853	0.464259	0.568152	64.8651	-0.126425	0.220957	-0.572171	0.567206	0.876253	64.8651	-0.0478513	0.224997	-0.212676	0.83158	0.874507	64.8651	0.352276	0.219892	1.60204	0.109146	0.154471	64.8651	0.400128	0.211667	1.89037	0.0587091	0.170322	64.8651	0.232792	0.218175	1.067	0.285974	0.374119	64.8651	-0.074505	0.222949	-0.33418	0.738244	0.794029	64.8651
Vigun01g060400	63.8766	1.3713	0.254076	5.39721	6.77e-08	4.41e-07	63.8766	1.233	0.25345	4.86488	1.15e-06	4.96e-06	63.8766	-0.138299	0.225762	-0.612588	0.540149	0.863104	63.8766	0.779266	0.230266	3.3842	0.000713862	0.0017028	63.8766	0.70786	0.230047	3.07702	0.00209083	0.00402564	63.8766	-0.0714058	0.212352	-0.336262	0.736673	0.850545	63.8766	0.677228	0.23701	2.85738	0.00427158	0.00853739	63.8766	0.94555	0.234784	4.02731	5.64e-05	0.000132455	63.8766
Vigun01g060500	869.362	0.566662	0.268219	2.11268	0.0346282	0.0695636	869.362	0.882403	0.267344	3.30062	0.000964704	0.00257381	869.362	0.315741	0.265836	1.18773	0.23494	0.680444	869.362	2.55674	0.264734	9.6578	4.56e-22	7.31e-21	869.362	2.70425	0.264672	10.2174	1.66e-24	1.68e-23	869.362	0.147512	0.261559	0.563971	0.572774	0.736632	869.362	1.97749	0.289251	6.83659	8.11e-12	4.25e-11	869.362	2.24369	0.288654	7.77293	7.67e-15	4.18e-14	869.362
Vigun01g060600	348.654	-1.74967	0.334879	-5.22479	1.74e-07	1.07e-06	348.654	-2.97196	0.341861	-8.69348	3.51e-18	4.54e-17	348.654	-1.22229	0.346506	-3.52745	0.000419577	0.0538102	348.654	-1.44995	0.336574	-4.30798	1.65e-05	5.01e-05	348.654	-2.50454	0.342853	-7.305	2.77e-13	1.35e-12	348.654	-1.05458	0.345743	-3.0502	0.00228691	0.0184438	348.654	-3.5028	0.334908	-10.459	1.33e-25	1.77e-24	348.654	-4.07933	0.339782	-12.0057	3.32e-33	4.88e-32	348.654
Vigun01g060700	1459.54	-0.0575994	0.159741	-0.360581	0.718413	0.800095	1459.54	0.26164	0.159192	1.64354	0.100271	0.159705	1459.54	0.319239	0.159218	2.00504	0.0449588	0.419529	1459.54	0.65572	0.158854	4.12781	3.66e-05	0.00010578	1459.54	1.27585	0.158543	8.04732	8.46e-16	4.96e-15	1459.54	0.620126	0.157411	3.93952	8.16e-05	0.00170073	1459.54	0.118308	0.15932	0.742581	0.457736	0.553453	1459.54	0.0588826	0.159517	0.36913	0.712031	0.77275	1459.54
Vigun01g060800	47659.4	-0.767341	0.243175	-3.15551	0.00160216	0.00468368	47659.4	-1.27884	0.243181	-5.25879	1.45e-07	7.05e-07	47659.4	-0.511496	0.24319	-2.10327	0.035442	0.391468	47659.4	-2.5295	0.243215	-10.4003	2.47e-25	5.26e-24	47659.4	-3.57384	0.243272	-14.6907	7.39e-49	3.39e-47	47659.4	-1.04435	0.243318	-4.29211	1.77e-05	0.000509959	47659.4	-1.17481	0.243186	-4.83094	1.36e-06	4.31e-06	47659.4	-1.29634	0.243192	-5.33054	9.79e-08	3.06e-07	47659.4
Vigun01g060900	977.683	-0.384956	0.114418	-3.36446	0.000766936	0.00240391	977.683	-0.735558	0.114695	-6.41318	1.43e-10	9.89e-10	977.683	-0.350601	0.115241	-3.04233	0.00234754	0.146945	977.683	-1.40234	0.115189	-12.1742	4.26e-34	1.96e-32	977.683	-1.93727	0.116359	-16.6491	3.07e-62	3.09e-60	977.683	-0.534934	0.11774	-4.54333	5.54e-06	0.000203604	977.683	-0.749737	0.114167	-6.56702	5.13e-11	2.52e-10	977.683	-0.771595	0.114418	-6.74363	1.54e-11	6.65e-11	977.683
Vigun01g061100	1317.31	4.07002	0.278963	14.5899	3.26e-48	1.92e-46	1317.31	4.24664	0.278883	15.2273	2.33e-52	1.33e-50	1317.31	0.176613	0.273248	0.646345	0.518056	0.85214	1317.31	0.964831	0.278848	3.46006	0.000540051	0.00131415	1317.31	0.961991	0.278745	3.45115	0.000558206	0.00116098	1317.31	-0.00284039	0.275649	-0.0103044	0.991778	0.994957	1317.31	3.23697	0.277007	11.6855	1.51e-31	2.8e-30	1317.31	3.83646	0.276882	13.8559	1.17e-43	2.79e-42	1317.31
Vigun01g061200	340.368	-0.281795	0.145283	-1.93963	0.0524247	0.0990153	340.368	-0.443909	0.145054	-3.0603	0.00221117	0.00546271	340.368	-0.162114	0.146454	-1.10693	0.268325	0.708152	340.368	-0.00458002	0.137993	-0.0331903	0.973523	0.980792	340.368	0.00523467	0.137689	0.0380181	0.969673	0.983287	340.368	0.0098147	0.135536	0.0724141	0.942272	0.970549	340.368	-1.14779	0.138451	-8.29022	1.13e-16	8.58e-16	340.368	-1.1664	0.139002	-8.39129	4.81e-17	3.01e-16	340.368
Vigun01g061300	451.039	-0.311153	0.195241	-1.59369	0.111005	0.186219	451.039	-0.56734	0.195396	-2.90353	0.00368976	0.00869675	451.039	-0.256187	0.196111	-1.30633	0.191439	0.640807	451.039	0.110291	0.192448	0.573092	0.566582	0.653478	451.039	-0.740258	0.193691	-3.82186	0.000132449	0.000298413	451.039	-0.850549	0.192481	-4.41888	9.92e-06	0.000322701	451.039	-0.180367	0.193934	-0.930042	0.352349	0.445107	451.039	-0.34546	0.194646	-1.77482	0.0759283	0.112408	451.039
Vigun01g061400	1380.9	0.885354	0.123115	7.19127	6.42e-13	7.16e-12	1380.9	1.12899	0.122745	9.19783	3.65e-20	5.32e-19	1380.9	0.243632	0.121495	2.00528	0.0449329	0.419529	1380.9	0.62954	0.124943	5.03861	4.69e-07	1.73e-06	1380.9	1.08911	0.12439	8.75562	2.03e-18	1.4e-17	1380.9	0.459572	0.122012	3.76662	0.000165473	0.00286402	1380.9	1.48369	0.123043	12.0583	1.75e-33	3.58e-32	1380.9	1.57687	0.123059	12.814	1.37e-37	2.5e-36	1380.9
Vigun01g061500	167.578	0.266007	0.173029	1.53735	0.124207	0.204596	167.578	0.399473	0.170878	2.33778	0.0193988	0.0383778	167.578	0.133466	0.168368	0.792707	0.427949	0.808935	167.578	0.109445	0.17137	0.63865	0.523051	0.611686	167.578	0.336881	0.169677	1.98543	0.0470965	0.0721987	167.578	0.227436	0.164273	1.3845	0.166206	0.34103	167.578	0.0644773	0.168026	0.383734	0.701175	0.771935	167.578	0.403934	0.166518	2.42577	0.0152759	0.0258281	167.578
Vigun01g061600	516.032	0.284724	0.108291	2.62926	0.00855712	0.0206236	516.032	0.441376	0.106248	4.15422	3.26e-05	0.000113442	516.032	0.156652	0.103793	1.50927	0.131229	0.568297	516.032	1.61441	0.0986394	16.3667	3.3e-60	8.97e-58	516.032	1.97187	0.0980048	20.1201	4.92e-90	2.52e-87	516.032	0.357462	0.0891708	4.00873	6.1e-05	0.00135066	516.032	0.959144	0.10669	8.99	2.47e-19	2.27e-18	516.032	0.958171	0.107026	8.95272	3.47e-19	2.49e-18	516.032
Vigun01g061700	3.1112	-2.24502	1.19383	-1.88051	0.0600381	0.111091	3.1112	-1.42275	0.987164	-1.44125	0.149513	0.224641	3.1112	0.822269	1.31064	0.627381	0.53041	0.857927	3.1112	1.59451	1.18469	1.34594	0.178322	0.249736	3.1112	0.327529	1.30178	0.251601	0.801349	0.846335	3.1112	-1.26699	0.990132	-1.27961	0.200682	NA	3.1112	2.64568	0.730352	3.62248	0.000291797	0.000696318	3.1112	2.36922	0.738302	3.20901	0.00133192	0.00265466	3.1112
Vigun01g061900	36.5783	-0.512172	0.260978	-1.96251	0.049703	0.0946213	36.5783	-0.559398	0.257294	-2.17416	0.0296933	0.0557887	36.5783	-0.0472264	0.267928	-0.176265	0.860085	0.969353	36.5783	0.299148	0.265939	1.12487	0.260643	0.344629	36.5783	0.747799	0.257945	2.89906	0.00374283	0.00693828	36.5783	0.448651	0.235479	1.90527	0.0567453	0.166478	36.5783	-0.474852	0.267673	-1.774	0.076063	0.117746	36.5783	-0.162916	0.259706	-0.627308	0.530457	0.609957	36.5783
Vigun01g062000	16.8926	-0.210253	0.371351	-0.566183	0.571269	0.680837	16.8926	-0.135089	0.35989	-0.375362	0.707391	0.782962	16.8926	0.0751637	0.367172	0.20471	0.837799	0.963587	16.8926	-0.227564	0.327324	-0.695225	0.486914	0.577522	16.8926	-0.0587344	0.319815	-0.183651	0.854287	0.888324	16.8926	0.168829	0.307252	0.549482	0.582675	0.744386	16.8926	-0.329919	0.294278	-1.12112	0.262239	0.347378	16.8926	-0.676501	0.305343	-2.21554	0.0267228	0.0432837	16.8926
Vigun01g062100	12483.9	-0.791019	0.149389	-5.29504	1.19e-07	7.51e-07	12483.9	-0.766874	0.149364	-5.13425	2.83e-07	1.33e-06	12483.9	0.024145	0.149432	0.161578	0.871638	0.972302	12483.9	-1.75529	0.149776	-11.7194	1.01e-31	3.8e-30	12483.9	-1.95537	0.149807	-13.0525	6.15e-39	1.5e-37	12483.9	-0.200075	0.150049	-1.3334	0.1824	0.362481	12483.9	-0.821377	0.149358	-5.49938	3.81e-08	1.42e-07	12483.9	-0.998477	0.149393	-6.68358	2.33e-11	9.91e-11	12483.9
Vigun01g062200	1.98898	0.783723	1.13905	0.688051	0.491421	0.609534	1.98898	1.79042	1.08939	1.64351	0.100277	0.159706	1.98898	1.00669	1.01773	0.989155	0.322587	NA	1.98898	-2.25191	1.43539	-1.56884	0.116685	0.173043	1.98898	-2.35218	1.4401	-1.63334	0.102397	0.146036	1.98898	-0.100277	1.65221	-0.0606927	0.951604	NA	1.98898	-0.348986	1.15826	-0.301301	0.763185	0.822196	1.98898	-1.32703	1.28558	-1.03224	0.301958	0.379448	1.98898
Vigun01g062300	348.463	-0.0713239	0.187663	-0.380064	0.703898	0.789244	348.463	-0.339924	0.187954	-1.80855	0.0705208	0.118288	348.463	-0.2686	0.188092	-1.42803	0.153285	0.597287	348.463	-1.17573	0.187248	-6.279	3.41e-10	1.77e-09	348.463	-2.50129	0.196349	-12.739	3.59e-37	7.98e-36	348.463	-1.32556	0.198471	-6.67887	2.41e-11	5.45e-09	348.463	-1.66975	0.180596	-9.24581	2.33e-20	2.29e-19	348.463	-2.01397	0.18209	-11.0603	1.95e-28	2.33e-27	348.463
Vigun01g062400	201.078	-0.784033	0.268888	-2.91583	0.00354739	0.00949457	201.078	-1.74593	0.27822	-6.27536	3.49e-10	2.32e-09	201.078	-0.961896	0.283486	-3.3931	0.000691052	0.0713437	201.078	-0.935132	0.25629	-3.64873	0.00026354	0.00067337	201.078	-1.80093	0.260114	-6.92364	4.4e-12	1.95e-11	201.078	-0.8658	0.261174	-3.31504	0.000916315	0.00972952	201.078	-1.97735	0.254613	-7.76612	8.09e-15	5.36e-14	201.078	-2.13059	0.255903	-8.3258	8.38e-17	5.18e-16	201.078
Vigun01g062500	1.58425	-0.286666	1.2211	-0.23476	0.814395	0.873002	1.58425	-0.645338	1.23624	-0.522018	0.601658	0.693572	1.58425	-0.358672	1.25537	-0.28571	0.7751	NA	1.58425	-1.62364	1.39722	-1.16205	0.245214	0.327237	1.58425	-3.03122	1.51718	-1.99793	0.045724	0.0702532	1.58425	-1.40758	1.62903	-0.864061	0.387554	NA	1.58425	-0.841527	1.25246	-0.671899	0.501648	0.596166	1.58425	-0.462491	1.21738	-0.379907	0.704015	0.766433	1.58425
Vigun01g062600	744.383	-0.565034	0.147123	-3.84054	0.000122762	0.000459237	744.383	-0.914094	0.147417	-6.20073	5.62e-10	3.67e-09	744.383	-0.349059	0.148259	-2.35438	0.0185536	0.322238	744.383	-1.06299	0.148096	-7.17768	7.09e-13	4.82e-12	744.383	-1.54065	0.149054	-10.3361	4.84e-25	5.05e-24	744.383	-0.477659	0.149898	-3.18657	0.0014397	0.01326	744.383	-1.29842	0.147689	-8.79154	1.48e-18	1.28e-17	744.383	-1.45206	0.148415	-9.7838	1.32e-22	1.16e-21	744.383
Vigun01g062650	39.4644	-0.429255	0.252358	-1.70098	0.0889476	0.15473	39.4644	-0.657661	0.253064	-2.59879	0.00935533	0.0201066	39.4644	-0.228406	0.259676	-0.879581	0.379087	0.778686	39.4644	-0.680452	0.260154	-2.61557	0.00890782	0.0175219	39.4644	0.0244547	0.247325	0.0988767	0.921236	0.943996	39.4644	0.704907	0.249145	2.82931	0.00466491	0.0301471	39.4644	-0.773789	0.26825	-2.88458	0.00391931	0.00788599	39.4644	-0.541362	0.262789	-2.06006	0.0393926	0.061851	39.4644
Vigun01g062700	4.20676	0.13704	1.04597	0.131017	0.895762	0.935124	4.20676	-1.60539	1.32578	-1.2109	0.225933	0.317478	4.20676	-1.74243	1.30699	-1.33317	0.182477	0.630965	4.20676	5.12721	1.18527	4.32579	1.52e-05	4.64e-05	4.20676	5.109	1.18449	4.31325	1.61e-05	4.03e-05	4.20676	-0.0182118	0.62863	-0.0289706	0.976888	NA	4.20676	0.079437	1.32208	0.0600848	0.952088	0.972913	4.20676	1.08598	1.17987	0.920425	0.357351	0.437874	4.20676
Vigun01g062733	9.87842	6.49785	1.93892	3.35127	0.000804416	0.00251386	9.87842	4.12786	1.96626	2.09934	0.0357866	0.0656807	9.87842	-2.36999	1.69003	-1.40234	0.160814	0.606367	9.87842	-1.68855	1.69528	-0.996034	0.319234	0.408117	9.87842	-0.778903	1.67649	-0.464602	0.642216	0.713716	9.87842	0.90965	1.69593	0.536373	0.591701	0.751212	9.87842	-0.958728	1.6637	-0.576261	0.564439	0.653395	9.87842	-0.825097	1.66348	-0.496006	0.61989	0.692825	9.87842
Vigun01g062766	21.0336	-1.012	0.326643	-3.0982	0.00194702	0.00558339	21.0336	-1.19571	0.326537	-3.66178	0.000250471	0.000745303	21.0336	-0.183704	0.356755	-0.51493	0.606602	0.893104	21.0336	-0.191239	0.286197	-0.668208	0.504001	0.593342	21.0336	-0.60083	0.293278	-2.04867	0.0404944	0.0628637	21.0336	-0.409591	0.284007	-1.44218	0.149251	0.318127	21.0336	-1.46558	0.334309	-4.38391	1.17e-05	3.32e-05	21.0336	-2.00635	0.362892	-5.52879	3.22e-08	1.06e-07	21.0336
Vigun01g062800	18.7726	-1.00707	0.321625	-3.1312	0.00174092	0.00504474	18.7726	-1.8195	0.351666	-5.17394	2.29e-07	1.09e-06	18.7726	-0.812428	0.376527	-2.15769	0.030952	0.376689	18.7726	-0.780902	0.303118	-2.57623	0.00998844	0.019459	18.7726	-0.991991	0.306325	-3.23837	0.00120216	0.00239565	18.7726	-0.211089	0.311156	-0.678404	0.497516	0.678053	18.7726	-1.28739	0.350052	-3.67772	0.000235331	0.000568154	18.7726	-1.58454	0.364096	-4.35198	1.35e-05	3.4e-05	18.7726
Vigun01g063100	90.9588	0.2645	0.259698	1.01849	0.308446	0.426727	90.9588	-0.314396	0.262391	-1.1982	0.230839	0.323257	90.9588	-0.578896	0.260289	-2.22405	0.0261451	0.35881	90.9588	-1.06493	0.259616	-4.10193	4.1e-05	0.000117469	90.9588	-2.23539	0.272056	-8.21668	2.09e-16	1.27e-15	90.9588	-1.17047	0.275	-4.25624	2.08e-05	0.000585099	90.9588	0.101799	0.263272	0.386667	0.699003	0.770184	90.9588	0.115893	0.263899	0.439156	0.660549	0.728964	90.9588
Vigun01g063300	6.08192	-0.2941	0.726646	-0.404736	0.685672	0.775626	6.08192	-1.02478	0.758108	-1.35176	0.176453	0.258323	6.08192	-0.730678	0.768943	-0.950237	0.341992	0.757017	6.08192	-3.06582	0.782304	-3.91896	8.89e-05	0.000243666	6.08192	-3.18157	0.78423	-4.05694	4.97e-05	0.000117775	6.08192	-0.11575	0.897214	-0.129011	0.897349	0.947467	6.08192	-0.44392	0.73196	-0.606481	0.544195	0.634633	6.08192	0.460116	0.696452	0.660657	0.508832	0.589296	6.08192
Vigun01g063501	9.11334	-1.68322	0.54473	-3.09001	0.00200149	0.00572262	9.11334	-1.30097	0.518259	-2.51028	0.0120636	0.0252198	9.11334	0.382247	0.57161	0.66872	0.503674	0.845478	9.11334	-1.8679	0.585665	-3.18937	0.00142584	0.00323381	9.11334	-1.5251	0.559831	-2.72421	0.00644548	0.0115332	9.11334	0.342802	0.615779	0.556696	0.577735	0.740804	9.11334	-0.491278	0.566584	-0.867089	0.385893	0.480956	9.11334	-0.0517723	0.549269	-0.0942568	0.924905	0.946366	9.11334
Vigun01g063700	0.932803	-1.85416	1.76851	-1.04843	0.29444	0.411084	0.932803	-2.35984	1.80523	-1.30723	0.191135	0.275992	0.932803	-0.505684	1.91103	-0.264613	0.791308	NA	0.932803	-2.12194	1.93724	-1.09534	0.273367	0.358481	0.932803	-2.25639	1.94202	-1.16188	0.245284	0.316587	0.932803	-0.134453	2.09661	-0.0641286	0.948868	NA	0.932803	1.83766	2.06631	0.889344	0.373818	0.468329	0.932803	0.864569	2.10022	0.411656	0.680592	0.746886	0.932803
Vigun01g063900	2.52278	-2.98642	1.2415	-2.40549	0.0161508	0.0360429	2.52278	-2.79881	1.2051	-2.32247	0.0202074	0.0397958	2.52278	0.187618	1.33631	0.1404	0.888344	0.976284	2.52278	-4.59629	1.47148	-3.12357	0.00178669	0.00398966	2.52278	-5.38809	1.48871	-3.61931	0.000295395	0.000637591	2.52278	-0.791802	1.7715	-0.446968	0.654898	NA	2.52278	-1.60542	1.5538	-1.03322	0.301502	0.390954	2.52278	-0.75247	1.43968	-0.522665	0.601207	0.676002	2.52278
Vigun01g063928	9.42529	-2.55805	0.898373	-2.84743	0.00440744	0.0114986	9.42529	-3.0525	0.90678	-3.36631	0.000761823	0.00207279	9.42529	-0.494446	0.936926	-0.527733	0.597685	0.889377	9.42529	-4.40626	1.02065	-4.31709	1.58e-05	4.81e-05	9.42529	-6.32766	1.32178	-4.78721	1.69e-06	4.68e-06	9.42529	-1.9214	1.42061	-1.35251	0.176211	0.354329	9.42529	-0.531789	1.16393	-0.45689	0.64775	0.727326	9.42529	-0.430475	1.15547	-0.372555	0.70948	0.770747	9.42529
Vigun01g063984	35.7483	0.350718	0.739175	0.474472	0.635163	0.734995	35.7483	0.439525	0.736833	0.596505	0.550838	0.648883	35.7483	0.0888065	0.732876	0.121175	0.903552	0.979197	35.7483	0.209379	0.728719	0.287324	0.773864	0.827718	35.7483	0.240295	0.728103	0.330028	0.741378	0.797001	35.7483	0.0309161	0.722657	0.0427811	0.965876	0.982058	35.7483	1.15765	0.73878	1.56698	0.11712	0.172603	35.7483	0.865509	0.741771	1.16681	0.243285	0.314702	35.7483
Vigun01g064100	134.71	0.0358707	0.155576	0.230566	0.817652	0.875396	134.71	0.0430327	0.153659	0.280053	0.779437	0.84321	134.71	0.00716197	0.152823	0.0468644	0.962621	0.991178	134.71	-0.104263	0.15124	-0.689385	0.490581	0.58114	134.71	0.0803694	0.149258	0.538458	0.590261	0.666496	134.71	0.184632	0.144682	1.27612	0.201912	0.386344	134.71	0.299395	0.149137	2.00752	0.0446947	0.0731572	134.71	0.140144	0.150957	0.928367	0.353217	0.43365	134.71
Vigun01g064200	513.541	-0.13751	0.108874	-1.26302	0.206584	0.310407	513.541	-0.432724	0.109229	-3.96163	7.44e-05	0.000242618	513.541	-0.295214	0.109569	-2.69431	0.00705341	0.235459	513.541	-0.627477	0.109418	-5.73467	9.77e-09	4.29e-08	513.541	-0.765291	0.109554	-6.98549	2.84e-12	1.28e-11	513.541	-0.137815	0.109613	-1.25728	0.208653	0.3939	513.541	-0.340334	0.107798	-3.15716	0.00159314	0.00341232	513.541	-0.351465	0.108163	-3.24938	0.00115655	0.00232244	513.541
Vigun01g064300	0.667312	0.720115	2.49079	0.289111	0.772496	0.841278	0.667312	-0.855753	2.6113	-0.327712	0.74313	0.813881	0.667312	-1.57587	2.55691	-0.616318	0.537685	NA	0.667312	2.37637	2.52407	0.941483	0.346457	NA	0.667312	1.22347	2.57056	0.475954	0.634107	0.706453	0.667312	-1.1529	2.40592	-0.479194	0.631801	NA	0.667312	0.0604755	2.68138	0.0225538	0.982006	0.989676	0.667312	0.729488	2.66885	0.273334	0.784597	0.832313	0.667312
Vigun01g064350	169.034	-0.143964	0.151712	-0.94893	0.342656	0.463595	169.034	-0.264598	0.151024	-1.75203	0.0797689	0.131609	169.034	-0.120634	0.151941	-0.793953	0.427223	0.808163	169.034	0.540422	0.145107	3.7243	0.000195855	0.000510084	169.034	0.218332	0.14617	1.49369	0.135257	0.18727	169.034	-0.32209	0.138285	-2.32917	0.0198501	0.0807174	169.034	-0.16277	0.149807	-1.08653	0.277246	0.364293	169.034	-0.110818	0.149868	-0.73944	0.45964	0.542244	169.034
Vigun01g064400	1018.93	-0.415145	0.125579	-3.30584	0.000946913	0.00291889	1018.93	-0.463318	0.125389	-3.69503	0.000219859	0.000662213	1018.93	-0.0481725	0.125817	-0.382877	0.701811	0.925314	1018.93	-1.09759	0.124822	-8.7932	1.45e-18	1.7e-17	1018.93	-1.15009	0.124772	-9.21756	3.04e-20	2.37e-19	1018.93	-0.0525041	0.125184	-0.419414	0.674914	0.81056	1018.93	-0.531739	0.129864	-4.09459	4.23e-05	0.000112508	1018.93	-0.454331	0.129929	-3.49675	0.000470966	0.000993682	1018.93
Vigun01g064500	7.29589	0.242221	0.807496	0.299966	0.764203	0.835105	7.29589	0.21849	0.793476	0.275358	0.783041	0.84609	7.29589	-0.0237314	0.762717	-0.0311143	0.975178	0.994017	7.29589	1.97744	0.701061	2.82064	0.00479273	0.00991414	7.29589	2.58875	0.688215	3.76154	0.000168869	0.00037632	7.29589	0.611307	0.503124	1.21502	0.224358	0.413314	7.29589	-0.626528	0.60038	-1.04355	0.296693	0.385713	7.29589	-0.946593	0.622046	-1.52174	0.128074	0.179129	7.29589
Vigun01g064600	289.639	0.00376719	0.171676	0.0219436	0.982493	0.992243	289.639	0.0242896	0.170353	0.142584	0.886619	0.922055	289.639	0.0205224	0.170063	0.120676	0.903948	0.979223	289.639	0.953689	0.161505	5.90502	3.53e-09	1.63e-08	289.639	0.660564	0.161848	4.08138	4.48e-05	0.000106723	289.639	-0.293125	0.157016	-1.86685	0.0619229	0.176724	289.639	0.681582	0.171229	3.98054	6.88e-05	0.000177954	289.639	0.860902	0.170802	5.04034	4.65e-07	1.37e-06	289.639
Vigun01g064800	890.983	-0.401732	0.107554	-3.73515	0.000187605	0.000673731	890.983	-0.225318	0.106844	-2.10885	0.0349574	0.0643656	890.983	0.176413	0.107529	1.6406	0.10088	0.528146	890.983	0.108564	0.107866	1.00647	0.31419	0.402734	890.983	0.324245	0.107437	3.018	0.00254448	0.00484255	890.983	0.215681	0.106009	2.03455	0.0418959	0.134377	890.983	0.72402	0.111091	6.51733	7.16e-11	3.47e-10	890.983	0.866713	0.110993	7.80869	5.78e-15	3.18e-14	890.983
Vigun01g064900	17.2265	1.78583	0.577301	3.09342	0.00197863	0.00566435	17.2265	2.06068	0.563222	3.65873	0.000253466	0.000753325	17.2265	0.274844	0.408488	0.672832	0.501054	0.843732	17.2265	2.99152	0.478742	6.24871	4.14e-10	2.13e-09	17.2265	2.97613	0.47797	6.22661	4.77e-10	1.81e-09	17.2265	-0.0153879	0.30118	-0.051092	0.959252	0.978712	17.2265	3.74999	0.664708	5.64156	1.69e-08	6.52e-08	17.2265	4.45203	0.65735	6.7727	1.26e-11	5.47e-11	17.2265
Vigun01g065000	512.504	-1.32871	0.164985	-8.05351	8.05e-16	1.13e-14	512.504	-1.62937	0.16559	-9.83981	7.59e-23	1.29e-21	512.504	-0.300668	0.170464	-1.76381	0.0777634	0.491098	512.504	-0.800895	0.161239	-4.96714	6.79e-07	2.46e-06	512.504	-0.798414	0.160929	-4.96128	7e-07	2.02e-06	512.504	0.00248108	0.161452	0.0153672	0.987739	0.992995	512.504	-2.19126	0.159602	-13.7295	6.76e-43	2.17e-41	512.504	-2.6949	0.162407	-16.5935	7.77e-62	3.73e-60	512.504
Vigun01g065100	551.142	-0.348745	0.140867	-2.47571	0.0132971	0.0304005	551.142	-0.405946	0.140583	-2.88758	0.00388212	0.00910659	551.142	-0.0572015	0.141154	-0.405241	0.6853	0.919172	551.142	-0.645259	0.143415	-4.49925	6.82e-06	2.18e-05	551.142	-0.499303	0.142797	-3.4966	0.000471219	0.000989978	551.142	0.145955	0.142868	1.02161	0.306967	0.505225	551.142	-0.510414	0.143599	-3.55444	0.00037878	0.000890111	551.142	-0.419871	0.143628	-2.92332	0.00346325	0.00648987	551.142
Vigun01g065300	923.194	0.182909	0.152629	1.19839	0.230765	0.339099	923.194	-0.122431	0.152773	-0.80139	0.422906	0.527243	923.194	-0.305341	0.152448	-2.00292	0.0451859	0.420232	923.194	0.542477	0.151916	3.5709	0.000355759	0.000891464	923.194	0.26349	0.15206	1.7328	0.0831313	0.120976	923.194	-0.278988	0.15068	-1.85152	0.0640945	0.180691	923.194	0.212375	0.153231	1.38598	0.165753	0.233466	923.194	0.253813	0.153344	1.65519	0.0978852	0.141083	923.194
Vigun01g065400	143.802	-1.97782	0.313505	-6.30875	2.81e-10	2.43e-09	143.802	-2.90991	0.323052	-9.00755	2.11e-19	2.92e-18	143.802	-0.932084	0.333417	-2.79555	0.00518118	0.205772	143.802	-2.73531	0.308026	-8.88013	6.68e-19	8.06e-18	143.802	-5.68278	0.368717	-15.4123	1.35e-53	8.27e-52	143.802	-2.94748	0.375593	-7.84753	4.24e-15	2.71e-12	143.802	-3.67332	0.32203	-11.4068	3.87e-30	6.62e-29	143.802	-4.12367	0.332157	-12.4148	2.17e-35	3.53e-34	143.802
Vigun01g065500	375.499	0.452913	0.184431	2.45574	0.0140597	0.0318829	375.499	0.00777018	0.186626	0.041635	0.96679	0.975287	375.499	-0.445143	0.1818	-2.44853	0.014344	0.293871	375.499	-1.59074	0.164963	-9.64302	5.26e-22	8.39e-21	375.499	-1.91102	0.166173	-11.5002	1.32e-30	1.95e-29	375.499	-0.32028	0.169741	-1.88687	0.0591774	0.171365	375.499	-1.71829	0.160647	-10.696	1.06e-26	1.51e-25	375.499	-1.53627	0.160344	-9.5811	9.6e-22	7.99e-21	375.499
Vigun01g065600	44.0932	1.88536	0.639438	2.94846	0.0031936	0.0086555	44.0932	2.58623	0.635	4.07281	4.64e-05	0.000156967	44.0932	0.700876	0.607774	1.15318	0.248835	0.693584	44.0932	0.532484	0.645615	0.824771	0.409502	0.502359	44.0932	0.578341	0.644058	0.897964	0.369204	0.450527	44.0932	0.0458568	0.624484	0.0734316	0.941463	0.970313	44.0932	1.03609	0.606603	1.70802	0.0876318	0.13346	44.0932	0.519101	0.609236	0.852053	0.394185	0.475835	44.0932
Vigun01g065650	85.3989	-0.191623	0.223923	-0.855755	0.392133	0.513379	85.3989	-0.603058	0.226039	-2.66794	0.00763172	0.0167341	85.3989	-0.411435	0.227354	-1.80967	0.0703471	0.480087	85.3989	-0.531843	0.221773	-2.39815	0.0164783	0.0305456	85.3989	-1.22487	0.227502	-5.38401	7.28e-08	2.31e-07	85.3989	-0.693029	0.226887	-3.05452	0.00225424	0.0182413	85.3989	-0.663298	0.231276	-2.86799	0.00413088	0.00827723	85.3989	-0.641552	0.231841	-2.76721	0.00565379	0.0102236	85.3989
Vigun01g065701	27.6238	-0.0242581	0.278285	-0.0871702	0.930536	0.960693	27.6238	-0.372625	0.281565	-1.32341	0.1857	0.269443	27.6238	-0.348367	0.281159	-1.23904	0.215332	0.665247	27.6238	-0.30978	0.280453	-1.10457	0.269346	0.354122	27.6238	-0.769977	0.288097	-2.67263	0.00752596	0.0133177	27.6238	-0.460197	0.282359	-1.62983	0.103138	0.251021	27.6238	-0.399274	0.306395	-1.30314	0.192529	0.265628	27.6238	-0.720452	0.317192	-2.27134	0.0231264	0.037918	27.6238
Vigun01g065751	4.19628	0.337339	0.859331	0.39256	0.694644	0.781754	4.19628	0.306187	0.845633	0.36208	0.717292	0.791505	4.19628	-0.0311521	0.802484	-0.0388196	0.969034	0.992802	4.19628	0.279053	0.603731	0.462215	0.643927	0.721397	4.19628	-0.394852	0.626029	-0.630724	0.528221	0.607691	4.19628	-0.673905	0.588133	-1.14584	0.251862	NA	4.19628	0.200498	0.877891	0.228386	0.819346	0.866872	4.19628	1.04859	0.807768	1.29813	0.194244	0.258954	4.19628
Vigun01g065800	1694.44	-0.00851733	0.138368	-0.0615556	0.950917	0.975805	1694.44	0.116723	0.137894	0.846475	0.397288	0.501551	1694.44	0.125241	0.137847	0.908552	0.363587	0.769424	1694.44	1.20281	0.136088	8.83848	9.7e-19	1.15e-17	1694.44	1.21079	0.136048	8.89977	5.6e-19	4e-18	1694.44	0.00798229	0.134654	0.0592802	0.952729	0.975526	1694.44	-0.280421	0.136885	-2.04859	0.0405023	0.0669182	1694.44	-0.228576	0.136962	-1.66891	0.0951359	0.137491	1694.44
Vigun01g065900	95.9363	-0.727417	0.180505	-4.02989	5.58e-05	0.000224448	95.9363	-0.818723	0.179522	-4.56056	5.1e-06	2.01e-05	95.9363	-0.0913054	0.184701	-0.494341	0.621065	0.897715	95.9363	-0.756955	0.186126	-4.06689	4.76e-05	0.000135286	95.9363	-1.24003	0.190432	-6.51166	7.43e-11	3.01e-10	95.9363	-0.483077	0.191836	-2.51817	0.0117965	0.0565292	95.9363	0.202867	0.194997	1.04036	0.298172	0.387236	95.9363	0.228022	0.195371	1.16712	0.243162	0.314559	95.9363
Vigun01g066000	89.8038	-0.833632	0.320549	-2.60063	0.00930516	0.0222084	89.8038	-0.825086	0.319367	-2.5835	0.00978024	0.0209207	89.8038	0.00854591	0.323036	0.026455	0.978894	0.994573	89.8038	-0.785959	0.3275	-2.39987	0.0164008	0.0304137	89.8038	-0.518768	0.325074	-1.59585	0.110523	0.156181	89.8038	0.267191	0.326258	0.818956	0.412812	0.606721	89.8038	0.192232	0.331266	0.580296	0.561715	0.650782	89.8038	0.290742	0.331263	0.877677	0.380119	0.461292	89.8038
Vigun01g066100	21.7922	-0.852861	0.392054	-2.17537	0.0296027	0.060869	21.7922	-1.04775	0.392086	-2.67226	0.00753431	0.0165379	21.7922	-0.194893	0.410739	-0.474494	0.635148	0.902534	21.7922	-1.4654	0.377346	-3.88343	0.000102992	0.000279469	21.7922	-2.38864	0.404909	-5.8992	3.65e-09	1.29e-08	21.7922	-0.923243	0.420132	-2.19751	0.0279843	0.101743	21.7922	-1.39778	0.370411	-3.77359	0.000160915	0.000396607	21.7922	-1.66034	0.379163	-4.37896	1.19e-05	3.02e-05	21.7922
Vigun01g066150	17.0512	-1.38261	0.441602	-3.1309	0.00174274	0.00504941	17.0512	-0.66008	0.407902	-1.61823	0.105613	0.166892	17.0512	0.72253	0.450805	1.60275	0.108989	0.541417	17.0512	-0.376633	0.426404	-0.883277	0.377087	0.468952	17.0512	0.12242	0.412923	0.296473	0.766869	0.817961	17.0512	0.499053	0.406348	1.22814	0.219393	0.407172	17.0512	-0.657167	0.427898	-1.5358	0.124586	0.181946	17.0512	-0.77193	0.433299	-1.78152	0.0748278	0.110911	17.0512
Vigun01g066200	200.838	-0.426539	0.130229	-3.27531	0.00105545	0.00321794	200.838	-0.565893	0.129736	-4.36189	1.29e-05	4.78e-05	200.838	-0.139354	0.132753	-1.04972	0.293846	0.724164	200.838	-0.553476	0.125869	-4.39725	1.1e-05	3.41e-05	200.838	-0.639854	0.125778	-5.08718	3.63e-07	1.08e-06	200.838	-0.0863782	0.125455	-0.688519	0.491126	0.673244	200.838	-0.658424	0.128883	-5.10871	3.24e-07	1.1e-06	200.838	-0.831817	0.131015	-6.34904	2.17e-10	8.53e-10	200.838
Vigun01g066300	2.51018	0.813392	0.876951	0.927524	0.353655	0.4747	2.51018	-0.644886	0.958172	-0.673038	0.500923	0.602772	2.51018	-1.45828	0.91208	-1.59885	0.109854	0.542078	2.51018	-2.72502	1.30217	-2.09268	0.0363781	0.0621549	2.51018	0.193563	0.916101	0.21129	0.832661	0.87153	2.51018	2.91858	1.25962	2.31704	0.0205018	NA	2.51018	-1.18698	1.20325	-0.986478	0.323898	0.415288	2.51018	0.485721	0.992054	0.489612	0.624409	0.696792	2.51018
Vigun01g066400	64.0763	0.545452	0.273073	1.99746	0.0457752	0.0882737	64.0763	0.217934	0.27484	0.792948	0.427808	0.532351	64.0763	-0.327519	0.265324	-1.23441	0.217051	0.666119	64.0763	0.32452	0.255175	1.27175	0.203461	0.279388	64.0763	0.164315	0.25563	0.642783	0.520365	0.600356	64.0763	-0.160205	0.24562	-0.652246	0.514243	0.691995	64.0763	0.557768	0.264496	2.10879	0.0349623	0.0585656	64.0763	0.853349	0.262216	3.25437	0.00113642	0.00228421	64.0763
Vigun01g066500	16.8092	2.59843	0.56911	4.56578	4.98e-06	2.44e-05	16.8092	2.43671	0.568523	4.28604	1.82e-05	6.58e-05	16.8092	-0.161715	0.422656	-0.382616	0.702005	0.925314	16.8092	1.39479	0.482077	2.8933	0.00381212	0.00803496	16.8092	1.9505	0.473635	4.11815	3.82e-05	9.18e-05	16.8092	0.555705	0.399972	1.38936	0.164723	0.339075	16.8092	2.93319	0.567974	5.1643	2.41e-07	8.29e-07	16.8092	3.02853	0.56765	5.33521	9.54e-08	2.99e-07	16.8092
Vigun01g066600	43.7626	-0.249177	0.26091	-0.955031	0.339562	0.46035	43.7626	-0.248034	0.256237	-0.967985	0.333052	0.435935	43.7626	0.0011432	0.26115	0.00437755	0.996507	0.998795	43.7626	0.300529	0.223455	1.34492	0.178651	0.250138	43.7626	0.485561	0.220859	2.19851	0.0279128	0.0447528	43.7626	0.185033	0.208071	0.889274	0.373856	0.570323	43.7626	-0.65725	0.268666	-2.44634	0.0144313	0.0262639	43.7626	-0.972107	0.278743	-3.48747	0.000487622	0.00102684	43.7626
Vigun01g066700	214.854	-0.366997	0.121619	-3.0176	0.00254789	0.00708106	214.854	-0.356887	0.119603	-2.98393	0.0028457	0.00686699	214.854	0.0101106	0.122667	0.0824237	0.93431	0.983998	214.854	-0.617612	0.117347	-5.26312	1.42e-07	5.53e-07	214.854	-0.979515	0.119758	-8.17911	2.86e-16	1.73e-15	214.854	-0.361903	0.119955	-3.01699	0.00255296	0.0199167	214.854	-0.589594	0.107754	-5.47169	4.46e-08	1.66e-07	214.854	-0.577399	0.108064	-5.34314	9.14e-08	2.87e-07	214.854
Vigun01g066800	278.69	-0.460056	0.230224	-1.9983	0.0456842	0.0881592	278.69	-0.324404	0.228792	-1.41789	0.156221	0.23309	278.69	0.135653	0.230529	0.58844	0.556237	0.870824	278.69	0.0174079	0.226826	0.0767456	0.938826	0.957128	278.69	0.154802	0.226304	0.684046	0.493946	0.575237	278.69	0.137394	0.224403	0.612267	0.540361	0.712114	278.69	-0.85245	0.226507	-3.76346	0.00016758	0.000412348	278.69	-1.2271	0.22863	-5.36717	8e-08	2.52e-07	278.69
Vigun01g066900	1133.81	1.45471	0.207391	7.01437	2.31e-12	2.44e-11	1133.81	1.47159	0.20727	7.09989	1.25e-12	1.05e-11	1133.81	0.0168799	0.205729	0.0820495	0.934607	0.983998	1133.81	2.15944	0.209434	10.3108	6.29e-25	1.29e-23	1133.81	2.2214	0.209362	10.6103	2.67e-26	3.04e-25	1133.81	0.0619575	0.205423	0.30161	0.762949	0.867749	1133.81	3.39817	0.216909	15.6663	2.57e-55	1.37e-53	1133.81	3.70359	0.216769	17.0854	1.91e-65	1.04e-63	1133.81
Vigun01g066950	0.823649	-0.0469066	7.21272	-0.00650331	NA	NA	0.823649	-0.237528	7.21272	-0.0329318	NA	NA	0.823649	-0.190621	7.2131	-0.0264271	NA	NA	0.823649	-1.30915	7.21329	-0.181492	NA	NA	0.823649	0.827169	7.18294	0.115157	NA	NA	0.823649	2.13632	7.18294	0.297416	NA	NA	0.823649	0.0608577	7.2116	0.00843886	NA	NA	0.823649	0.0692563	7.2116	0.00960346	NA	NA	0.823649
Vigun01g067000	644.329	6.08392	0.347504	17.5075	1.26e-68	1.72e-66	644.329	6.04077	0.347439	17.3866	1.04e-67	1.08e-65	644.329	-0.0431482	0.302708	-0.142541	0.886653	0.975817	644.329	5.74853	0.341375	16.8393	1.26e-63	3.94e-61	644.329	5.41035	0.341456	15.8449	1.52e-56	1.12e-54	644.329	-0.338173	0.302505	-1.11791	0.263606	0.45819	644.329	4.39404	0.348009	12.6262	1.51e-36	3.64e-35	644.329	4.75941	0.347674	13.6893	1.18e-42	2.67e-41	644.329
Vigun01g067200	614.643	0.0878869	0.121602	0.722741	0.469839	0.589292	614.643	0.172159	0.120701	1.42633	0.153774	0.230039	614.643	0.084272	0.120236	0.700886	0.483374	0.835625	614.643	0.326353	0.119203	2.73779	0.00618532	0.0125467	614.643	0.370157	0.11893	3.11239	0.00185581	0.00360116	614.643	0.0438033	0.116299	0.376642	0.706439	0.831262	614.643	0.37821	0.118569	3.18977	0.00142384	0.00307328	614.643	0.66833	0.118153	5.65649	1.54e-08	5.19e-08	614.643
Vigun01g067250	0.626047	-0.768112	2.10872	-0.364256	0.715667	0.798238	0.626047	0.495477	2.10228	0.235685	0.813677	0.869363	0.626047	1.26359	2.10229	0.601053	0.547805	NA	0.626047	-2.31312	1.83094	-1.26335	0.206463	NA	0.626047	-2.85853	1.89504	-1.50843	0.131444	0.182553	0.626047	-0.545415	2.02784	-0.268963	0.787958	NA	0.626047	-0.660795	2.10869	-0.313367	0.754002	0.815009	0.626047	2.26142	1.95078	1.15923	0.24636	0.317944	0.626047
Vigun01g067300	1102.68	-0.441677	0.161888	-2.72829	0.00636639	0.0159125	1102.68	-0.543299	0.161763	-3.35861	0.000783361	0.00212701	1102.68	-0.101621	0.162209	-0.626483	0.530998	0.858194	1102.68	-0.887019	0.16068	-5.52042	3.38e-08	1.41e-07	1102.68	-1.10937	0.160774	-6.90017	5.19e-12	2.29e-11	1102.68	-0.222351	0.160956	-1.38144	0.167143	0.342243	1102.68	0.226157	0.162099	1.39518	0.162963	0.229961	1102.68	0.427594	0.162003	2.63941	0.00830497	0.0146478	1102.68
Vigun01g067400	1.78097	0.510959	1.4091	0.362613	0.716894	0.799122	1.78097	0.338458	1.40771	0.240431	0.809996	0.866462	1.78097	-0.172501	1.29624	-0.133078	0.894131	NA	1.78097	0.387267	0.867712	0.446308	0.655375	0.731423	1.78097	1.62862	0.810011	2.01062	0.0443656	0.0683458	1.78097	1.24136	0.710879	1.74623	0.0807713	NA	1.78097	-0.660781	1.53717	-0.429868	0.667291	0.744277	1.78097	0.74158	1.46327	0.506797	0.612297	0.686231	1.78097
Vigun01g067500	42.7029	0.623715	0.638375	0.977037	0.328551	0.448689	42.7029	0.900542	0.633768	1.42093	0.155336	0.231961	42.7029	0.276827	0.624187	0.4435	0.657404	0.910521	42.7029	0.178367	0.622686	0.286448	0.774535	0.828362	42.7029	-0.320974	0.625812	-0.512892	0.608027	0.682662	42.7029	-0.499341	0.618516	-0.807322	0.419481	0.61201	42.7029	0.509701	0.607801	0.838599	0.401694	0.497075	42.7029	0.0644877	0.610342	0.105658	0.915853	0.9393	42.7029
Vigun01g067600	82.3301	1.3477	0.308814	4.36413	1.28e-05	5.78e-05	82.3301	1.27937	0.307604	4.15914	3.19e-05	0.00011115	82.3301	-0.0683349	0.284253	-0.240402	0.810018	0.95553	82.3301	2.01687	0.278161	7.25073	4.15e-13	2.88e-12	82.3301	0.565402	0.283164	1.99673	0.0458543	0.0704448	82.3301	-1.45146	0.266162	-5.45332	4.94e-08	4.16e-06	82.3301	1.298	0.284586	4.561	5.09e-06	1.52e-05	82.3301	1.15782	0.286129	4.04652	5.2e-05	0.000122496	82.3301
Vigun01g067700	133.543	-0.0323484	0.205603	-0.157334	0.874981	0.919085	133.543	-0.331056	0.206371	-1.60418	0.108675	0.171046	133.543	-0.298708	0.206314	-1.44783	0.147665	0.58962	133.543	-0.341739	0.201533	-1.69569	0.0899438	0.137968	133.543	-0.623456	0.202617	-3.07701	0.0020909	0.00402564	133.543	-0.281717	0.200942	-1.40198	0.160922	0.334458	133.543	-0.68966	0.204842	-3.36678	0.000760501	0.00171114	133.543	-0.702468	0.205682	-3.4153	0.00063711	0.00132301	133.543
Vigun01g067800	116.697	-0.436884	0.181936	-2.4013	0.0163368	0.0363902	116.697	-0.493832	0.180294	-2.73905	0.00616177	0.0137959	116.697	-0.0569485	0.184557	-0.308569	0.757649	0.942272	116.697	0.28398	0.175602	1.61719	0.105838	0.1588	116.697	0.54163	0.173554	3.12081	0.00180356	0.00350653	116.697	0.257649	0.165506	1.55674	0.119532	0.276213	116.697	-0.255132	0.17625	-1.44755	0.147742	0.211343	116.697	-0.361336	0.178009	-2.02988	0.0423689	0.0660921	116.697
Vigun01g067900	3.18048	-0.584836	0.862868	-0.677782	0.49791	0.615488	3.18048	-0.0108471	0.813544	-0.0133331	0.989362	0.991927	3.18048	0.573989	0.851099	0.674409	0.500051	0.843578	3.18048	-0.0227974	0.816904	-0.0279071	0.977736	0.983762	3.18048	-2.14094	0.994263	-2.1533	0.0312953	0.0496471	3.18048	-2.11815	0.968356	-2.18736	0.0287161	NA	3.18048	0.0431089	0.928101	0.0464484	0.962953	0.982178	3.18048	0.026395	0.930532	0.0283655	0.977371	0.985684	3.18048
Vigun01g068000	387.045	-0.549868	0.150129	-3.66263	0.000249637	0.000875734	387.045	-0.335101	0.145844	-2.29767	0.0215804	0.0421431	387.045	0.214767	0.150963	1.42265	0.154837	0.600207	387.045	-0.8859	0.125661	-7.04995	1.79e-12	1.17e-11	387.045	-1.21089	0.126397	-9.58003	9.7e-22	8.25e-21	387.045	-0.324987	0.127139	-2.55615	0.0105837	0.052498	387.045	-0.698735	0.123661	-5.65042	1.6e-08	6.21e-08	387.045	-0.90928	0.12458	-7.29875	2.9e-13	1.41e-12	387.045
Vigun01g068100	429.623	-0.452756	0.516884	-0.875933	0.381066	0.502946	429.623	-1.15651	0.52024	-2.22304	0.0262132	0.0500014	429.623	-0.703757	0.522256	-1.34753	0.177809	0.625199	429.623	0.136179	0.51721	0.263296	0.792323	0.842484	429.623	0.22131	0.516551	0.428439	0.668332	0.736228	429.623	0.085131	0.512802	0.166012	0.868148	0.931515	429.623	-2.67101	0.505892	-5.2798	1.29e-07	4.57e-07	429.623	-3.08698	0.50721	-6.0862	1.16e-09	4.3e-09	429.623
Vigun01g068400	0.892934	3.84409	2.04121	1.88325	0.0596672	0.11049	0.892934	2.76905	2.08	1.33127	0.183099	0.266303	0.892934	-1.07504	1.865	-0.576428	0.564326	NA	0.892934	-1.30932	2.23938	-0.584678	0.558764	0.646317	0.892934	-1.4071	2.23938	-0.628344	0.529778	0.609176	0.892934	-0.0977848	2.23938	-0.043666	0.965171	NA	0.892934	3.97991	2.04088	1.9501	0.0511645	0.0824688	0.892934	3.75185	2.05263	1.82783	0.0675756	0.101126	0.892934
Vigun01g068500	1371.41	-0.526093	0.176491	-2.98084	0.00287455	0.00788451	1371.41	-0.576005	0.176339	-3.26647	0.00108897	0.00286941	1371.41	-0.0499124	0.176771	-0.282357	0.77767	0.945232	1371.41	-1.03366	0.176787	-5.84697	5.01e-09	2.27e-08	1371.41	-1.30685	0.176991	-7.38369	1.54e-13	7.66e-13	1371.41	-0.273182	0.177392	-1.53999	0.123563	0.28203	1371.41	-0.964826	0.175692	-5.49157	3.98e-08	1.49e-07	1371.41	-0.946215	0.175775	-5.38311	7.32e-08	2.32e-07	1371.41
Vigun01g068700	273.39	-0.839114	0.122415	-6.85469	7.15e-12	7.23e-11	273.39	-0.973982	0.121915	-7.98905	1.36e-15	1.44e-14	273.39	-0.134868	0.126989	-1.06205	0.288215	0.722474	273.39	-0.560286	0.116084	-4.82655	1.39e-06	4.84e-06	273.39	-0.496925	0.115355	-4.30779	1.65e-05	4.12e-05	273.39	0.0633613	0.11513	0.550347	0.582081	0.744021	273.39	-1.29246	0.124582	-10.3744	3.24e-25	4.2e-24	273.39	-1.36189	0.125715	-10.8332	2.4e-27	2.7e-26	273.39
Vigun01g068800	7.59966	4.5874	1.21248	3.78349	0.000154645	0.000566122	7.59966	5.77722	1.1831	4.88313	1.04e-06	4.55e-06	7.59966	1.18982	0.687912	1.72961	0.0836996	0.499834	7.59966	0.676404	1.4375	0.470543	0.637967	0.715728	7.59966	0.60188	1.43418	0.419669	0.674727	0.741616	7.59966	-0.0745244	1.31402	-0.056715	0.954772	0.976258	7.59966	4.44631	0.925254	4.80551	1.54e-06	4.87e-06	7.59966	5.44133	0.918972	5.92111	3.2e-09	1.14e-08	7.59966
Vigun01g068900	23.5276	-1.08202	0.410729	-2.63439	0.00842896	0.0203381	23.5276	-1.47342	0.419603	-3.51146	0.000445651	0.00126814	23.5276	-0.391401	0.448751	-0.872201	0.383099	0.781276	23.5276	-1.0381	0.351583	-2.95266	0.0031505	0.00674158	23.5276	-1.35907	0.355398	-3.82407	0.000131265	0.000295878	23.5276	-0.320965	0.36125	-0.888484	0.374281	0.570525	23.5276	-1.69231	0.380434	-4.44836	8.65e-06	2.51e-05	23.5276	-2.01286	0.393417	-5.11635	3.12e-07	9.3e-07	23.5276
Vigun01g069000	15.2752	-0.053918	0.536241	-0.100548	0.919909	0.953235	15.2752	0.208556	0.50958	0.40927	0.682341	0.761887	15.2752	0.262474	0.509721	0.514937	0.606597	0.893104	15.2752	1.82134	0.412414	4.41628	1e-05	3.14e-05	15.2752	1.98947	0.409365	4.85988	1.17e-06	3.31e-06	15.2752	0.168133	0.324214	0.518585	0.60405	0.75959	15.2752	-0.0604828	0.399141	-0.151532	0.879556	0.915961	15.2752	-0.0969305	0.40099	-0.241728	0.808991	0.852256	15.2752
Vigun01g069100	7.12119	-0.311168	0.657381	-0.473345	0.635967	0.735519	7.12119	-0.13227	0.624506	-0.211799	0.832263	0.882805	7.12119	0.178898	0.648927	0.275683	0.782791	0.947144	7.12119	1.66124	0.558846	2.97262	0.00295266	0.00635653	7.12119	1.49633	0.560576	2.66927	0.00760156	0.0134345	7.12119	-0.164909	0.406116	-0.406063	0.684696	0.81716	7.12119	-0.766735	0.433887	-1.76713	0.0772064	0.119288	7.12119	-0.783631	0.433987	-1.80565	0.0709724	0.105706	7.12119
Vigun01g069200	1342.93	-0.806178	0.208317	-3.86997	0.00010885	0.00041167	1342.93	-0.903886	0.208267	-4.34004	1.42e-05	5.25e-05	1342.93	-0.0977082	0.208554	-0.468503	0.639425	0.904027	1342.93	-1.99309	0.209092	-9.53212	1.54e-21	2.35e-20	1342.93	-2.36184	0.209365	-11.281	1.63e-29	2.26e-28	1342.93	-0.368751	0.210188	-1.75438	0.0793647	0.210185	1342.93	-0.693505	0.211921	-3.27247	0.00106613	0.00234671	1342.93	-0.680835	0.212127	-3.20956	0.00132936	0.00265019	1342.93
Vigun01g069300	20.9598	-0.188358	0.355991	-0.529108	0.59673	0.703528	20.9598	0.0304753	0.339299	0.0898185	0.928431	0.948922	20.9598	0.218833	0.345568	0.633255	0.526567	0.856764	20.9598	0.616043	0.262427	2.34748	0.0189006	0.034496	20.9598	0.801374	0.258965	3.09453	0.00197127	0.00380932	20.9598	0.185331	0.232554	0.796937	0.425488	0.617764	20.9598	0.148223	0.450946	0.328693	0.742387	0.806357	20.9598	0.401073	0.432914	0.926448	0.354213	0.434661	20.9598
Vigun01g069400	20.3225	-0.365069	0.359477	-1.01556	0.309841	0.428257	20.3225	-0.0213762	0.343591	-0.0622141	0.950392	0.963463	20.3225	0.343693	0.353822	0.971371	0.331364	0.749198	20.3225	-0.625607	0.340275	-1.83853	0.0659837	0.10514	20.3225	-0.554551	0.335993	-1.65048	0.098844	0.141514	20.3225	0.0710558	0.336908	0.210905	0.832961	0.910252	20.3225	-0.221436	0.337129	-0.656829	0.511291	0.604624	20.3225	-0.750902	0.354562	-2.11783	0.0341895	0.0543173	20.3225
Vigun01g069500	894.86	-0.258681	0.170351	-1.51851	0.128885	0.21092	894.86	-0.554392	0.170474	-3.25206	0.0011457	0.00300691	894.86	-0.295712	0.170741	-1.73193	0.0832851	0.499009	894.86	-0.598409	0.169828	-3.52362	0.000425699	0.00105296	894.86	-1.13756	0.170346	-6.67791	2.42e-11	1.02e-10	894.86	-0.53915	0.170319	-3.16552	0.00154804	0.0139561	894.86	-0.378222	0.170557	-2.21757	0.0265838	0.0457724	894.86	-0.499742	0.170928	-2.9237	0.00345894	0.00648326	894.86
Vigun01g069600	1669.34	-0.120114	0.150697	-0.797053	0.42542	0.546422	1669.34	-0.430498	0.150795	-2.85485	0.0043057	0.00998557	1669.34	-0.310384	0.150867	-2.05733	0.0396543	0.406095	1669.34	-0.0561178	0.15054	-0.372776	0.709316	0.776519	1669.34	-0.186309	0.150558	-1.23746	0.215918	0.282986	1669.34	-0.130192	0.150102	-0.867352	0.385749	0.581178	1669.34	-0.23358	0.150135	-1.5558	0.119756	0.175914	1669.34	-0.255384	0.150242	-1.69982	0.0891643	0.129771	1669.34
Vigun01g069700	357.988	-0.627634	0.16056	-3.90904	9.27e-05	0.000355479	357.988	-0.792889	0.160408	-4.94295	7.69e-07	3.4e-06	357.988	-0.165255	0.162455	-1.01723	0.309042	0.73606	357.988	-1.68072	0.16373	-10.2652	1.01e-24	2.04e-23	357.988	-1.93378	0.164715	-11.7402	7.93e-32	1.26e-30	357.988	-0.253058	0.169259	-1.49509	0.13489	0.29854	357.988	-1.23173	0.15906	-7.74382	9.65e-15	6.37e-14	357.988	-1.43402	0.160461	-8.93688	4e-19	2.86e-18	357.988
Vigun01g069800	6.10064	-1.00013	0.81569	-1.22611	0.220157	0.32674	6.10064	-0.586143	0.772442	-0.758818	0.447961	0.552451	6.10064	0.413982	0.83284	0.497073	0.619138	0.897358	6.10064	-0.561862	0.826014	-0.680209	0.496372	0.586361	6.10064	-1.58304	0.908066	-1.74331	0.0812787	0.118548	6.10064	-1.02118	0.906421	-1.12661	0.259908	0.454123	6.10064	-0.812523	0.666486	-1.21912	0.2228	0.301517	6.10064	-2.08181	0.723078	-2.8791	0.00398818	0.0073919	6.10064
Vigun01g069900	162.925	2.84309	0.317552	8.95315	3.45e-19	5.98e-18	162.925	3.16812	0.316787	10.0008	1.51e-23	2.65e-22	162.925	0.325025	0.300525	1.08152	0.279464	0.715685	162.925	1.02496	0.3108	3.29781	0.00097442	0.00227227	162.925	1.48886	0.309661	4.80803	1.52e-06	4.24e-06	162.925	0.4639	0.302135	1.5354	0.124685	0.283408	162.925	1.7588	0.352378	4.99123	6e-07	1.98e-06	162.925	2.47169	0.348104	7.10045	1.24e-12	5.77e-12	162.925
Vigun01g070000	385.621	-0.334182	0.125475	-2.66334	0.00773694	0.0188712	385.621	-0.571528	0.125607	-4.55011	5.36e-06	2.1e-05	385.621	-0.237346	0.126563	-1.87532	0.0607484	0.461663	385.621	-1.43427	0.124473	-11.5227	1.01e-30	3.54e-29	385.621	-2.16865	0.127417	-17.0202	5.82e-65	6.74e-63	385.621	-0.734382	0.129678	-5.66311	1.49e-08	1.5e-06	385.621	-0.692704	0.129455	-5.35091	8.75e-08	3.15e-07	385.621	-0.652516	0.129678	-5.03182	4.86e-07	1.42e-06	385.621
Vigun01g070100	0.895496	-0.0869772	1.21161	-0.0717867	0.942772	0.970296	0.895496	-0.0658409	1.19211	-0.0552306	0.955955	0.967347	0.895496	0.0211363	1.19616	0.0176701	0.985902	NA	0.895496	0.757501	1.47423	0.513827	0.607373	0.689214	0.895496	0.955707	1.44752	0.660236	0.509102	0.589582	0.895496	0.198205	1.24933	0.158649	0.873945	NA	0.895496	-0.660796	1.69627	-0.389559	0.696863	0.768532	0.895496	0.54281	1.64602	0.329772	0.741572	0.796897	0.895496
Vigun01g070200	100.684	-0.667115	0.182763	-3.65016	0.000262077	0.000914718	100.684	-0.961839	0.184407	-5.21586	1.83e-07	8.78e-07	100.684	-0.294724	0.192059	-1.53455	0.124895	0.559429	100.684	0.317085	0.165665	1.91401	0.0556191	0.0903404	100.684	0.236984	0.16555	1.4315	0.152288	0.208031	100.684	-0.080101	0.158319	-0.505948	0.612893	0.766716	100.684	-0.822704	0.204005	-4.03276	5.51e-05	0.000144544	100.684	-1.22508	0.214043	-5.7235	1.04e-08	3.56e-08	100.684
Vigun01g070300	65.422	4.25795	0.479385	8.88211	6.56e-19	1.11e-17	65.422	4.59625	0.477198	9.63173	5.87e-22	9.44e-21	65.422	0.338297	0.321647	1.05177	0.292906	0.724125	65.422	1.28172	0.437755	2.92795	0.00341209	0.00725828	65.422	0.840857	0.444261	1.89271	0.0583966	0.0879923	65.422	-0.440866	0.375572	-1.17385	0.240454	0.431951	65.422	3.31325	0.349642	9.47614	2.64e-21	2.75e-20	65.422	3.64286	0.349057	10.4363	1.69e-25	1.74e-24	65.422
Vigun01g070500	1172.44	1.46248	0.184892	7.90991	2.58e-15	3.48e-14	1172.44	1.77948	0.184583	9.64051	5.39e-22	8.7e-21	1172.44	0.316999	0.182716	1.73493	0.0827534	0.498048	1172.44	0.679713	0.185544	3.66335	0.000248939	0.000638427	1172.44	0.747863	0.185398	4.03382	5.49e-05	0.000129296	1172.44	0.0681504	0.183474	0.371444	0.710307	0.834013	1172.44	0.817616	0.183321	4.46004	8.19e-06	2.38e-05	1172.44	1.20884	0.183168	6.59964	4.12e-11	1.72e-10	1172.44
Vigun01g070700	104.13	-1.51212	0.34808	-4.34418	1.4e-05	6.3e-05	104.13	-2.61798	0.362295	-7.2261	4.97e-13	4.31e-12	104.13	-1.10586	0.372369	-2.96979	0.00298003	0.163398	104.13	-1.9992	0.343959	-5.81233	6.16e-09	2.77e-08	104.13	-3.96658	0.377955	-10.4948	9.12e-26	1e-24	104.13	-1.96737	0.385447	-5.10413	3.32e-07	2.08e-05	104.13	-2.78166	0.34877	-7.97562	1.52e-15	1.06e-14	104.13	-3.23918	0.357617	-9.05768	1.33e-19	9.77e-19	104.13
Vigun01g070900	92.3117	-0.166586	0.246162	-0.676733	0.498575	0.615929	92.3117	-0.601704	0.250239	-2.40452	0.0161938	0.0327302	92.3117	-0.435118	0.252064	-1.72622	0.084308	0.500967	92.3117	-0.561169	0.254846	-2.202	0.0276656	0.0486837	92.3117	-1.42309	0.271695	-5.23783	1.62e-07	4.97e-07	92.3117	-0.861923	0.271149	-3.17878	0.00147897	0.0135356	92.3117	-0.986745	0.215084	-4.58772	4.48e-06	1.34e-05	92.3117	-0.639765	0.213274	-2.99973	0.0027022	0.00514622	92.3117
Vigun01g071000	163.494	-0.117642	0.199193	-0.590594	0.554792	0.666509	163.494	-0.0661207	0.196813	-0.335957	0.736903	0.808322	163.494	0.0515217	0.197586	0.260756	0.79428	0.950164	163.494	0.26629	0.187575	1.41965	0.15571	0.222413	163.494	-0.335319	0.190326	-1.76181	0.0781008	0.114344	163.494	-0.60161	0.18477	-3.25599	0.00112996	0.0112677	163.494	-1.04153	0.184648	-5.64059	1.69e-08	6.56e-08	163.494	-0.802195	0.183531	-4.37089	1.24e-05	3.13e-05	163.494
Vigun01g071100	30.5515	1.14359	0.42939	2.66328	0.00773837	0.0188729	30.5515	0.941866	0.429878	2.19101	0.0284513	0.0537646	30.5515	-0.201719	0.362784	-0.556032	0.578189	0.880449	30.5515	2.0268	0.347037	5.84029	5.21e-09	2.36e-08	30.5515	1.63061	0.350388	4.65374	3.26e-06	8.77e-06	30.5515	-0.396184	0.266878	-1.48451	0.137673	0.302506	30.5515	-0.15766	0.280824	-0.561419	0.574512	0.662682	30.5515	-0.183073	0.282217	-0.648697	0.516534	0.596567	30.5515
Vigun01g071400	496.858	0.117688	0.253767	0.463764	0.642817	0.741317	496.858	-0.287226	0.254022	-1.13071	0.258176	0.354701	496.858	-0.404914	0.253829	-1.59522	0.110662	0.543017	496.858	-2.07422	0.25459	-8.1473	3.72e-16	3.48e-15	496.858	-3.34809	0.258616	-12.9462	2.47e-38	5.85e-37	496.858	-1.27387	0.260631	-4.88766	1.02e-06	5.23e-05	496.858	0.359873	0.253643	1.41881	0.155953	0.22145	496.858	0.565031	0.253548	2.2285	0.0258473	0.0419684	496.858
Vigun01g071501	5.78522	0.711913	0.727182	0.979003	0.327579	0.447751	5.78522	0.502481	0.72801	0.690211	0.490061	0.592557	5.78522	-0.209432	0.677306	-0.309213	0.757159	0.942025	5.78522	-0.245128	0.756784	-0.323908	0.746008	0.804405	5.78522	-0.641572	0.778105	-0.824531	0.409638	0.49121	5.78522	-0.396444	0.753891	-0.525863	0.598983	0.756197	5.78522	-0.218791	0.633732	-0.345242	0.729912	0.79573	5.78522	0.370813	0.613684	0.604242	0.545683	0.624351	5.78522
Vigun01g071600	302.693	-0.0961506	0.199485	-0.481993	0.629811	0.730516	302.693	-0.427261	0.200077	-2.13548	0.0327215	0.060756	302.693	-0.33111	0.200324	-1.65287	0.0983569	0.525084	302.693	0.313627	0.194459	1.61282	0.106784	0.160062	302.693	-0.177823	0.195269	-0.91066	0.362475	0.443736	302.693	-0.491451	0.192882	-2.54793	0.0108363	0.0534441	302.693	-0.447169	0.196598	-2.27453	0.022934	0.040045	302.693	-0.424848	0.196917	-2.15749	0.0309673	0.0495426	302.693
Vigun01g071700	179.623	-1.86281	0.193767	-9.61365	7e-22	1.39e-20	179.623	-2.35821	0.197558	-11.9368	7.61e-33	2.04e-31	179.623	-0.495401	0.208946	-2.37095	0.0177424	0.314049	179.623	-1.67758	0.186544	-8.99293	2.41e-19	3.03e-18	179.623	-2.37186	0.191571	-12.3811	3.31e-35	6.54e-34	179.623	-0.694282	0.196583	-3.53175	0.000412826	0.00550612	179.623	-3.82874	0.212534	-18.0147	1.49e-72	1.58e-70	179.623	-4.29285	0.225189	-19.0633	5.09e-81	5.18e-79	179.623
Vigun01g071800	147.829	2.37736	0.414547	5.73483	9.76e-09	7.05e-08	147.829	2.99656	0.410288	7.30356	2.8e-13	2.48e-12	147.829	0.619206	0.365174	1.69565	0.089953	0.511183	147.829	4.14156	0.413351	10.0195	1.25e-23	2.3e-22	147.829	4.68847	0.412548	11.3647	6.27e-30	8.97e-29	147.829	0.546903	0.351673	1.55515	0.119911	0.276778	147.829	5.13562	0.488921	10.504	8.28e-26	1.11e-24	147.829	6.03665	0.487414	12.3851	3.15e-35	5.09e-34	147.829
Vigun01g071900	199.42	-0.568692	0.168506	-3.37491	0.000738405	0.00232521	199.42	-0.472579	0.166183	-2.84373	0.00445881	0.0103102	199.42	0.0961133	0.170024	0.565293	0.571874	0.878215	199.42	-0.523659	0.162852	-3.21555	0.00130197	0.00297071	199.42	-0.560626	0.162509	-3.44981	0.000560985	0.00116638	199.42	-0.0369672	0.162022	-0.228162	0.81952	0.90221	199.42	-0.469134	0.15997	-2.93265	0.00336088	0.00684568	199.42	-0.607117	0.161293	-3.76406	0.000167176	0.000371691	199.42
Vigun01g072000	6.35444	-1.01738	0.644689	-1.57809	0.114544	0.191193	6.35444	-0.918125	0.617421	-1.48703	0.137006	0.208252	6.35444	0.0992555	0.689624	0.143927	0.885558	0.975553	6.35444	-2.45054	0.520907	-4.70437	2.55e-06	8.58e-06	6.35444	-3.13637	0.574473	-5.45956	4.77e-08	1.54e-07	6.35444	-0.685837	0.643473	-1.06584	0.286497	0.483154	6.35444	-1.808	0.530255	-3.40969	0.000650376	0.00147778	6.35444	-1.12834	0.485001	-2.32647	0.0199933	0.0331288	6.35444
Vigun01g072100	1289.43	-0.168197	0.14146	-1.18901	0.234435	0.343128	1289.43	0.0628867	0.141002	0.446	0.655597	0.738215	1289.43	0.231084	0.141155	1.6371	0.101611	0.529161	1289.43	0.256329	0.141506	1.81143	0.070074	0.110911	1289.43	0.557346	0.141213	3.94684	7.92e-05	0.000183146	1289.43	0.301017	0.140201	2.14703	0.0317906	0.110833	1289.43	0.316307	0.141455	2.23609	0.0253459	0.0438421	1289.43	0.250432	0.141657	1.76787	0.0770825	0.113929	1289.43
Vigun01g072200	153.818	-0.256416	0.158442	-1.61836	0.105585	0.1787	153.818	-0.547708	0.159491	-3.43411	0.000594514	0.00165008	153.818	-0.291292	0.161555	-1.80305	0.0713799	0.482197	153.818	-1.06975	0.1572	-6.80502	1.01e-11	6.13e-11	153.818	-1.25919	0.158218	-7.95853	1.74e-15	1e-14	153.818	-0.189441	0.162525	-1.16561	0.243771	0.435195	153.818	-0.631433	0.144901	-4.35767	1.31e-05	3.72e-05	153.818	-0.512881	0.144593	-3.54707	0.000389547	0.000831106	153.818
Vigun01g072300	3487.48	-1.49964	0.176896	-8.4775	2.3e-17	3.57e-16	3487.48	-1.57188	0.176847	-8.88835	6.2e-19	8.37e-18	3487.48	-0.0722358	0.177208	-0.407634	0.683543	0.918675	3487.48	-1.8369	0.176825	-10.3882	2.81e-25	5.91e-24	3487.48	-1.67596	0.176743	-9.48247	2.48e-21	2.06e-20	3487.48	0.160936	0.177021	0.909136	0.363278	0.559942	3487.48	-2.16625	0.177657	-12.1935	3.37e-34	7.14e-33	3487.48	-2.45165	0.178058	-13.7688	3.93e-43	9.08e-42	3487.48
Vigun01g072366	73.7064	-0.851221	0.2095	-4.06311	4.84e-05	0.00019704	73.7064	-1.10634	0.210891	-5.24602	1.55e-07	7.54e-07	73.7064	-0.255119	0.223486	-1.14154	0.253644	0.698188	73.7064	-0.776731	0.187218	-4.1488	3.34e-05	9.71e-05	73.7064	-0.761559	0.185987	-4.09468	4.23e-05	0.000101082	73.7064	0.0151726	0.187817	0.0807837	0.935614	0.967958	73.7064	-2.41341	0.212744	-11.3442	7.93e-30	1.33e-28	73.7064	-2.43711	0.213174	-11.4325	2.88e-30	3.73e-29	73.7064
Vigun01g072432	0.50141	-0.202089	2.19533	-0.092054	0.926655	0.957788	0.50141	-2.17576	2.31472	-0.939964	0.347236	0.450605	0.50141	-1.97367	2.32623	-0.848441	0.396192	NA	0.50141	0.13774	2.34445	0.0587516	0.95315	NA	0.50141	-1.34504	2.42434	-0.554805	0.579028	0.655994	0.50141	-1.48278	2.35984	-0.628338	0.529782	NA	0.50141	-0.66079	2.43916	-0.270908	0.786462	0.840535	0.50141	-0.652037	2.43916	-0.26732	0.789223	0.835684	0.50141
Vigun01g072500	633.342	-0.601754	0.139208	-4.32271	1.54e-05	6.91e-05	633.342	-0.871498	0.139419	-6.25091	4.08e-10	2.69e-09	633.342	-0.269743	0.140833	-1.91535	0.0554483	0.45001	633.342	-0.448508	0.137647	-3.2584	0.00112044	0.00258854	633.342	-0.756084	0.13807	-5.4761	4.35e-08	1.4e-07	633.342	-0.307577	0.137721	-2.23334	0.0255267	0.0955253	633.342	-2.02277	0.140474	-14.3996	5.2e-47	2.01e-45	633.342	-2.34836	0.142703	-16.4563	7.56e-61	3.47e-59	633.342
Vigun01g072800	276.292	0.295108	0.196645	1.50071	0.13343	0.217058	276.292	0.342839	0.195494	1.75371	0.0794805	0.131232	276.292	0.0477316	0.19359	0.246561	0.805248	0.954054	276.292	0.183529	0.191586	0.957944	0.338091	0.428237	276.292	0.347402	0.190867	1.82013	0.0687396	0.101867	276.292	0.163873	0.187682	0.873145	0.382584	0.578294	276.292	0.30421	0.187969	1.61841	0.105574	0.157381	276.292	0.279443	0.188328	1.48381	0.13786	0.191096	276.292
Vigun01g072900	36.1629	-0.867763	0.318117	-2.72781	0.00637567	0.0159312	36.1629	-0.774814	0.30795	-2.51604	0.0118683	0.0248467	36.1629	0.0929493	0.33229	0.279723	0.77969	0.945716	36.1629	0.332804	0.250905	1.32641	0.184702	0.257433	36.1629	0.57997	0.248208	2.33663	0.0194585	0.0321447	36.1629	0.247166	0.236496	1.04512	0.295969	0.493631	36.1629	-0.485718	0.342266	-1.41912	0.155863	0.221359	36.1629	-0.948339	0.362432	-2.6166	0.00888104	0.0155851	36.1629
Vigun01g073000	1188.01	-0.111617	0.194043	-0.575222	0.565141	0.675391	1188.01	0.287858	0.193556	1.48721	0.136958	0.208204	1188.01	0.399476	0.193628	2.06311	0.039102	0.404565	1188.01	0.306986	0.19474	1.57639	0.114936	0.1709	1188.01	0.924327	0.194272	4.75791	1.96e-06	5.38e-06	1188.01	0.617341	0.193188	3.19555	0.00139565	0.0129976	1188.01	0.210905	0.193542	1.08972	0.275838	0.362653	1188.01	0.167403	0.193668	0.864378	0.38738	0.468724	1188.01
Vigun01g073100	179.869	0.0454081	0.145547	0.311983	0.755054	0.828167	179.869	-0.147746	0.145529	-1.01523	0.309994	0.411449	179.869	-0.193154	0.144684	-1.335	0.181875	0.630411	179.869	-0.0367649	0.136957	-0.268441	0.78836	0.839433	179.869	-0.0743556	0.136606	-0.544307	0.58623	0.662819	179.869	-0.0375907	0.132637	-0.283409	0.776863	0.875734	179.869	-0.286901	0.135148	-2.12287	0.0337647	0.0567563	179.869	-0.405383	0.136532	-2.96914	0.00298631	0.00565005	179.869
Vigun01g073200	7.16439	-0.206972	1.0884	-0.19016	0.849183	0.898892	7.16439	-0.71605	1.12557	-0.636164	0.52467	0.624707	7.16439	-0.509078	1.14092	-0.4462	0.655453	0.909683	7.16439	2.74961	1.16335	2.36353	0.0181016	0.0332057	7.16439	3.1514	1.15391	2.73105	0.0063133	0.011312	7.16439	0.401783	0.825246	0.486864	0.626355	0.776228	7.16439	0.038154	1.12532	0.0339051	0.972953	0.988166	7.16439	0.799586	1.06132	0.753389	0.451216	0.533734	7.16439
Vigun01g073300	9.96002	-2.06271	0.995456	-2.07213	0.0382535	0.0757625	9.96002	-2.67696	1.08168	-2.47482	0.0133303	0.0275722	9.96002	-0.614252	1.24774	-0.492291	0.622514	0.898065	9.96002	-3.62577	0.778346	-4.6583	3.19e-06	1.06e-05	9.96002	-4.09778	0.820791	-4.99247	5.96e-07	1.73e-06	9.96002	-0.472003	0.935094	-0.504765	0.613724	0.76727	9.96002	-4.36687	0.716369	-6.09585	1.09e-09	4.74e-09	9.96002	-5.31479	0.80859	-6.57291	4.93e-11	2.05e-10	9.96002
Vigun01g073400	0.723564	-0.0467216	2.60891	-0.0179085	0.985712	0.992784	0.723564	0.483794	2.60891	0.185439	0.852884	0.897635	0.723564	0.530516	2.60892	0.203347	0.838864	NA	0.723564	0.133369	2.60893	0.0511202	0.95923	NA	0.723564	0.0355854	2.60893	0.0136398	0.989117	0.993273	0.723564	-0.0977838	2.60893	-0.0374804	0.970102	NA	0.723564	2.4946	2.50971	0.993981	0.320232	0.411421	0.723564	4.95394	2.42306	2.0445	0.0409042	0.0640379	0.723564
Vigun01g073500	1567.57	1.17533	0.243196	4.83283	1.35e-06	7.2e-06	1567.57	1.34272	0.243018	5.52517	3.29e-08	1.74e-07	1567.57	0.167389	0.241985	0.691733	0.489105	0.837084	1567.57	1.03194	0.242884	4.24867	2.15e-05	6.44e-05	1567.57	0.964605	0.242871	3.97168	7.14e-05	0.000165986	1567.57	-0.0673298	0.241682	-0.278588	0.780561	0.877989	1567.57	1.49311	0.242269	6.163	7.14e-10	3.17e-09	1567.57	1.87092	0.242194	7.72487	1.12e-14	6.04e-14	1567.57
Vigun01g073700	504.038	0.118748	0.126303	0.940185	0.347123	0.467972	504.038	0.188508	0.125397	1.50329	0.132763	0.202882	504.038	0.0697598	0.124781	0.55906	0.576121	0.879911	504.038	0.904404	0.1244	7.27014	3.59e-13	2.51e-12	504.038	1.21143	0.123794	9.78584	1.3e-22	1.16e-21	504.038	0.307023	0.119151	2.57676	0.00997317	0.0502172	504.038	0.285192	0.127663	2.23395	0.0254861	0.0440604	504.038	0.449022	0.127385	3.52493	0.00042359	0.000899083	504.038
Vigun01g073800	5.40113	2.56947	0.790404	3.25082	0.00115071	0.00347675	5.40113	2.32258	0.792069	2.9323	0.00336465	0.00799267	5.40113	-0.246885	0.530685	-0.46522	0.641774	0.904496	5.40113	1.27629	0.72687	1.75587	0.0791105	0.123337	5.40113	1.35689	0.72012	1.88425	0.059531	0.0895137	5.40113	0.0805966	0.549881	0.146571	0.883471	0.940464	5.40113	2.04012	0.662548	3.07921	0.00207553	0.00436703	5.40113	1.40722	0.686823	2.04889	0.0404732	0.0634381	5.40113
Vigun01g073900	199.478	-0.0826151	0.112758	-0.732678	0.463755	0.583173	199.478	-0.129923	0.111374	-1.16655	0.243392	0.337823	199.478	-0.0473081	0.111736	-0.423392	0.672009	0.915832	199.478	-0.531747	0.103564	-5.1345	2.83e-07	1.07e-06	199.478	-0.67278	0.103875	-6.47681	9.37e-11	3.76e-10	199.478	-0.141033	0.103421	-1.36368	0.172667	0.349774	199.478	-1.19173	0.106874	-11.1508	7.1e-29	1.14e-27	199.478	-1.20972	0.1072	-11.2846	1.56e-29	1.97e-28	199.478
Vigun01g074000	1.116	-0.851669	1.41988	-0.599818	0.548628	0.660841	1.116	-1.4769	1.48177	-0.996713	0.318904	0.420902	1.116	-0.625228	1.55414	-0.402297	0.687465	NA	1.116	-5.15641	1.53971	-3.34895	0.000811191	0.00191548	1.116	-5.25419	1.53971	-3.41245	0.000643808	0.00132913	1.116	-0.0977811	1.81366	-0.0539136	0.957004	NA	1.116	-1.24949	1.71468	-0.728706	0.466182	0.561477	1.116	-1.19709	1.68825	-0.709074	0.478279	0.559792	1.116
Vigun01g074100	61.195	-0.559115	0.23071	-2.42346	0.0153735	0.0345105	61.195	-0.265169	0.216519	-1.22469	0.220692	0.311319	61.195	0.293945	0.231403	1.27027	0.203988	0.65264	61.195	0.361165	0.1609	2.24466	0.0247899	0.0440695	61.195	0.612675	0.158337	3.86945	0.000109082	0.000248438	61.195	0.25151	0.146851	1.71269	0.0867693	0.223132	61.195	-0.334874	0.222586	-1.50447	0.13246	0.192027	61.195	-0.463876	0.225007	-2.0616	0.0392456	0.0616369	61.195
Vigun01g074200	649.685	-0.697819	0.112925	-6.17952	6.43e-10	5.34e-09	649.685	-0.902141	0.112941	-7.98775	1.37e-15	1.46e-14	649.685	-0.204322	0.114969	-1.7772	0.0755352	0.486839	649.685	-0.46857	0.112685	-4.15823	3.21e-05	9.34e-05	649.685	-0.398742	0.11221	-3.55354	0.000380085	0.000807833	649.685	0.0698282	0.11176	0.624804	0.532099	0.706183	649.685	-1.58508	0.111879	-14.1679	1.45e-45	5.23e-44	649.685	-1.85184	0.113527	-16.3119	8.12e-60	3.62e-58	649.685
Vigun01g074300	44.9804	0.197547	0.285658	0.691549	0.48922	0.607652	44.9804	0.146894	0.283353	0.518414	0.604169	0.695575	44.9804	-0.0506526	0.278942	-0.181588	0.855906	0.968193	44.9804	0.486002	0.289428	1.67918	0.0931167	0.142212	44.9804	0.249059	0.291192	0.85531	0.392379	0.473745	44.9804	-0.236942	0.270918	-0.874589	0.381798	0.577634	44.9804	0.114973	0.267774	0.429366	0.667657	0.744523	44.9804	-0.212419	0.273336	-0.777136	0.437079	0.519726	44.9804
Vigun01g074350	0.669544	-0.768149	2.77857	-0.276455	0.782199	0.848243	0.669544	-0.237654	2.77857	-0.085531	0.931839	0.9511	0.669544	0.530495	2.77859	0.190922	0.848586	NA	0.669544	-4.1432	2.63208	-1.57412	0.11546	NA	0.669544	-4.24098	2.63208	-1.61127	0.107122	0.151853	0.669544	-0.0977738	2.7786	-0.0351881	0.97193	NA	0.669544	-2.23245	2.61765	-0.852846	0.393745	0.48914	0.669544	-2.7004	2.61219	-1.03377	0.301243	0.378682	0.669544
Vigun01g074400	397.548	2.51593	0.336275	7.48174	7.33e-14	8.82e-13	397.548	2.13271	0.33714	6.3259	2.52e-10	1.71e-09	397.548	-0.383213	0.304033	-1.26043	0.207513	0.656065	397.548	0.699685	0.310564	2.25295	0.0242621	0.043233	397.548	1.10445	0.30873	3.57739	0.000347042	0.000741618	397.548	0.404762	0.29941	1.35187	0.176418	0.354649	397.548	-2.24277	0.291569	-7.69206	1.45e-14	9.44e-14	397.548	-2.17392	0.291654	-7.45376	9.07e-14	4.58e-13	397.548
Vigun01g074500	540.393	1.41519	0.268574	5.26928	1.37e-07	8.56e-07	540.393	1.00924	0.268758	3.75521	0.000173195	0.000531145	540.393	-0.40595	0.266622	-1.52257	0.127866	0.563505	540.393	1.93466	0.270259	7.15853	8.15e-13	5.51e-12	540.393	1.69956	0.270346	6.28662	3.24e-10	1.25e-09	540.393	-0.235096	0.265889	-0.884188	0.376595	0.572788	540.393	2.59319	0.276357	9.38349	6.38e-21	6.5e-20	540.393	2.51797	0.276612	9.1029	8.79e-20	6.54e-19	540.393
Vigun01g074550	0.576936	1.48854	2.61922	0.568313	0.569822	0.679725	0.576936	2.81277	2.49926	1.12544	0.260401	0.35725	0.576936	1.32424	2.48227	0.533478	0.593702	NA	0.576936	1.52279	2.56176	0.59443	0.552224	NA	0.576936	2.08081	2.51426	0.8276	0.407897	0.489355	0.576936	0.558018	2.43699	0.228978	0.818886	NA	0.576936	0.781914	2.63529	0.296709	0.766689	0.824648	0.576936	0.0693661	2.63529	0.026322	0.979001	0.986238	0.576936
Vigun01g074700	312.214	-0.294488	0.155293	-1.89634	0.0579156	0.107679	312.214	-0.0443574	0.153252	-0.289441	0.772244	0.837736	312.214	0.25013	0.154487	1.6191	0.105426	0.536527	312.214	0.0830431	0.154129	0.538789	0.590032	0.674351	312.214	0.731105	0.152127	4.80588	1.54e-06	4.28e-06	312.214	0.648062	0.149031	4.3485	1.37e-05	0.00041653	312.214	-0.238441	0.153265	-1.55575	0.119768	0.175921	312.214	-0.137365	0.153227	-0.89648	0.369997	0.45075	312.214
Vigun01g074800	597.52	-0.748938	0.103831	-7.21305	5.47e-13	6.13e-12	597.52	-0.798262	0.103221	-7.73356	1.05e-14	1.04e-13	597.52	-0.0493243	0.1056	-0.467085	0.640439	0.904496	597.52	-0.97015	0.103486	-9.37473	6.94e-21	9.98e-20	597.52	-0.810791	0.102589	-7.90331	2.72e-15	1.54e-14	597.52	0.159359	0.103775	1.53562	0.124633	0.283397	597.52	-0.782285	0.101895	-7.67738	1.62e-14	1.05e-13	597.52	-0.834693	0.102417	-8.14997	3.64e-16	2.16e-15	597.52
Vigun01g075000	3.88306	2.22024	1.25636	1.76721	0.0771938	0.137247	3.88306	2.05854	1.2544	1.64105	0.100786	0.160323	3.88306	-0.161703	0.941691	-0.171716	0.863661	0.970093	3.88306	1.4725	1.27816	1.15205	0.249302	0.331831	3.88306	4.48028	1.12799	3.9719	7.13e-05	0.000165862	3.88306	3.00778	0.800535	3.75722	0.000171814	NA	3.88306	1.80854	0.926819	1.95134	0.0510169	0.0822732	3.88306	2.18635	0.907765	2.40849	0.0160185	0.027	3.88306
Vigun01g075100	293.856	-0.245815	0.166395	-1.4773	0.139594	0.225292	293.856	-0.0804066	0.163536	-0.491674	0.62295	0.711267	293.856	0.165409	0.165237	1.00104	0.316807	0.741305	293.856	0.197607	0.154103	1.2823	0.199736	0.27507	293.856	0.893918	0.152088	5.87764	4.16e-09	1.47e-08	293.856	0.696311	0.148468	4.68996	2.73e-06	0.000114174	293.856	-0.475119	0.153582	-3.09359	0.00197751	0.00417421	293.856	-0.45686	0.153949	-2.96761	0.00300125	0.00567532	293.856
Vigun01g075400	745.71	-2.32472	0.227978	-10.1972	2.04e-24	4.64e-23	745.71	-2.58326	0.228085	-11.3258	9.77e-30	2.29e-28	745.71	-0.258532	0.230289	-1.12264	0.26159	0.704699	745.71	-0.379792	0.226934	-1.67358	0.0942136	0.143597	745.71	-0.959748	0.227351	-4.22144	2.43e-05	5.96e-05	745.71	-0.579956	0.227153	-2.55315	0.0106753	0.052822	745.71	-2.13733	0.234067	-9.13125	6.77e-20	6.48e-19	745.71	-2.07251	0.234255	-8.84724	8.97e-19	6.27e-18	745.71
Vigun01g075500	18.8049	-1.16533	0.35605	-3.27294	0.00106435	0.00324075	18.8049	-1.06859	0.342813	-3.11711	0.00182634	0.00459786	18.8049	0.0967455	0.381436	0.253635	0.799777	0.95177	18.8049	0.112594	0.300315	0.374919	0.707721	0.77544	18.8049	-0.0902749	0.30217	-0.298755	0.765127	0.816715	18.8049	-0.202869	0.286252	-0.708707	0.478506	0.662961	18.8049	-0.179658	0.341238	-0.526489	0.598549	0.684371	18.8049	-0.775221	0.365028	-2.12373	0.0336926	0.0536126	18.8049
Vigun01g075550	2.81134	-2.66851	1.03267	-2.58409	0.00976356	0.0231516	2.81134	-1.79969	0.836124	-2.15242	0.0313641	0.0585688	2.81134	0.868814	1.13746	0.763819	0.444975	0.817955	2.81134	0.293995	0.741571	0.396448	0.691774	0.762533	2.81134	0.277906	0.737451	0.376847	0.706287	0.767644	2.81134	-0.0160886	0.672977	-0.0239066	0.980927	NA	2.81134	-1.22028	0.983576	-1.24066	0.214733	0.292008	2.81134	-0.258244	0.844433	-0.30582	0.759742	0.812428	2.81134
Vigun01g075600	1.0474	1.14429	1.19579	0.956932	0.338602	0.459345	1.0474	0.141268	1.26798	0.111412	0.911289	0.938317	1.0474	-1.00302	1.14275	-0.877726	0.380092	NA	1.0474	-0.584075	1.60177	-0.364643	0.715378	0.78075	1.0474	-0.140981	1.51363	-0.0931411	0.925791	0.94747	1.0474	0.443094	1.53034	0.28954	0.772168	NA	1.0474	1.20006	1.29228	0.928636	0.353078	0.445916	1.0474	-0.334361	1.46073	-0.2289	0.818946	0.860149	1.0474
Vigun01g075800	98.2046	1.46355	0.408336	3.58417	0.000338147	0.00115323	98.2046	1.54272	0.402582	3.83207	0.000127068	0.000397494	98.2046	0.0791766	0.334614	0.23662	0.812951	0.956318	98.2046	2.83951	0.278308	10.2028	1.93e-24	3.79e-23	98.2046	3.28619	0.277573	11.839	2.45e-32	3.99e-31	98.2046	0.44668	0.253699	1.76067	0.078295	0.208215	98.2046	3.69911	0.462	8.00672	1.18e-15	8.31e-15	98.2046	2.96032	0.470776	6.28816	3.21e-10	1.25e-09	98.2046
Vigun01g075900	2.4702	-0.765328	1.50339	-0.509069	0.610704	0.714953	2.4702	0.350753	1.38281	0.253653	0.799764	0.859063	2.4702	1.11608	1.39614	0.799404	0.424056	0.80526	2.4702	2.30566	1.00117	2.30296	0.0212812	0.0384229	2.4702	2.86663	0.983491	2.91475	0.00355974	0.00662673	2.4702	0.560975	0.610234	0.919278	0.35795	NA	2.4702	3.67615	1.21856	3.01681	0.00255449	0.00529544	2.4702	3.9814	1.19994	3.31799	0.000906681	0.00184845	2.4702
Vigun01g076000	1126.75	0.540396	0.14831	3.64369	0.000268756	0.000934974	1126.75	0.366612	0.14827	2.4726	0.0134132	0.0277209	1126.75	-0.173784	0.147298	-1.17981	0.238074	0.683522	1126.75	1.23046	0.146843	8.37945	5.32e-17	5.35e-16	1126.75	0.938963	0.146949	6.38974	1.66e-10	6.55e-10	1126.75	-0.291501	0.144967	-2.01081	0.044346	0.139963	1126.75	0.587951	0.147616	3.98297	6.81e-05	0.000176304	1126.75	0.615574	0.147721	4.16714	3.08e-05	7.47e-05	1126.75
Vigun01g076200	0.997743	1.36331	1.73391	0.786261	0.431714	0.552812	0.997743	1.81121	1.6468	1.09984	0.271403	0.36974	0.997743	0.447905	1.62767	0.275182	0.783176	NA	0.997743	-1.30932	1.7519	-0.74737	0.45484	0.547009	0.997743	-1.4071	1.7519	-0.803183	0.421869	0.503498	0.997743	-0.09778	1.7519	-0.0558137	0.95549	NA	0.997743	0.14056	1.14275	0.123002	0.902106	0.934657	0.997743	-0.169918	1.16287	-0.146119	0.883827	0.913821	0.997743
Vigun01g076250	8.73295	6.41065	1.09064	5.87786	4.16e-09	3.13e-08	8.73295	6.20719	1.09072	5.69089	1.26e-08	7.02e-08	8.73295	-0.203458	0.425813	-0.477812	0.632784	0.902234	8.73295	2.1369	1.25792	1.69876	0.0893643	0.137171	8.73295	1.33774	1.36033	0.983391	0.325415	0.404536	8.73295	-0.799166	1.1113	-0.719131	0.47206	0.658182	8.73295	5.45903	1.09456	4.98744	6.12e-07	2.01e-06	8.73295	7.36964	1.08118	6.81631	9.34e-12	4.09e-11	8.73295
Vigun01g076300	2244.86	5.6055	0.292255	19.1802	5.42e-82	1.38e-79	2244.86	5.53937	0.292235	18.9552	4e-80	6.79e-78	2244.86	-0.0661316	0.281425	-0.234989	0.814217	0.956614	2244.86	3.28325	0.288726	11.3715	5.8e-30	1.89e-28	2244.86	3.28593	0.288692	11.3821	5.13e-30	7.36e-29	2244.86	0.00267693	0.281941	0.00949464	0.992424	0.995219	2244.86	5.38097	0.289796	18.5682	5.82e-77	7.06e-75	2244.86	5.75001	0.289761	19.8439	1.24e-87	1.58e-85	2244.86
Vigun01g076400	4.59726	-0.0360298	0.748849	-0.0481136	0.961626	0.983056	4.59726	-0.527528	0.768801	-0.68617	0.492606	0.594957	4.59726	-0.491498	0.768237	-0.639774	0.52232	0.854399	4.59726	0.75512	0.734992	1.02739	0.304239	0.391955	4.59726	0.22409	0.75114	0.298334	0.765449	0.816931	4.59726	-0.53103	0.677618	-0.783672	0.433232	0.624774	4.59726	-0.320878	0.750259	-0.42769	0.668877	0.745555	4.59726	-0.378241	0.755487	-0.500658	0.616612	0.689989	4.59726
Vigun01g076500	856.493	-0.756107	0.166898	-4.53034	5.89e-06	2.84e-05	856.493	-1.26552	0.168006	-7.53261	4.97e-14	4.68e-13	856.493	-0.509418	0.169821	-2.99973	0.00270218	0.156878	856.493	-0.379881	0.164036	-2.31584	0.0205672	0.0372534	856.493	-0.523576	0.1641	-3.1906	0.00141978	0.0028	856.493	-0.143695	0.163699	-0.877803	0.380051	0.576229	856.493	-2.02657	0.162907	-12.44	1.58e-35	3.61e-34	856.493	-2.31994	0.163852	-14.1588	1.65e-45	4.24e-44	856.493
Vigun01g076700	98.365	0.0647541	0.242227	0.267328	0.789216	0.853827	98.365	0.33272	0.234915	1.41634	0.156677	0.233644	98.365	0.267966	0.232765	1.15123	0.249637	0.694338	98.365	1.50887	0.208344	7.24218	4.42e-13	3.06e-12	98.365	1.56419	0.207816	7.52678	5.2e-14	2.68e-13	98.365	0.0553201	0.190214	0.290831	0.771181	0.872245	98.365	1.02786	0.243991	4.21269	2.52e-05	6.9e-05	98.365	0.854603	0.247061	3.45908	0.000542032	0.00113457	98.365
Vigun01g077132	17.0631	-0.717113	0.357658	-2.00502	0.0449606	0.0869765	17.0631	-0.868241	0.35627	-2.43703	0.0148085	0.0302513	17.0631	-0.151127	0.37485	-0.403167	0.686825	0.919276	17.0631	-0.600167	0.376659	-1.5934	0.111071	0.165787	17.0631	-0.153976	0.360939	-0.426599	0.669671	0.737436	17.0631	0.446191	0.361456	1.23443	0.217044	0.404323	17.0631	-0.945191	0.383719	-2.46324	0.0137689	0.0251622	17.0631	-1.17768	0.394338	-2.98648	0.00282208	0.0053595	17.0631
Vigun01g077200	1062.48	-0.366252	0.112675	-3.25052	0.00115196	0.0034801	1062.48	-0.321942	0.112226	-2.86869	0.00412172	0.00960665	1062.48	0.0443105	0.112807	0.3928	0.694467	0.922114	1062.48	-0.309228	0.111942	-2.76241	0.00573772	0.0117095	1062.48	-0.459978	0.112009	-4.10662	4.01e-05	9.63e-05	1062.48	-0.15075	0.111534	-1.35161	0.176501	0.354717	1062.48	-0.405607	0.111632	-3.63342	0.000279688	0.000669329	1062.48	-0.437959	0.111872	-3.91482	9.05e-05	0.000207461	1062.48
Vigun01g077300	3424.45	0.457054	0.105665	4.3255	1.52e-05	6.83e-05	3424.45	0.816947	0.105259	7.76133	8.4e-15	8.44e-14	3424.45	0.359893	0.104744	3.43594	0.000590506	0.0663113	3424.45	1.46076	0.10482	13.9359	3.83e-44	3.69e-42	3424.45	1.83463	0.104702	17.5224	9.66e-69	1.4e-66	3424.45	0.373869	0.103335	3.61804	0.000296841	0.00436069	3424.45	1.11158	0.104835	10.6031	2.88e-26	4.01e-25	3424.45	1.27582	0.104811	12.1726	4.35e-34	6.69e-33	3424.45
Vigun01g077400	4.06926	-0.445846	0.724666	-0.615243	0.538395	0.652077	4.06926	-1.72712	0.86458	-1.99764	0.0457553	0.0814316	4.06926	-1.28128	0.891236	-1.43764	0.150536	0.593762	4.06926	0.582816	0.586837	0.993149	0.320637	0.40963	4.06926	0.0608065	0.601294	0.101126	0.91945	0.942665	4.06926	-0.52201	0.54681	-0.954646	0.339757	NA	4.06926	3.4861	1.17457	2.96797	0.00299772	0.00615722	4.06926	2.7121	1.2169	2.22869	0.0258347	0.0419534	4.06926
Vigun01g077500	15.2157	-1.05284	0.5273	-1.99667	0.0458609	0.0884119	15.2157	-0.270123	0.475702	-0.567841	0.570143	0.666258	15.2157	0.782721	0.528435	1.4812	0.138552	0.578363	15.2157	0.50685	0.421909	1.20133	0.229625	0.309389	15.2157	1.15224	0.412885	2.7907	0.00525944	0.00953864	15.2157	0.645387	0.38625	1.6709	0.0947407	0.236384	15.2157	1.02342	0.590253	1.73386	0.0829421	0.127026	15.2157	0.694977	0.605932	1.14695	0.2514	0.323485	15.2157
Vigun01g077700	373.279	-0.160368	0.160293	-1.00047	0.317083	0.436228	373.279	-0.0466999	0.159191	-0.293358	0.769248	0.835568	373.279	0.113668	0.159646	0.712001	0.476464	0.832108	373.279	0.683346	0.161346	4.23528	2.28e-05	6.81e-05	373.279	1.09196	0.16033	6.81067	9.71e-12	4.21e-11	373.279	0.40861	0.155296	2.63117	0.00850917	0.0450265	373.279	-0.404534	0.160746	-2.51661	0.0118491	0.0219506	373.279	-0.181313	0.160203	-1.13177	0.257732	0.330667	373.279
Vigun01g077800	26.5428	2.97594	0.642779	4.62981	3.66e-06	1.83e-05	26.5428	3.53162	0.631068	5.59626	2.19e-08	1.18e-07	26.5428	0.555675	0.369056	1.50567	0.132153	0.569642	26.5428	3.03684	0.357637	8.49141	2.04e-17	2.15e-16	26.5428	2.62783	0.358904	7.32183	2.45e-13	1.2e-12	26.5428	-0.409013	0.293004	-1.39593	0.162736	0.336439	26.5428	4.75044	0.894888	5.30842	1.11e-07	3.94e-07	26.5428	4.65883	0.896301	5.19784	2.02e-07	6.13e-07	26.5428
Vigun01g077900	484.165	-0.368987	0.114724	-3.21629	0.00129858	0.00387507	484.165	-0.400686	0.113883	-3.51841	0.000434147	0.0012375	484.165	-0.0316995	0.115446	-0.274583	0.783637	0.947679	484.165	0.659964	0.109203	6.04343	1.51e-09	7.27e-09	484.165	0.956133	0.108575	8.80624	1.29e-18	9.03e-18	484.165	0.29617	0.10483	2.82523	0.00472461	0.0303883	484.165	-0.219	0.119176	-1.83761	0.0661201	0.103786	484.165	-0.13943	0.119083	-1.17086	0.241655	0.312899	484.165
Vigun01g077966	96.9439	-0.805278	0.209004	-3.85293	0.000116713	0.000438829	96.9439	-0.535753	0.203644	-2.63083	0.00851755	0.0184623	96.9439	0.269526	0.211569	1.27394	0.202686	0.651244	96.9439	-0.606091	0.199933	-3.03147	0.0024337	0.00531026	96.9439	-0.372184	0.19758	-1.88372	0.0596035	0.089612	96.9439	0.233906	0.197561	1.18397	0.236425	0.427088	96.9439	-0.515046	0.215772	-2.38699	0.0169871	0.0304915	96.9439	-0.378422	0.214588	-1.76348	0.0778193	0.114916	96.9439
Vigun01g078100	30.6856	0.707382	0.431001	1.64125	0.100745	0.171893	30.6856	0.993541	0.413956	2.40011	0.01639	0.0330681	30.6856	0.286159	0.36835	0.776865	0.437238	0.813909	30.6856	2.7695	0.325871	8.49875	1.92e-17	2.02e-16	30.6856	2.75157	0.325407	8.45576	2.77e-17	1.78e-16	30.6856	-0.0179317	0.23908	-0.0750028	0.940212	0.969852	30.6856	0.494933	0.389398	1.27102	0.203721	0.278987	30.6856	1.22698	0.366493	3.34791	0.000814246	0.00166906	30.6856
Vigun01g078200	253.004	-1.90764	0.23882	-7.98779	1.37e-15	1.89e-14	253.004	-2.62943	0.244321	-10.7622	5.19e-27	1.09e-25	253.004	-0.721787	0.253223	-2.8504	0.00436649	0.193	253.004	-1.22863	0.231032	-5.31801	1.05e-07	4.15e-07	253.004	-1.57018	0.232	-6.76803	1.31e-11	5.6e-11	253.004	-0.341552	0.233828	-1.46069	0.144099	0.31131	253.004	-3.27944	0.244586	-13.4081	5.42e-41	1.6e-39	253.004	-3.62132	0.25074	-14.4425	2.79e-47	7.75e-46	253.004
Vigun01g078300	57.2053	-0.630811	0.222997	-2.82879	0.0046724	0.0121048	57.2053	-0.368573	0.211602	-1.74182	0.0815392	0.134102	57.2053	0.262238	0.225635	1.16222	0.245146	0.690508	57.2053	0.524129	0.181625	2.88578	0.00390445	0.0082095	57.2053	0.725294	0.179273	4.04575	5.22e-05	0.000123234	57.2053	0.201165	0.164132	1.22563	0.220339	0.408439	57.2053	-0.478359	0.233379	-2.04971	0.0403926	0.0667852	57.2053	-0.685555	0.238681	-2.87227	0.00407534	0.00754298	57.2053
Vigun01g078400	3.78485	-1.3413	0.978554	-1.37069	0.170471	0.265426	3.78485	-2.52642	1.2068	-2.09348	0.036306	0.0665367	3.78485	-1.18512	1.32771	-0.892603	0.37207	0.774434	3.78485	-1.55107	0.644561	-2.4064	0.0161107	0.0299217	3.78485	-3.39043	0.84229	-4.02525	5.69e-05	0.000133884	3.78485	-1.83936	0.877583	-2.09594	0.0360878	NA	3.78485	-1.03302	0.622217	-1.66023	0.0968689	0.145849	3.78485	-1.32238	0.64198	-2.05984	0.0394135	0.0618775	3.78485
Vigun01g078500	412.093	-0.77986	0.17956	-4.34318	1.4e-05	6.33e-05	412.093	-1.03826	0.179757	-5.7759	7.65e-09	4.4e-08	412.093	-0.258402	0.181753	-1.42172	0.155108	0.600464	412.093	-1.43465	0.18041	-7.95219	1.83e-15	1.61e-14	412.093	-1.65861	0.180904	-9.16847	4.8e-20	3.67e-19	412.093	-0.223957	0.183295	-1.22184	0.221769	0.410109	412.093	-2.10856	0.178493	-11.8131	3.34e-32	6.36e-31	412.093	-2.22713	0.17941	-12.4136	2.21e-35	3.58e-34	412.093
Vigun01g078550	6.77833	-0.219086	0.636251	-0.344338	0.730592	0.809473	6.77833	-0.989001	0.674165	-1.467	0.142376	0.215268	6.77833	-0.769915	0.682562	-1.12798	0.259329	0.702486	6.77833	-1.05831	0.61191	-1.72952	0.0837159	0.129467	6.77833	-1.83756	0.65587	-2.80172	0.00508313	0.00924356	6.77833	-0.77925	0.674914	-1.15459	0.248258	0.440899	6.77833	-0.638184	0.619404	-1.03032	0.30286	0.392411	6.77833	-0.505436	0.613538	-0.823806	0.41005	0.491962	6.77833
Vigun01g078600	2008.68	-0.866109	0.416663	-2.07868	0.0376467	0.0748083	2008.68	-1.92704	0.417814	-4.6122	3.98e-06	1.59e-05	2008.68	-1.06093	0.418434	-2.53549	0.0112292	0.270835	2008.68	-2.56932	0.415048	-6.19041	6e-10	3.03e-09	2008.68	-5.4289	0.417839	-12.9928	1.34e-38	3.23e-37	2008.68	-2.85959	0.418196	-6.8379	8.04e-12	2.13e-09	2008.68	-2.76451	0.41495	-6.66228	2.7e-11	1.35e-10	2008.68	-3.25276	0.415187	-7.83446	4.71e-15	2.61e-14	2008.68
Vigun01g078700	412.8	1.29985	0.153586	8.46334	2.6e-17	4.02e-16	412.8	1.51155	0.15244	9.91572	3.56e-23	6.12e-22	412.8	0.211701	0.145226	1.45773	0.144914	0.585641	412.8	1.03902	0.148796	6.98282	2.89e-12	1.85e-11	412.8	1.15228	0.148398	7.76475	8.18e-15	4.46e-14	412.8	0.113262	0.142165	0.796694	0.425629	0.617827	412.8	1.27959	0.148076	8.64144	5.55e-18	4.61e-17	412.8	1.5153	0.147785	10.2534	1.14e-24	1.13e-23	412.8
Vigun01g078800	958.53	-0.218211	0.128684	-1.69571	0.0899413	0.156135	958.53	-0.0850305	0.128239	-0.663065	0.507289	0.608344	958.53	0.13318	0.128491	1.03649	0.299972	0.728044	958.53	-0.516302	0.130443	-3.95806	7.56e-05	0.000208908	958.53	-0.297273	0.129892	-2.28862	0.0221017	0.0361318	958.53	0.219029	0.129686	1.68892	0.0912354	0.230416	958.53	0.498524	0.129273	3.85637	0.000115081	0.000289054	958.53	0.497389	0.129429	3.84295	0.000121565	0.000274235	958.53
Vigun01g078900	637.488	-0.343627	0.183528	-1.87234	0.061159	0.112791	637.488	-0.150705	0.182285	-0.826754	0.408376	0.512922	637.488	0.192922	0.183275	1.05264	0.292507	0.724092	637.488	-0.957299	0.180864	-5.29292	1.2e-07	4.74e-07	637.488	-0.798296	0.180234	-4.42922	9.46e-06	2.43e-05	637.488	0.159003	0.181022	0.878362	0.379747	0.575849	637.488	-0.431289	0.176431	-2.44452	0.0145045	0.026378	637.488	-0.548088	0.176684	-3.10208	0.00192165	0.00373583	637.488
Vigun01g079000	341.368	-0.228827	0.21624	-1.05821	0.289961	0.40623	341.368	-0.358839	0.21592	-1.66191	0.0965315	0.154631	341.368	-0.130013	0.216731	-0.59988	0.548586	0.867415	341.368	-0.273486	0.212744	-1.28552	0.198611	0.27377	341.368	-0.136418	0.212138	-0.643063	0.520183	0.600175	341.368	0.137068	0.211061	0.649422	0.516065	0.693246	341.368	-0.250973	0.208521	-1.20359	0.22875	0.308291	341.368	-0.414229	0.209088	-1.98112	0.0475779	0.073497	341.368
Vigun01g079100	437.205	0.265268	0.107823	2.46022	0.0138853	0.0315358	437.205	0.233345	0.107102	2.17872	0.0293526	0.0552353	437.205	-0.031923	0.105525	-0.302517	0.762258	0.943082	437.205	0.520587	0.105908	4.91548	8.86e-07	3.16e-06	437.205	0.670576	0.105247	6.37146	1.87e-10	7.36e-10	437.205	0.149989	0.100268	1.49589	0.134682	0.29811	437.205	0.675243	0.106566	6.33639	2.35e-10	1.09e-09	437.205	0.638369	0.107028	5.96449	2.45e-09	8.86e-09	437.205
Vigun01g079200	159.545	-0.18484	0.141635	-1.30505	0.191876	0.29238	159.545	-0.338227	0.141167	-2.39593	0.0165783	0.0334185	159.545	-0.153387	0.142806	-1.07409	0.282781	0.718883	159.545	0.517356	0.125956	4.10744	4e-05	0.000114937	159.545	0.528155	0.12544	4.21043	2.55e-05	6.24e-05	159.545	0.0107992	0.117135	0.0921941	0.926544	0.963806	159.545	-0.203309	0.143363	-1.41815	0.156148	0.221676	159.545	-0.254865	0.144245	-1.76689	0.077247	0.114131	159.545
Vigun01g079300	663.725	2.976	0.154494	19.2628	1.1e-82	3.01e-80	663.725	3.42503	0.15387	22.2593	9.18e-110	6.59e-107	663.725	0.449033	0.141224	3.17958	0.0014749	0.113591	663.725	1.06646	0.154714	6.89314	5.46e-12	3.39e-11	663.725	1.70069	0.153204	11.1008	1.24e-28	1.62e-27	663.725	0.634224	0.14471	4.38273	1.17e-05	0.000370657	663.725	2.50805	0.150087	16.7106	1.1e-62	7.7e-61	663.725	2.92256	0.149745	19.5168	7.9e-85	8.94e-83	663.725
Vigun01g079400	176.872	2.11659	0.687307	3.07954	0.00207319	0.00590478	176.872	2.30884	0.67434	3.42385	0.000617397	0.00170925	176.872	0.192253	0.430564	0.446515	0.655226	0.90959	176.872	5.63603	0.476634	11.8247	2.91e-32	1.14e-30	176.872	6.89014	0.475078	14.5032	1.16e-47	4.89e-46	176.872	1.25411	0.228401	5.49082	4e-08	3.5e-06	176.872	1.85236	0.476333	3.8888	0.000100742	0.000255129	176.872	1.79845	0.477467	3.76664	0.000165461	0.000368106	176.872
Vigun01g079450	19.8455	-0.330794	0.536294	-0.616815	0.537357	0.65113	19.8455	-1.12662	0.550323	-2.04719	0.0406396	0.0735033	19.8455	-0.795821	0.555245	-1.43328	0.151778	0.595054	19.8455	-0.879686	0.520014	-1.69166	0.0907111	0.138995	19.8455	-1.79386	0.534461	-3.35638	0.000789691	0.00161124	19.8455	-0.914171	0.53759	-1.7005	0.0890373	0.226816	19.8455	-0.355304	0.53768	-0.660809	0.508735	0.602367	19.8455	-0.598949	0.544961	-1.09907	0.271738	0.346215	19.8455
Vigun01g079500	21.9148	0.229497	0.497805	0.461019	0.644785	0.743278	21.9148	0.67879	0.462782	1.46676	0.142441	0.215354	21.9148	0.449292	0.439832	1.02151	0.307013	0.733933	21.9148	2.96316	0.358237	8.27148	1.32e-16	1.29e-15	21.9148	2.78842	0.35878	7.77194	7.73e-15	4.22e-14	21.9148	-0.174737	0.227809	-0.767033	0.443062	0.633192	21.9148	3.37224	0.704057	4.78973	1.67e-06	5.24e-06	21.9148	3.15846	0.707703	4.46297	8.08e-06	2.08e-05	21.9148
Vigun01g079600	1616.46	0.192053	0.0935696	2.05251	0.0401199	0.0789488	1616.46	0.299085	0.0931512	3.21075	0.00132389	0.00343051	1616.46	0.107033	0.0927761	1.15366	0.248638	0.693297	1616.46	0.728862	0.0932148	7.81916	5.32e-15	4.47e-14	1616.46	0.746434	0.0931165	8.01613	1.09e-15	6.35e-15	1616.46	0.0175722	0.0912007	0.192676	0.847212	0.919174	1616.46	0.393791	0.0929411	4.23699	2.27e-05	6.23e-05	1616.46	0.538297	0.0928953	5.79467	6.85e-09	2.38e-08	1616.46
Vigun01g079700	28.9253	-0.517817	0.456992	-1.1331	0.257173	0.369163	28.9253	0.401647	0.397712	1.00989	0.312546	0.414054	28.9253	0.919464	0.429244	2.14206	0.0321889	0.381836	28.9253	2.20289	0.294222	7.48719	7.04e-14	5.29e-13	28.9253	1.94487	0.295254	6.58711	4.48e-11	1.85e-10	28.9253	-0.258022	0.237114	-1.08817	0.276518	0.472543	28.9253	2.75662	0.53421	5.16018	2.47e-07	8.46e-07	28.9253	2.51329	0.539288	4.66039	3.16e-06	8.49e-06	28.9253
Vigun01g079750	52.9066	0.0417239	0.429165	0.0972212	0.922551	0.95488	52.9066	0.969181	0.398483	2.43218	0.0150084	0.0306224	52.9066	0.927457	0.394736	2.34956	0.0187956	0.323531	52.9066	1.78204	0.329713	5.40481	6.49e-08	2.62e-07	52.9066	1.84701	0.329132	5.61176	2e-08	6.66e-08	52.9066	0.0649722	0.305957	0.212358	0.831828	0.909653	52.9066	1.02495	0.370265	2.76815	0.00563751	0.0110392	52.9066	1.28338	0.367555	3.49166	0.00048003	0.00101179	52.9066
Vigun01g079800	128.628	9.16076	1.08755	8.42329	3.66e-17	5.61e-16	128.628	9.26027	1.0874	8.51601	1.65e-17	2.03e-16	128.628	0.0995062	0.42503	0.234115	0.814895	0.956848	128.628	2.0503	0.763838	2.68421	0.00727021	0.0145434	128.628	2.28854	0.75599	3.0272	0.00246829	0.0047043	128.628	0.238236	0.529205	0.450178	0.652582	0.795303	128.628	7.88588	0.773984	10.1887	2.23e-24	2.76e-23	128.628	8.44778	0.773656	10.9193	9.32e-28	1.07e-26	128.628
Vigun01g080000	140.455	-0.267498	0.170745	-1.56665	0.117198	0.194864	140.455	-0.57346	0.171793	-3.3381	0.000843546	0.00227568	140.455	-0.305963	0.173706	-1.76138	0.0781735	0.491154	140.455	-0.741259	0.164473	-4.50687	6.58e-06	2.11e-05	140.455	-1.28579	0.168081	-7.64982	2.01e-14	1.06e-13	140.455	-0.544532	0.168951	-3.22302	0.00126845	0.0121783	140.455	-0.361013	0.16727	-2.15826	0.0309075	0.0524338	140.455	-0.410021	0.168309	-2.43612	0.0148458	0.0251652	140.455
Vigun01g080100	102.969	-1.07004	0.353541	-3.02664	0.0024729	0.00689782	102.969	-1.79708	0.360336	-4.98724	6.12e-07	2.75e-06	102.969	-0.727042	0.368061	-1.97533	0.0482308	0.428934	102.969	-2.97842	0.357936	-8.32111	8.71e-17	8.64e-16	102.969	-3.59788	0.367662	-9.78584	1.3e-22	1.16e-21	102.969	-0.619455	0.385126	-1.60845	0.107737	0.258065	102.969	-0.995188	0.34177	-2.91186	0.00359281	0.00727565	102.969	-0.846812	0.341533	-2.47944	0.0131587	0.022495	102.969
Vigun01g080300	464.945	-0.572619	0.140215	-4.08385	4.43e-05	0.000181538	464.945	-0.534605	0.1394	-3.83505	0.000125539	0.0003932	464.945	0.038014	0.141045	0.269517	0.787532	0.948984	464.945	-1.40338	0.136597	-10.2738	9.25e-25	1.87e-23	464.945	-1.66106	0.136997	-12.1247	7.81e-34	1.42e-32	464.945	-0.257681	0.138456	-1.8611	0.0627299	0.178138	464.945	-0.583067	0.140914	-4.13776	3.51e-05	9.41e-05	464.945	-0.757208	0.142084	-5.32929	9.86e-08	3.08e-07	464.945
Vigun01g080500	80.4167	-2.05493	0.330489	-6.21785	5.04e-10	4.24e-09	80.4167	-2.05727	0.32602	-6.31028	2.79e-10	1.88e-09	80.4167	-0.00234235	0.352036	-0.00665374	0.994691	0.9985	80.4167	-1.02137	0.295897	-3.45176	0.000556937	0.00135211	80.4167	-1.07277	0.295643	-3.6286	0.000284957	0.00061681	80.4167	-0.0514067	0.297416	-0.172845	0.862774	0.928616	80.4167	-2.98954	0.32055	-9.32627	1.1e-20	1.09e-19	80.4167	-3.05618	0.323331	-9.45217	3.32e-21	2.68e-20	80.4167
Vigun01g080600	64.6921	-0.715341	0.22755	-3.14366	0.00166849	0.00485613	64.6921	-0.358714	0.216493	-1.65693	0.0975331	0.156007	64.6921	0.356627	0.229422	1.55446	0.120076	0.553665	64.6921	0.570933	0.202798	2.81528	0.00487346	0.0100673	64.6921	0.652077	0.201464	3.23669	0.00120925	0.00240844	64.6921	0.0811442	0.187	0.433927	0.664342	0.802477	64.6921	-0.627119	0.220901	-2.83891	0.00452673	0.00900581	64.6921	-0.594289	0.22061	-2.69384	0.00706344	0.0125843	64.6921
Vigun01g080700	96.5638	-1.23484	0.329896	-3.74311	0.000181757	0.000654957	96.5638	-1.33366	0.328996	-4.05372	5.04e-05	0.000169253	96.5638	-0.0988205	0.336328	-0.293822	0.768894	0.943943	96.5638	-0.684051	0.329402	-2.07665	0.0378342	0.0643968	96.5638	-1.0403	0.331208	-3.14094	0.00168407	0.00328693	96.5638	-0.356253	0.331623	-1.07427	0.282702	0.479079	96.5638	-1.34623	0.332551	-4.04819	5.16e-05	0.000135846	96.5638	-1.45307	0.334774	-4.34044	1.42e-05	3.57e-05	96.5638
Vigun01g080750	16.9264	-1.50464	0.485214	-3.10099	0.00192877	0.00553421	16.9264	-1.71581	0.485643	-3.53308	0.000410751	0.00117602	16.9264	-0.211172	0.512024	-0.412426	0.680027	0.917649	16.9264	-1.23222	0.54228	-2.2723	0.0230684	0.0413193	16.9264	-0.823375	0.522858	-1.57476	0.115312	0.162328	16.9264	0.408846	0.545992	0.748814	0.453969	0.642943	16.9264	-1.75787	0.523157	-3.36011	0.000779103	0.00175042	16.9264	-1.45008	0.511448	-2.83525	0.00457898	0.00840951	16.9264
Vigun01g080800	24.4273	0.203126	0.637978	0.318391	0.750188	0.824954	24.4273	0.787233	0.631781	1.24605	0.212745	0.301905	24.4273	0.584106	0.629086	0.928499	0.353149	0.76363	24.4273	-2.24623	0.664765	-3.37898	0.000727544	0.00173139	24.4273	-2.38937	0.666041	-3.58742	0.000333969	0.000715749	24.4273	-0.143136	0.694423	-0.206122	0.836695	0.912354	24.4273	-1.63645	0.641295	-2.5518	0.0107169	0.0200052	24.4273	-2.52814	0.666178	-3.79499	0.000147647	0.000330316	24.4273
Vigun01g080900	409.475	-0.249224	0.12578	-1.98143	0.0475436	0.091215	409.475	-0.433179	0.125713	-3.44579	0.0005694	0.00158633	409.475	-0.183955	0.126524	-1.45391	0.14597	0.587166	409.475	-0.133967	0.121955	-1.0985	0.271986	0.356989	409.475	-0.267746	0.122026	-2.19417	0.0282232	0.0452129	409.475	-0.133778	0.12075	-1.10789	0.267908	0.462852	409.475	-0.10319	0.12743	-0.809779	0.418067	0.513769	409.475	0.0579085	0.127097	0.455626	0.648659	0.71862	409.475
Vigun01g081000	27.0274	3.36372	0.484992	6.93561	4.04e-12	4.19e-11	27.0274	3.51304	0.481885	7.29021	3.09e-13	2.73e-12	27.0274	0.149326	0.313011	0.477062	0.633318	0.902234	27.0274	3.16674	0.527419	6.00422	1.92e-09	9.13e-09	27.0274	3.56154	0.523411	6.80448	1.01e-11	4.38e-11	27.0274	0.394796	0.31255	1.26314	0.206538	0.391473	27.0274	4.18817	0.58988	7.10004	1.25e-12	7e-12	27.0274	4.3624	0.589017	7.40624	1.3e-13	6.48e-13	27.0274
Vigun01g081100	125.194	-0.0883173	0.176441	-0.500548	0.616689	0.720082	125.194	-0.511782	0.178016	-2.87493	0.00404121	0.00944276	125.194	-0.423465	0.178323	-2.37471	0.0175627	0.313903	125.194	-0.414788	0.184616	-2.24676	0.0246552	0.0438559	125.194	-0.590462	0.185256	-3.18728	0.00143618	0.00283058	125.194	-0.175674	0.183584	-0.956916	0.33861	0.535895	125.194	-0.632687	0.188545	-3.35563	0.00079183	0.00177718	125.194	-0.460356	0.187216	-2.45896	0.0139341	0.0237206	125.194
Vigun01g081200	79.2543	0.747869	0.181077	4.13013	3.63e-05	0.000151227	79.2543	0.779921	0.17889	4.35978	1.3e-05	4.83e-05	79.2543	0.0320511	0.167511	0.191337	0.848262	0.966741	79.2543	0.357529	0.191167	1.87025	0.0614493	0.0986536	79.2543	0.657703	0.187111	3.51505	0.000439673	0.00092688	79.2543	0.300173	0.170917	1.75626	0.0790446	0.209517	79.2543	0.941376	0.192221	4.89737	9.71e-07	3.14e-06	79.2543	1.07827	0.191151	5.64092	1.69e-08	5.67e-08	79.2543
Vigun01g081300	1320.15	0.20952	0.215801	0.970895	0.3316	0.452117	1320.15	-0.0314969	0.215838	-0.145928	0.883978	0.920299	1320.15	-0.241017	0.215567	-1.11806	0.263542	0.70638	1320.15	1.07012	0.214131	4.99749	5.81e-07	2.12e-06	1320.15	0.577323	0.214243	2.69471	0.00704489	0.0125362	1320.15	-0.492792	0.213432	-2.30889	0.0209495	0.0836093	1320.15	0.317173	0.215896	1.4691	0.141805	0.203952	1320.15	0.4674	0.21586	2.1653	0.0303651	0.0486751	1320.15
Vigun01g081400	116.636	0.402813	0.195072	2.06494	0.0389283	0.076893	116.636	0.278554	0.194628	1.43122	0.152368	0.22833	116.636	-0.124259	0.191503	-0.648861	0.516428	0.851453	116.636	-1.72118	0.207463	-8.29633	1.07e-16	1.06e-15	116.636	-1.97999	0.209929	-9.43173	4.03e-21	3.3e-20	116.636	-0.258809	0.220922	-1.17149	0.241401	0.433035	116.636	0.137207	0.196923	0.696756	0.485956	0.580647	116.636	0.4748	0.195225	2.43206	0.0150132	0.0254249	116.636
Vigun01g081500	1.56901	2.03708	1.62478	1.25376	0.209929	0.314719	1.56901	2.18717	1.58135	1.3831	0.166633	0.246372	1.56901	0.150082	1.4581	0.10293	0.918019	NA	1.56901	2.68629	1.50561	1.78418	0.0743941	0.116808	1.56901	4.55095	1.43148	3.17919	0.00147689	0.00290603	1.56901	1.86466	1.14081	1.63451	0.102152	NA	1.56901	1.45426	1.70854	0.851171	0.394675	0.49015	1.56901	2.38455	1.59385	1.49609	0.13463	0.187195	1.56901
Vigun01g081600	802.205	-0.814657	0.129023	-6.31404	2.72e-10	2.35e-09	802.205	-0.988865	0.128954	-7.66835	1.74e-14	1.71e-13	802.205	-0.174208	0.130428	-1.33567	0.181659	0.630161	802.205	-0.538053	0.130578	-4.12055	3.78e-05	0.000108935	802.205	-0.318417	0.129885	-2.45153	0.0142251	0.0240788	802.205	0.219636	0.129686	1.69359	0.0903423	0.228799	802.205	-1.42166	0.129624	-10.9676	5.47e-28	8.31e-27	802.205	-1.42906	0.129966	-10.9957	4.01e-28	4.7e-27	802.205
Vigun01g081700	396.846	-0.874474	0.227448	-3.84472	0.00012069	0.000452631	396.846	-0.704705	0.22668	-3.1088	0.00187847	0.00471587	396.846	0.16977	0.22816	0.744082	0.456827	0.823756	396.846	-0.760301	0.225439	-3.37253	0.000744799	0.0017703	396.846	-0.808106	0.225375	-3.5856	0.000336301	0.000720378	396.846	-0.0478048	0.225528	-0.211969	0.832131	0.909671	396.846	-0.98686	0.234994	-4.1995	2.68e-05	7.29e-05	396.846	-0.789465	0.234442	-3.36741	0.000758764	0.00156094	396.846
Vigun01g081800	468.15	-0.113305	0.178159	-0.635978	0.524791	0.639979	468.15	-0.436897	0.178438	-2.44846	0.014347	0.0293992	468.15	-0.323591	0.178601	-1.8118	0.0700163	0.479935	468.15	-1.49632	0.180559	-8.28715	1.16e-16	1.14e-15	468.15	-2.39882	0.184606	-12.9943	1.32e-38	3.17e-37	468.15	-0.902504	0.187044	-4.82508	1.4e-06	6.67e-05	468.15	-0.303798	0.17686	-1.71773	0.085845	0.131058	468.15	-0.478867	0.177469	-2.69832	0.00696901	0.0124267	468.15
Vigun01g081900	139.801	0.136005	0.195945	0.694097	0.487621	0.606061	139.801	0.207288	0.19279	1.0752	0.282286	0.381322	139.801	0.0712826	0.19027	0.37464	0.707928	0.92719	139.801	1.04317	0.177348	5.88202	4.05e-09	1.86e-08	139.801	1.43421	0.175632	8.16597	3.19e-16	1.92e-15	139.801	0.391041	0.162573	2.40533	0.0161578	0.0696824	139.801	0.52421	0.179254	2.92439	0.0034513	0.00701393	139.801	0.771507	0.178072	4.33255	1.47e-05	3.7e-05	139.801
Vigun01g082000	128.48	0.389399	0.177846	2.18953	0.0285583	0.0590016	128.48	0.541211	0.17586	3.07751	0.00208739	0.00518393	128.48	0.151812	0.172632	0.879396	0.379187	0.778751	128.48	-0.523257	0.173269	-3.01992	0.00252846	0.00550162	128.48	-0.0994632	0.170682	-0.58274	0.560069	0.63808	128.48	0.423794	0.170151	2.49069	0.0127495	0.0594439	128.48	0.508287	0.1943	2.61599	0.00889688	0.0168543	128.48	0.643704	0.193592	3.32506	0.00088401	0.00180442	128.48
Vigun01g082300	89.5549	5.57381	0.526801	10.5805	3.67e-26	9.04e-25	89.5549	5.64932	0.526403	10.7319	7.21e-27	1.51e-25	89.5549	0.075511	0.404716	0.186578	0.851992	0.967591	89.5549	1.60353	0.499454	3.21057	0.00132473	0.00301837	89.5549	2.37015	0.492059	4.8168	1.46e-06	4.07e-06	89.5549	0.766623	0.429627	1.78439	0.0743602	0.200923	89.5549	3.36013	0.452536	7.42512	1.13e-13	6.84e-13	89.5549	3.76053	0.451685	8.32556	8.39e-17	5.19e-16	89.5549
Vigun01g082400	91.5665	0.396451	0.339599	1.16741	0.243045	0.35271	91.5665	0.587974	0.337692	1.74116	0.0816563	0.134269	91.5665	0.191523	0.334874	0.571926	0.567372	0.876345	91.5665	-0.65779	0.338773	-1.94169	0.0521751	0.0854878	91.5665	-1.82647	0.348553	-5.24015	1.6e-07	4.91e-07	91.5665	-1.16868	0.348788	-3.35069	0.000806109	0.00890861	91.5665	0.332026	0.342987	0.968045	0.333022	0.425028	91.5665	0.517369	0.342431	1.51087	0.130821	0.182576	91.5665
Vigun01g082600	49.2155	0.332833	0.278044	1.19705	0.231285	0.339704	49.2155	0.308351	0.275291	1.12009	0.262675	0.3598	49.2155	-0.0244826	0.267809	-0.0914181	0.92716	0.983784	49.2155	0.190034	0.250015	0.760091	0.4472	0.539323	49.2155	-0.363704	0.254453	-1.42935	0.152903	0.20879	49.2155	-0.553738	0.245595	-2.25468	0.0241532	0.0918725	49.2155	0.268873	0.264481	1.01661	0.30934	0.399407	49.2155	0.250246	0.265651	0.942009	0.346188	0.426374	49.2155
Vigun01g082700	11.9752	3.30362	1.69837	1.94517	0.0517548	0.0979192	11.9752	2.88922	1.70158	1.69796	0.0895151	0.145149	11.9752	-0.414396	1.50448	-0.275441	0.782978	0.947254	11.9752	1.91105	1.91215	0.999423	0.31759	0.406467	11.9752	1.34546	1.96139	0.685973	0.49273	0.574162	11.9752	-0.565588	1.81888	-0.310954	0.755836	0.863266	11.9752	-1.88618	1.46523	-1.28729	0.197993	0.27236	11.9752	-2.91039	1.47599	-1.97182	0.0486298	0.0749883	11.9752
Vigun01g082800	6.19049	1.04847	0.762961	1.37421	0.169376	0.264082	6.19049	1.87951	0.721188	2.60613	0.00915724	0.0197145	6.19049	0.831039	0.617519	1.34577	0.178377	0.625641	6.19049	-0.797126	0.62213	-1.28128	0.200094	0.275463	6.19049	-1.94318	0.703202	-2.76334	0.00572138	0.0103154	6.19049	-1.14606	0.712733	-1.60798	0.10784	0.258244	6.19049	0.69985	0.577091	1.21272	0.225237	0.304324	6.19049	0.124072	0.600338	0.20667	0.836267	0.874645	6.19049
Vigun01g082900	34081.5	-0.966931	0.2507	-3.85692	0.000114823	0.000432177	34081.5	-1.00762	0.250697	-4.01926	5.84e-05	0.000193664	34081.5	-0.0406855	0.250711	-0.16228	0.871085	0.972203	34081.5	-1.67623	0.250804	-6.68341	2.33e-11	1.36e-10	34081.5	-2.288	0.250847	-9.1211	7.44e-20	5.61e-19	34081.5	-0.611775	0.250899	-2.43833	0.0147554	0.0654149	34081.5	-1.16125	0.250722	-4.63164	3.63e-06	1.1e-05	34081.5	-1.28598	0.250731	-5.12891	2.91e-07	8.74e-07	34081.5
Vigun01g083000	220.291	-1.02835	0.150563	-6.83004	8.49e-12	8.54e-11	220.291	-0.913869	0.147476	-6.19675	5.76e-10	3.75e-09	220.291	0.114486	0.155264	0.737358	0.460904	0.826039	220.291	0.209777	0.139907	1.49941	0.133767	0.194813	220.291	0.28825	0.139284	2.06951	0.0384981	0.0600503	220.291	0.0784723	0.135187	0.580473	0.561596	0.72751	220.291	-0.881871	0.145257	-6.07112	1.27e-09	5.49e-09	220.291	-0.996631	0.146846	-6.78691	1.15e-11	4.98e-11	220.291
Vigun01g083100	245.652	-1.36918	0.262429	-5.21736	1.81e-07	1.11e-06	245.652	-1.76462	0.264834	-6.66311	2.68e-11	2e-10	245.652	-0.395436	0.274536	-1.44038	0.149761	0.59226	245.652	-1.62431	0.2513	-6.4636	1.02e-10	5.59e-10	245.652	-2.2231	0.254791	-8.72521	2.66e-18	1.82e-17	245.652	-0.5988	0.258981	-2.31214	0.0207701	0.0831414	245.652	-2.33709	0.245652	-9.51382	1.84e-21	1.93e-20	245.652	-2.77392	0.248425	-11.166	5.98e-29	7.3e-28	245.652
Vigun01g083200	1677.31	-0.374761	0.12811	-2.9253	0.00344126	0.009244	1677.31	-0.384051	0.127859	-3.0037	0.00266721	0.0064717	1677.31	-0.00929004	0.128274	-0.0724232	0.942265	0.985691	1677.31	-0.653162	0.127816	-5.11017	3.22e-07	1.21e-06	1677.31	-0.468874	0.127517	-3.67695	0.000236039	0.000516124	1677.31	0.184287	0.127551	1.44481	0.14851	0.317398	1677.31	-0.624826	0.126254	-4.94898	7.46e-07	2.43e-06	1677.31	-0.716089	0.126418	-5.66445	1.48e-08	4.97e-08	1677.31
Vigun01g083400	4.02336	0.126676	0.789543	0.160443	0.872532	0.9173	4.02336	0.702585	0.733654	0.957653	0.338238	0.44155	4.02336	0.575909	0.71487	0.805613	0.420466	0.803213	4.02336	0.0764006	0.787357	0.0970343	0.922699	0.947121	4.02336	0.281061	0.766618	0.366624	0.713899	0.774009	4.02336	0.20466	0.70098	0.291963	0.770315	NA	4.02336	0.155075	0.581841	0.266524	0.789836	0.842995	4.02336	-0.213853	0.601233	-0.355691	0.722072	0.780581	4.02336
Vigun01g083500	569.626	-0.678456	0.139558	-4.86145	1.17e-06	6.31e-06	569.626	-0.932699	0.139765	-6.67334	2.5e-11	1.87e-10	569.626	-0.254243	0.141723	-1.79394	0.0728226	0.482842	569.626	-0.416348	0.136988	-3.0393	0.00237131	0.00518536	569.626	-0.524232	0.137	-3.8265	0.000129977	0.00029316	569.626	-0.107884	0.136535	-0.79016	0.429435	0.621193	569.626	-0.982422	0.137701	-7.13445	9.72e-13	5.51e-12	569.626	-1.26509	0.13915	-9.09151	9.77e-20	7.23e-19	569.626
Vigun01g083600	500.084	-0.285398	0.143121	-1.9941	0.0461409	0.0888971	500.084	-0.240112	0.142271	-1.68772	0.0914658	0.147902	500.084	0.0452862	0.143121	0.316419	0.751685	0.940613	500.084	0.501237	0.141493	3.54248	0.00039639	0.00098561	500.084	0.888096	0.140726	6.31083	2.78e-10	1.08e-09	500.084	0.386859	0.137571	2.81206	0.00492251	0.0311903	500.084	-0.45712	0.141656	-3.22696	0.00125112	0.00272669	500.084	-0.494855	0.142145	-3.48133	0.000498927	0.00104959	500.084
Vigun01g083650	22.9209	0.0419255	0.288249	0.145449	0.884356	0.926642	22.9209	-0.0296416	0.285088	-0.103974	0.91719	0.94208	22.9209	-0.0715672	0.282472	-0.25336	0.79999	0.95177	22.9209	0.348354	0.286205	1.21715	0.223548	0.302331	22.9209	0.188913	0.287418	0.657275	0.511004	0.591349	22.9209	-0.159441	0.261152	-0.610531	0.54151	0.713049	22.9209	0.494184	0.316392	1.56194	0.118303	0.174069	22.9209	0.00383812	0.33203	0.0115596	0.990777	0.993749	22.9209
Vigun01g084000	1.05668	0.91083	1.54591	0.589187	0.555736	0.667292	1.05668	0.795839	1.53714	0.517742	0.604639	0.695956	1.05668	-0.114991	1.37668	-0.0835275	0.933432	NA	1.05668	1.02496	1.45269	0.705557	0.480464	0.571508	1.05668	-0.146708	1.57496	-0.0931505	0.925784	0.94747	1.05668	-1.17166	1.37434	-0.852531	0.393919	NA	1.05668	1.15638	1.21818	0.94927	0.342483	0.434764	1.05668	1.06241	1.22736	0.865607	0.386706	0.468066	1.05668
Vigun01g084100	495.991	0.78843	0.117683	6.69963	2.09e-11	2.02e-10	495.991	0.668358	0.117441	5.69103	1.26e-08	7.02e-08	495.991	-0.120072	0.113954	-1.05369	0.292026	0.724092	495.991	0.376408	0.115417	3.2613	0.00110903	0.00256488	495.991	0.241156	0.115497	2.08798	0.0367995	0.0576189	495.991	-0.135252	0.112086	-1.20668	0.227555	0.417012	495.991	0.497593	0.115296	4.31578	1.59e-05	4.46e-05	495.991	0.655514	0.115116	5.69436	1.24e-08	4.2e-08	495.991
Vigun01g084200	1416.64	0.577891	0.137419	4.20533	2.61e-05	0.000111954	1416.64	0.901357	0.137011	6.57872	4.75e-11	3.44e-10	1416.64	0.323466	0.136302	2.37316	0.0176367	0.313903	1416.64	0.142333	0.141062	1.00901	0.312969	0.401404	1416.64	0.444316	0.140437	3.1638	0.00155722	0.00305286	1416.64	0.301983	0.138651	2.178	0.0294059	0.105135	1416.64	0.834385	0.136395	6.1174	9.51e-10	4.16e-09	1416.64	0.98807	0.136372	7.2454	4.31e-13	2.07e-12	1416.64
Vigun01g084300	778.255	1.52114	0.154966	9.81596	9.61e-23	1.98e-21	778.255	1.8708	0.154116	12.1389	6.57e-34	1.84e-32	778.255	0.349658	0.148823	2.34949	0.018799	0.323531	778.255	1.40338	0.151259	9.27802	1.73e-20	2.4e-19	778.255	1.57619	0.151018	10.4371	1.68e-25	1.81e-24	778.255	0.172804	0.14672	1.17778	0.238885	0.430155	778.255	1.53567	0.151062	10.1658	2.82e-24	3.46e-23	778.255	1.71697	0.150977	11.3724	5.74e-30	7.34e-29	778.255
Vigun01g084400	16.5534	-0.679786	0.450717	-1.50823	0.131495	0.214479	16.5534	-0.163503	0.416494	-0.392571	0.694636	0.772655	16.5534	0.516283	0.447961	1.15252	0.249108	0.693909	16.5534	0.312211	0.345665	0.903219	0.36641	0.457913	16.5534	0.590307	0.340603	1.73313	0.0830734	0.120913	16.5534	0.278096	0.320818	0.866835	0.386032	0.58142	16.5534	-0.797388	0.514325	-1.55036	0.121056	0.177523	16.5534	-0.592151	0.4953	-1.19554	0.231876	0.30182	16.5534
Vigun01g084475	4.35693	-0.457466	0.864442	-0.529204	0.596664	0.703497	4.35693	1.0865	0.711923	1.52615	0.126972	0.195351	4.35693	1.54397	0.768605	2.00879	0.0445591	0.418318	4.35693	0.718109	0.599955	1.19694	0.231331	0.311358	4.35693	1.25438	0.580838	2.15961	0.0308031	0.0489511	4.35693	0.536273	0.495954	1.0813	0.279565	NA	4.35693	1.01769	0.880148	1.15627	0.247572	0.330539	4.35693	1.4105	0.848619	1.66211	0.0964914	0.139258	4.35693
Vigun01g085000	818.931	-1.28869	0.264184	-4.87799	1.07e-06	5.84e-06	818.931	-1.7419	0.264569	-6.5839	4.58e-11	3.33e-10	818.931	-0.453211	0.265753	-1.70538	0.0881235	0.507632	818.931	-0.937941	0.263608	-3.55809	0.000373561	0.000932977	818.931	-1.77853	0.264471	-6.72486	1.76e-11	7.49e-11	818.931	-0.840593	0.264722	-3.17538	0.0014964	0.0136549	818.931	-2.41934	0.26484	-9.13511	6.53e-20	6.26e-19	818.931	-2.36978	0.264974	-8.94346	3.77e-19	2.7e-18	818.931
Vigun01g085200	924.637	-0.0762111	0.126906	-0.60053	0.548153	0.660585	924.637	0.0557147	0.126441	0.440637	0.659476	0.741585	924.637	0.131926	0.126501	1.04288	0.297002	0.726143	924.637	-0.0698763	0.126191	-0.553734	0.579761	0.665191	924.637	-0.00796677	0.126028	-0.0632141	0.949596	0.966829	924.637	0.0619096	0.125322	0.494006	0.621302	0.772654	924.637	0.55247	0.130545	4.23203	2.32e-05	6.36e-05	924.637	0.456743	0.131026	3.48589	0.00049051	0.00103249	924.637
Vigun01g085300	1.00739	-0.787553	1.71506	-0.459197	0.646093	0.744148	1.00739	0.744299	1.55582	0.478397	0.632368	0.718918	1.00739	1.53185	1.57094	0.97512	0.329501	NA	1.00739	-0.599807	1.51505	-0.395898	0.69218	0.762876	1.00739	0.501798	1.37891	0.363909	0.715926	0.775738	1.00739	1.10161	1.38269	0.796713	0.425618	NA	1.00739	1.31089	1.394	0.940384	0.347021	0.439657	1.00739	1.45944	1.38673	1.05244	0.2926	0.369313	1.00739
Vigun01g085400	751.562	3.97156	0.327358	12.1322	7.13e-34	2.41e-32	751.562	4.12624	0.327189	12.6112	1.83e-36	5.67e-35	751.562	0.154672	0.315461	0.490306	0.623917	0.898514	751.562	3.30416	0.329322	10.0332	1.09e-23	2.02e-22	751.562	3.82816	0.328995	11.6359	2.71e-31	4.19e-30	751.562	0.524003	0.315645	1.6601	0.0968944	0.239906	751.562	4.4596	0.332526	13.4113	5.19e-41	1.54e-39	751.562	5.02768	0.332303	15.1298	1.03e-51	3.42e-50	751.562
Vigun01g085500	343.607	-0.141057	0.142231	-0.991745	0.321322	0.44107	343.607	-0.00273232	0.140735	-0.0194147	0.98451	0.988048	343.607	0.138325	0.141222	0.979487	0.32734	0.747366	343.607	-0.0524752	0.139859	-0.3752	0.707511	0.775352	343.607	0.154177	0.138953	1.10956	0.267188	0.341266	343.607	0.206652	0.136704	1.51167	0.130617	0.292147	343.607	-0.102266	0.138927	-0.736117	0.461659	0.557331	343.607	-0.145754	0.139483	-1.04496	0.296041	0.372963	343.607
Vigun01g085601	28.1204	-0.950753	0.342431	-2.77648	0.00549513	0.0139798	28.1204	-0.819242	0.335623	-2.44096	0.0146484	0.0299705	28.1204	0.131511	0.35109	0.374578	0.707974	0.92719	28.1204	-0.963577	0.330105	-2.919	0.00351158	0.00745155	28.1204	-0.857567	0.327077	-2.62191	0.00874385	0.0153133	28.1204	0.10601	0.332005	0.319303	0.749496	0.859549	28.1204	-1.27167	0.383477	-3.31617	0.000912612	0.00202762	28.1204	-0.825188	0.368318	-2.24042	0.0250635	0.0408092	28.1204
Vigun01g085700	326.203	-0.606082	0.239927	-2.52611	0.0115335	0.0268024	326.203	-0.899792	0.240472	-3.74177	0.000182727	0.000558061	326.203	-0.29371	0.243144	-1.20797	0.227059	0.674319	326.203	-1.17346	0.239342	-4.90285	9.45e-07	3.36e-06	326.203	-2.13194	0.245671	-8.67801	4.03e-18	2.72e-17	326.203	-0.958479	0.248116	-3.86303	0.000111988	0.00212876	326.203	-2.12403	0.231324	-9.18202	4.23e-20	4.08e-19	326.203	-2.01485	0.23132	-8.71022	3.03e-18	2.05e-17	326.203
Vigun01g085800	426.46	-0.320203	0.153707	-2.0832	0.0372333	0.0740805	426.46	0.0283534	0.151094	0.187654	0.851148	0.896427	426.46	0.348556	0.152558	2.28474	0.0223278	0.341882	426.46	1.12484	0.14767	7.61725	2.59e-14	2.03e-13	426.46	1.45859	0.147102	9.9155	3.56e-23	3.32e-22	426.46	0.333752	0.141936	2.35144	0.0187011	0.0773836	426.46	-0.00327102	0.152499	-0.0214494	0.982887	0.989897	426.46	-0.0911055	0.153405	-0.593889	0.552586	0.630972	426.46
Vigun01g085900	762.802	2.26501	0.172711	13.1145	2.72e-39	1.15e-37	762.802	2.60824	0.171644	15.1957	3.78e-52	2.13e-50	762.802	0.34323	0.157746	2.17585	0.0295668	0.372583	762.802	2.63613	0.168338	15.6597	2.85e-55	5.99e-53	762.802	2.9228	0.167972	17.4006	8.17e-68	1.09e-65	762.802	0.286672	0.154392	1.85679	0.0633416	0.179219	762.802	1.34741	0.156818	8.5922	8.53e-18	6.98e-17	762.802	1.64495	0.15663	10.5021	8.44e-26	8.8e-25	762.802
Vigun01g086000	98.6746	0.473112	0.228203	2.0732	0.0381536	0.0756063	98.6746	0.658556	0.224186	2.93755	0.0033082	0.00786824	98.6746	0.185444	0.216588	0.856208	0.391883	0.786054	98.6746	0.90163	0.232442	3.87894	0.000104912	0.000284359	98.6746	0.538873	0.234788	2.29515	0.0217245	0.0355822	98.6746	-0.362757	0.212636	-1.706	0.0880075	0.225117	98.6746	0.276342	0.209541	1.3188	0.187237	0.259395	98.6746	0.376381	0.209394	1.79748	0.0722592	0.107469	98.6746
Vigun01g086100	1044.84	-0.554227	0.133798	-4.14226	3.44e-05	0.000144041	1044.84	-0.819657	0.133878	-6.12241	9.22e-10	5.87e-09	1044.84	-0.26543	0.134428	-1.97451	0.0483236	0.428934	1044.84	-1.19454	0.135267	-8.83098	1.04e-18	1.23e-17	1044.84	-1.2352	0.135154	-9.13923	6.29e-20	4.78e-19	1044.84	-0.0406588	0.136038	-0.298878	0.765033	0.869072	1044.84	-0.842251	0.135282	-6.2259	4.79e-10	2.16e-09	1044.84	-0.953572	0.13576	-7.02398	2.16e-12	9.86e-12	1044.84
Vigun01g086200	87.3073	0.0818281	0.323508	0.25294	0.800315	0.861679	87.3073	0.0770407	0.322031	0.239234	0.810924	0.867196	87.3073	-0.00478749	0.321018	-0.0149135	0.988101	0.996599	87.3073	0.607116	0.316145	1.92037	0.0548107	0.0891771	87.3073	0.551194	0.31598	1.74439	0.0810908	0.118295	87.3073	-0.0559226	0.309003	-0.180978	0.856385	0.925107	87.3073	1.43253	0.330778	4.33078	1.49e-05	4.18e-05	87.3073	1.25615	0.332588	3.77691	0.000158786	0.000353913	87.3073
Vigun01g086300	256.04	-0.0572443	0.104729	-0.546594	0.584658	0.692832	256.04	-0.178129	0.104194	-1.7096	0.0873405	0.142155	256.04	-0.120885	0.104291	-1.15911	0.246411	0.691808	256.04	0.201562	0.102113	1.97391	0.0483924	0.0799951	256.04	0.128563	0.10198	1.26066	0.20743	0.2732	256.04	-0.0729986	0.0966342	-0.755412	0.450002	0.639158	256.04	0.115976	0.107614	1.07771	0.281165	0.368767	256.04	0.189165	0.107342	1.76226	0.0780246	0.115192	256.04
Vigun01g086400	17.232	-0.624266	0.437367	-1.42733	0.153486	0.243598	17.232	-0.34204	0.411516	-0.831171	0.405877	0.510137	17.232	0.282225	0.441981	0.638546	0.523118	0.85457	17.232	-0.925314	0.319881	-2.89268	0.00381972	0.00804956	17.232	-0.769836	0.313638	-2.45454	0.0141067	0.023901	17.232	0.155477	0.321532	0.483551	0.628704	0.77799	17.232	-0.993943	0.320403	-3.10216	0.00192112	0.00406219	17.232	-1.41751	0.335707	-4.22247	2.42e-05	5.92e-05	17.232
Vigun01g086500	1422.27	0.101576	0.336062	0.302254	0.762459	0.833851	1422.27	-0.963307	0.338929	-2.84221	0.00448014	0.0103538	1422.27	-1.06488	0.338576	-3.14518	0.00165986	0.121544	1422.27	-3.08573	0.331498	-9.30845	1.3e-20	1.82e-19	1422.27	-6.15563	0.347902	-17.6936	4.7e-70	7.43e-68	1422.27	-3.0699	0.349821	-8.77563	1.7e-18	2.84e-15	1422.27	-2.38142	0.32933	-7.23111	4.79e-13	2.77e-12	1422.27	-2.75327	0.329591	-8.35359	6.62e-17	4.12e-16	1422.27
Vigun01g086600	753.095	-0.0623297	0.117466	-0.53062	0.595682	0.702504	753.095	-0.0672488	0.116595	-0.576771	0.564095	0.660972	753.095	-0.00491905	0.1167	-0.0421514	0.966378	0.992166	753.095	0.997174	0.109432	9.11224	8.07e-20	1.06e-18	753.095	1.08339	0.10924	9.91757	3.49e-23	3.26e-22	753.095	0.0862185	0.105967	0.813633	0.415855	0.609102	753.095	-0.592896	0.111468	-5.31898	1.04e-07	3.73e-07	753.095	-0.57471	0.111727	-5.14389	2.69e-07	8.1e-07	753.095
Vigun01g086700	2148.09	-0.297316	0.132845	-2.23806	0.0252173	0.0529875	2148.09	-0.149835	0.13258	-1.13015	0.258413	0.354988	2148.09	0.147481	0.132783	1.11069	0.2667	0.707999	2148.09	-0.336653	0.132696	-2.53701	0.0111802	0.0215635	2148.09	-0.0811925	0.132488	-0.612829	0.539989	0.618862	2148.09	0.25546	0.132278	1.93124	0.0534534	0.159137	2148.09	-0.142841	0.132183	-1.08063	0.279863	0.367255	2148.09	-0.153213	0.132262	-1.15841	0.246696	0.318312	2148.09
Vigun01g086800	583.311	-0.00327575	0.268468	-0.0122016	0.990265	0.993854	583.311	0.25306	0.266709	0.948825	0.34271	0.445975	583.311	0.256335	0.266552	0.961672	0.336215	0.753427	583.311	2.79378	0.261336	10.6904	1.13e-26	2.76e-25	583.311	2.8446	0.261283	10.887	1.33e-27	1.63e-26	583.311	0.0508165	0.256132	0.1984	0.842732	0.916175	583.311	1.08052	0.29055	3.71887	0.000200117	0.000487727	583.311	1.46194	0.288575	5.06606	4.06e-07	1.2e-06	583.311
Vigun01g086900	921.67	-0.0154292	0.136421	-0.1131	0.909951	0.946477	921.67	-0.169684	0.136351	-1.24446	0.213329	0.302598	921.67	-0.154255	0.13632	-1.13156	0.257818	0.70224	921.67	-0.792206	0.137214	-5.77352	7.76e-09	3.44e-08	921.67	-0.881636	0.13719	-6.42636	1.31e-10	5.19e-10	921.67	-0.0894297	0.13748	-0.650494	0.515373	0.692786	921.67	0.0517217	0.135926	0.380515	0.703563	0.773954	921.67	0.122748	0.135978	0.902709	0.36668	0.44749	921.67
Vigun01g087000	214.366	0.258804	0.16061	1.61138	0.107097	0.180724	214.366	0.241565	0.159133	1.51801	0.129012	0.197944	214.366	-0.0172396	0.156159	-0.110398	0.912094	0.980551	214.366	1.32531	0.149446	8.86819	7.43e-19	8.93e-18	214.366	1.27203	0.149316	8.51899	1.61e-17	1.05e-16	214.366	-0.0532871	0.138036	-0.386038	0.699469	0.826468	214.366	0.630826	0.158147	3.98885	6.64e-05	0.000172205	214.366	0.806461	0.157438	5.12239	3.02e-07	9.03e-07	214.366
Vigun01g087100	26.264	2.42003	0.396977	6.09615	1.09e-09	8.8e-09	26.264	2.18426	0.397408	5.49627	3.88e-08	2.03e-07	26.264	-0.235767	0.315552	-0.74716	0.454967	0.823136	26.264	1.29651	0.443183	2.92546	0.00343952	0.00731341	26.264	1.66253	0.434847	3.82326	0.000131699	0.000296763	26.264	0.366021	0.345149	1.06047	0.288929	0.485692	26.264	2.75581	0.426648	6.45922	1.05e-10	5.02e-10	26.264	3.49404	0.42037	8.31183	9.42e-17	5.81e-16	26.264
Vigun01g087200	205.212	-1.40821	0.147334	-9.55796	1.2e-21	2.35e-20	205.212	-1.53107	0.146639	-10.4411	1.61e-25	3.13e-24	205.212	-0.122855	0.155024	-0.792493	0.428073	0.809031	205.212	-1.25628	0.141484	-8.87933	6.73e-19	8.11e-18	205.212	-1.49231	0.142337	-10.4844	1.02e-25	1.12e-24	205.212	-0.236035	0.145418	-1.62314	0.104559	0.253289	205.212	-1.66275	0.15741	-10.5632	4.42e-26	6.06e-25	205.212	-2.03651	0.163811	-12.432	1.75e-35	2.86e-34	205.212
Vigun01g087300	135.706	0.444017	0.174822	2.53983	0.0110908	0.0259005	135.706	0.485853	0.173223	2.80479	0.00503501	0.0114966	135.706	0.0418365	0.168999	0.247555	0.804479	0.953846	135.706	-0.0173735	0.177906	-0.0976551	0.922206	0.946736	135.706	-0.249051	0.17895	-1.39173	0.164003	0.222019	135.706	-0.231678	0.173449	-1.33571	0.181645	0.361509	135.706	0.901251	0.170815	5.27617	1.32e-07	4.66e-07	135.706	0.767791	0.172059	4.46238	8.11e-06	2.09e-05	135.706
Vigun01g087400	79.3851	1.13793	0.20425	5.57124	2.53e-08	1.74e-07	79.3851	0.693085	0.207169	3.34551	0.000821305	0.00221997	79.3851	-0.444841	0.186777	-2.38167	0.0172345	0.313129	79.3851	-0.655045	0.19382	-3.37965	0.000725782	0.00172765	79.3851	-1.01175	0.198047	-5.10867	3.24e-07	9.65e-07	79.3851	-0.35671	0.198961	-1.79286	0.0729947	0.198195	79.3851	-0.458501	0.177147	-2.58825	0.00964647	0.0181512	79.3851	-0.385925	0.176932	-2.1812	0.0291687	0.0468949	79.3851
Vigun01g087450	0.43735	2.31004	2.99789	0.770555	0.440971	0.561461	0.43735	0.483767	3.07748	0.157196	0.87509	0.914384	0.43735	-1.82627	2.99792	-0.60918	0.542405	NA	0.43735	-0.587969	3.07752	-0.191053	0.848484	NA	0.43735	-0.685759	3.07752	-0.222828	0.823669	0.863665	0.43735	-0.0977893	3.07752	-0.0317753	0.974651	NA	0.43735	2.32871	2.96556	0.785253	0.432306	0.528142	0.43735	2.42703	2.96588	0.818317	0.413176	0.495193	0.43735
Vigun01g087500	1397.48	-0.517912	0.124189	-4.17037	3.04e-05	0.000128987	1397.48	-0.530018	0.123991	-4.27464	1.91e-05	6.9e-05	1397.48	-0.0121063	0.12444	-0.0972858	0.922499	0.983363	1397.48	-1.14557	0.124865	-9.17445	4.54e-20	6.09e-19	1397.48	-1.10778	0.124681	-8.88492	6.4e-19	4.55e-18	1397.48	0.0377915	0.125284	0.301648	0.762921	0.867749	1397.48	-0.650044	0.124786	-5.20926	1.9e-07	6.58e-07	1397.48	-0.645259	0.12494	-5.16456	2.41e-07	7.28e-07	1397.48
Vigun01g087600	1769.46	0.189857	0.128468	1.47785	0.139447	0.225141	1769.46	-0.0247428	0.128474	-0.192589	0.847281	0.893673	1769.46	-0.214599	0.128314	-1.67245	0.094435	0.516981	1769.46	-0.227643	0.128791	-1.76753	0.0771395	0.120609	1769.46	-0.377951	0.128826	-2.93381	0.00334824	0.00625943	1769.46	-0.150308	0.128502	-1.16969	0.242126	0.433748	1769.46	0.622622	0.128768	4.83522	1.33e-06	4.23e-06	1769.46	0.325909	0.129081	2.52483	0.0115753	0.019947	1769.46
Vigun01g087800	2384.25	0.343117	0.31286	1.09671	0.272768	0.387237	2384.25	-0.19433	0.312927	-0.621008	0.534594	0.634241	2384.25	-0.537447	0.31285	-1.71791	0.0858132	0.503672	2384.25	0.612005	0.312946	1.95562	0.0505098	0.083069	2384.25	0.0771686	0.313017	0.246532	0.805271	0.849477	2384.25	-0.534836	0.312742	-1.71015	0.0872379	0.223787	2384.25	0.303217	0.313188	0.968163	0.332963	0.424974	2384.25	-0.162337	0.3134	-0.517987	0.604467	0.678878	2384.25
Vigun01g087900	1097.37	-0.23994	0.266667	-0.899777	0.368239	0.489641	1097.37	-0.118514	0.266351	-0.444956	0.656351	0.738733	1097.37	0.121426	0.266556	0.455536	0.648724	0.907209	1097.37	-0.343594	0.265635	-1.29348	0.195845	0.270621	1097.37	0.523967	0.265217	1.97562	0.0481979	0.0737611	1097.37	0.867562	0.265031	3.27343	0.0010625	0.0107652	1097.37	0.557408	0.265354	2.10062	0.0356741	0.0596546	1097.37	-0.111206	0.265843	-0.418317	0.675715	0.742702	1097.37
Vigun01g088000	35.9978	-0.45622	0.294779	-1.54767	0.121702	0.201206	35.9978	-0.81178	0.298918	-2.71573	0.00661302	0.0147005	35.9978	-0.35556	0.307331	-1.15693	0.247302	0.692288	35.9978	-0.706101	0.262761	-2.68724	0.00720452	0.0144252	35.9978	-1.03764	0.265856	-3.90301	9.5e-05	0.000217753	35.9978	-0.33154	0.267042	-1.24153	0.214411	0.400897	35.9978	-1.44691	0.298367	-4.84943	1.24e-06	3.95e-06	35.9978	-1.86987	0.313597	-5.96266	2.48e-09	8.96e-09	35.9978
Vigun01g088100	2076.65	-0.867314	0.201363	-4.30722	1.65e-05	7.38e-05	2076.65	-0.782579	0.201218	-3.8892	0.000100573	0.000320029	2076.65	0.0847354	0.201566	0.420385	0.674205	0.916482	2076.65	-1.32627	0.20071	-6.60789	3.9e-11	2.22e-10	2076.65	-2.02873	0.200899	-10.0982	5.62e-24	5.5e-23	2076.65	-0.702457	0.201039	-3.49413	0.000475617	0.00607866	2076.65	-0.808204	0.202571	-3.98973	6.61e-05	0.000171688	2076.65	-0.866507	0.202772	-4.27332	1.93e-05	4.77e-05	2076.65
Vigun01g088200	4.21971	1.55188	0.722734	2.14723	0.031775	0.0646797	4.21971	2.69088	0.685468	3.92561	8.65e-05	0.000278382	4.21971	1.139	0.541876	2.10196	0.0355566	0.392003	4.21971	0.169995	0.79775	0.213093	0.831254	0.874317	4.21971	0.680537	0.759368	0.89619	0.370152	0.451476	4.21971	0.510542	0.678826	0.752096	0.451993	NA	4.21971	2.41198	1.00141	2.40859	0.0160143	0.0289145	4.21971	2.92124	0.981661	2.97581	0.00292211	0.00553442	4.21971
Vigun01g088300	1315.99	0.271479	0.188179	1.44266	0.149116	0.237823	1315.99	0.615908	0.18771	3.28117	0.00103377	0.00273802	1315.99	0.344428	0.187356	1.83837	0.0660086	0.474048	1315.99	1.09799	0.188003	5.84029	5.21e-09	2.36e-08	1315.99	1.76079	0.187702	9.3808	6.55e-21	5.3e-20	1315.99	0.662798	0.186011	3.56323	0.000366324	0.00503105	1315.99	0.721878	0.188084	3.83805	0.000124014	0.000310158	1315.99	0.863557	0.188061	4.59189	4.39e-06	1.16e-05	1315.99
Vigun01g088400	27.4134	0.826599	0.3455	2.39247	0.0167355	0.0371727	27.4134	0.669968	0.344857	1.94274	0.0520476	0.0910507	27.4134	-0.156631	0.325095	-0.481802	0.629947	0.901157	27.4134	0.154955	0.348803	0.444247	0.656864	0.732778	27.4134	0.231942	0.345844	0.670653	0.502442	0.583347	27.4134	0.076987	0.328017	0.234704	0.814438	0.898996	27.4134	1.39285	0.335826	4.14754	3.36e-05	9.04e-05	27.4134	1.19224	0.339262	3.51422	0.000441055	0.000933472	27.4134
Vigun01g088500	18898	6.26983	0.333854	18.7802	1.1e-78	2.34e-76	18898	6.07887	0.333854	18.2082	4.44e-74	5.59e-72	18898	-0.190958	0.332432	-0.574428	0.565678	0.875317	18898	2.62173	0.333495	7.86139	3.8e-15	3.25e-14	18898	2.19666	0.333521	6.58626	4.51e-11	1.85e-10	18898	-0.425077	0.332631	-1.27792	0.201277	0.385753	18898	6.16605	0.333699	18.4779	3.11e-76	3.69e-74	18898	6.59428	0.333695	19.7614	6.4e-87	7.96e-85	18898
Vigun01g088600	343.282	0.69263	0.276663	2.50351	0.0122967	0.0283531	343.282	0.785462	0.276082	2.84504	0.00444061	0.0102738	343.282	0.0928324	0.274015	0.338786	0.734771	0.935497	343.282	-0.913063	0.276781	-3.29886	0.00097078	0.002264	343.282	-1.1721	0.277311	-4.22666	2.37e-05	5.83e-05	343.282	-0.259037	0.278151	-0.931284	0.351707	0.548606	343.282	-0.887766	0.272624	-3.25638	0.00112844	0.00247498	343.282	-0.503191	0.272131	-1.84908	0.0644464	0.0968122	343.282
Vigun01g088800	451.238	5.57781	0.823792	6.77089	1.28e-11	1.27e-10	451.238	5.77498	0.823391	7.01366	2.32e-12	1.92e-11	451.238	0.197174	0.74019	0.266384	0.789944	0.949029	451.238	6.34913	0.817651	7.76509	8.16e-15	6.77e-14	451.238	8.19276	0.817193	10.0255	1.18e-23	1.13e-22	451.238	1.84363	0.737819	2.49876	0.012463	0.0585351	451.238	7.24847	0.830875	8.7239	2.69e-18	2.29e-17	451.238	7.16173	0.830969	8.61852	6.78e-18	4.48e-17	451.238
Vigun01g088900	356.074	3.35061	0.301763	11.1035	1.21e-28	3.32e-27	356.074	3.63467	0.301117	12.0706	1.51e-33	4.17e-32	356.074	0.284056	0.279025	1.01803	0.308664	0.735875	356.074	1.45438	0.311648	4.66675	3.06e-06	1.02e-05	356.074	2.36635	0.30823	7.67722	1.63e-14	8.66e-14	356.074	0.911966	0.286022	3.18844	0.00143041	0.0132024	356.074	4.72684	0.297897	15.8674	1.07e-56	5.98e-55	356.074	4.71686	0.297976	15.8296	1.94e-56	7.54e-55	356.074
Vigun01g089000	20.2056	-0.972759	0.480729	-2.02351	0.043021	0.0838632	20.2056	-0.181069	0.417101	-0.434114	0.664206	0.74547	20.2056	0.79169	0.478319	1.65515	0.0978944	0.52479	20.2056	0.293432	0.314217	0.933852	0.35038	0.441189	20.2056	0.0412168	0.317074	0.129991	0.896573	0.92396	20.2056	-0.252215	0.295044	-0.854839	0.39264	0.587851	20.2056	-0.00122554	0.305626	-0.00400994	0.996801	0.997555	20.2056	-0.42248	0.317261	-1.33165	0.182976	0.246007	20.2056
Vigun01g089050	2.29261	-1.95248	1.06184	-1.83877	0.0659485	0.1203	2.29261	-1.10841	0.879064	-1.2609	0.207344	0.29561	2.29261	0.844072	1.13278	0.745131	0.456192	NA	2.29261	-2.50223	1.05861	-2.36371	0.0180932	0.0331953	2.29261	-1.5896	0.878583	-1.80928	0.0704082	0.104094	2.29261	0.912634	1.13267	0.805734	0.420396	NA	2.29261	-1.49495	0.797023	-1.87567	0.0607006	0.0959928	2.29261	-0.771596	0.72128	-1.06976	0.284728	0.360699	2.29261
Vigun01g089400	44.7721	-0.777491	0.395071	-1.96798	0.0490708	0.0936448	44.7721	-0.719468	0.385784	-1.86495	0.0621884	0.106088	44.7721	0.0580221	0.408688	0.141972	0.887102	0.975935	44.7721	-0.610563	0.334207	-1.8269	0.0677142	0.107578	44.7721	-0.00915317	0.325694	-0.0281036	0.97758	0.989468	44.7721	0.60141	0.32577	1.84612	0.064875	0.182182	44.7721	-0.670397	0.307645	-2.17913	0.0293224	0.0500012	44.7721	-0.754617	0.309235	-2.44027	0.0146761	0.0248977	44.7721
Vigun01g089500	11.4115	-0.753652	0.45665	-1.65039	0.0988623	0.169122	11.4115	-0.554871	0.438145	-1.26641	0.205367	0.293306	11.4115	0.198781	0.468135	0.424623	0.671112	0.915354	11.4115	0.945735	0.574472	1.64627	0.0997088	0.150887	11.4115	2.60637	0.535678	4.86555	1.14e-06	3.22e-06	11.4115	1.66063	0.417414	3.97838	6.94e-05	0.00149411	11.4115	1.01512	0.451072	2.25046	0.0244195	0.0424088	11.4115	1.36497	0.44337	3.07862	0.00207961	0.00402116	11.4115
Vigun01g089600	874.851	-0.652654	0.181078	-3.60426	0.000313045	0.00107448	874.851	-0.591393	0.180715	-3.27252	0.00106592	0.00281398	874.851	0.0612608	0.181466	0.337587	0.735674	0.935647	874.851	-0.446744	0.182133	-2.45285	0.0141728	0.0266856	874.851	0.0982514	0.181349	0.541782	0.587969	0.664505	874.851	0.544996	0.181066	3.00993	0.00261307	0.0202404	874.851	-0.31589	0.181076	-1.74452	0.0810692	0.124507	874.851	-0.26294	0.181161	-1.45141	0.146665	0.201974	874.851
Vigun01g089700	750.117	-0.158851	0.133696	-1.18815	0.234776	0.343489	750.117	-0.295737	0.133525	-2.21484	0.0267711	0.0509727	750.117	-0.136886	0.133835	-1.02279	0.306405	0.733637	750.117	1.2606	0.132749	9.49607	2.18e-21	3.28e-20	750.117	1.21028	0.132699	9.12043	7.48e-20	5.64e-19	750.117	-0.0503205	0.128917	-0.390333	0.69629	0.82497	750.117	0.110093	0.133333	0.825701	0.408974	0.504791	750.117	0.255658	0.133233	1.91887	0.0550008	0.0838201	750.117
Vigun01g089800	18.7031	-1.22387	0.433624	-2.82241	0.00476635	0.012319	18.7031	-1.52951	0.439607	-3.47927	0.000502787	0.00141581	18.7031	-0.305641	0.477455	-0.640147	0.522077	0.85426	18.7031	0.444679	0.437881	1.01552	0.309856	0.398045	18.7031	1.13148	0.42282	2.67603	0.00745002	0.013188	18.7031	0.686801	0.383271	1.79195	0.0731417	0.19847	18.7031	-1.30543	0.381563	-3.42126	0.000623319	0.00141951	18.7031	-1.82455	0.401088	-4.54899	5.39e-06	1.42e-05	18.7031
Vigun01g090000	116.717	1.56355	0.80076	1.95258	0.0508689	0.0964464	116.717	1.90467	0.778436	2.4468	0.0144132	0.0295253	116.717	0.341124	0.609034	0.560107	0.575407	0.87963	116.717	7.02453	0.597404	11.7584	6.39e-32	2.44e-30	116.717	7.30749	0.597221	12.2358	2e-34	3.77e-33	116.717	0.28296	0.422482	0.669756	0.503013	0.682608	116.717	0.593365	0.819674	0.723903	0.469125	0.564482	116.717	1.72344	0.751323	2.29388	0.0217976	0.0359197	116.717
Vigun01g090300	304.33	0.384458	0.177921	2.16083	0.0307086	0.0627938	304.33	0.680822	0.174677	3.89761	9.71e-05	0.000309932	304.33	0.296364	0.170769	1.73547	0.0826576	0.498048	304.33	1.91152	0.167536	11.4096	3.74e-30	1.25e-28	304.33	2.25221	0.166869	13.4969	1.63e-41	4.71e-40	304.33	0.340686	0.154545	2.20444	0.0274931	0.100479	304.33	0.79969	0.170516	4.68982	2.73e-06	8.39e-06	304.33	1.01956	0.169898	6.00103	1.96e-09	7.15e-09	304.33
Vigun01g090400	12452.7	-0.454312	0.251978	-1.80298	0.0713908	0.128595	12452.7	-0.0904523	0.251922	-0.359048	0.719559	0.793599	12452.7	0.36386	0.251965	1.44409	0.148715	0.591112	12452.7	1.87547	0.252027	7.44155	9.95e-14	7.39e-13	12452.7	2.48012	0.252006	9.84149	7.46e-23	6.83e-22	12452.7	0.60465	0.251764	2.40165	0.0163212	0.0701101	12452.7	0.406141	0.252033	1.61146	0.10708	0.159303	12452.7	0.282977	0.252062	1.12265	0.261587	0.335031	12452.7
Vigun01g090500	23.2926	-0.234077	0.366455	-0.638761	0.522979	0.638172	23.2926	0.178107	0.350263	0.508494	0.611107	0.701186	23.2926	0.412184	0.356127	1.15741	0.247106	0.692081	23.2926	-0.444272	0.345985	-1.28408	0.199115	0.274313	23.2926	0.289897	0.330878	0.876144	0.380952	0.462258	23.2926	0.734169	0.327052	2.24481	0.0247804	0.0935705	23.2926	-0.253894	0.340332	-0.746017	0.455657	0.551391	23.2926	0.090273	0.333616	0.27059	0.786706	0.833952	23.2926
Vigun01g090600	0.996038	1.82651	1.55237	1.1766	0.239357	0.348484	0.996038	0.792412	1.62287	0.488278	0.625353	0.713137	0.996038	-1.0341	1.38438	-0.746977	0.455078	NA	0.996038	-0.108338	1.33814	-0.0809617	0.935472	0.955079	0.996038	-2.83526	1.59786	-1.77441	0.075995	0.111534	0.996038	-2.72692	1.56281	-1.74488	0.081006	NA	0.996038	1.49731	1.59058	0.941359	0.346521	0.439113	0.996038	0.612282	1.68663	0.363021	0.716589	0.776201	0.996038
Vigun01g090700	54029.9	1.29601	0.240655	5.38533	7.23e-08	4.69e-07	54029.9	0.915176	0.240657	3.80282	0.000143056	0.000444409	54029.9	-0.38083	0.240633	-1.58261	0.11351	0.546304	54029.9	0.0347845	0.240667	0.144534	0.885079	0.91814	54029.9	-0.810461	0.240684	-3.36733	0.00075901	0.00155381	54029.9	-0.845246	0.240669	-3.51207	0.000444635	0.00578388	54029.9	0.974584	0.240639	4.04998	5.12e-05	0.0001349	54029.9	1.20948	0.240638	5.02613	5e-07	1.47e-06	54029.9
Vigun01g090800	8.71821	-0.149516	0.465232	-0.321379	0.747923	0.823234	8.71821	0.273362	0.439283	0.622292	0.53375	0.633478	8.71821	0.422878	0.444455	0.951455	0.341374	0.756445	8.71821	0.435844	0.524992	0.830191	0.406431	0.499353	8.71821	0.257879	0.528472	0.487971	0.62557	0.699174	8.71821	-0.177965	0.46438	-0.383231	0.701548	0.827789	8.71821	-0.686701	0.446881	-1.53665	0.124378	0.181769	8.71821	-0.420914	0.433236	-0.971559	0.33127	0.410799	8.71821
Vigun01g090900	460.261	-0.019477	0.0989702	-0.196797	0.843987	0.8949	460.261	-0.0646719	0.0982163	-0.658464	0.51024	0.611291	460.261	-0.0451949	0.0980978	-0.460712	0.645005	0.905437	460.261	0.643454	0.0964025	6.67466	2.48e-11	1.44e-10	460.261	0.637878	0.0961546	6.63388	3.27e-11	1.36e-10	460.261	-0.00557631	0.0907402	-0.0614535	0.950998	0.9745	460.261	-0.0160567	0.098332	-0.163291	0.870289	0.908306	460.261	0.0268527	0.0984577	0.272733	0.785058	0.832522	460.261
Vigun01g091000	1074.46	3.2724	0.189426	17.2754	7.21e-67	9.11e-65	1074.46	3.45592	0.189216	18.2644	1.59e-74	2.06e-72	1074.46	0.183522	0.181131	1.0132	0.310966	0.737671	1074.46	1.8307	0.189527	9.65932	4.49e-22	7.21e-21	1074.46	2.00468	0.189262	10.5921	3.24e-26	3.66e-25	1074.46	0.173974	0.182391	0.953851	0.340159	0.537579	1074.46	4.43793	0.19219	23.0913	5.66e-118	3.95e-115	1074.46	4.59406	0.192175	23.9056	2.68e-126	1.43e-123	1074.46
Vigun01g091100	497.692	-0.275979	0.116395	-2.37105	0.0177377	0.0390742	497.692	-0.258276	0.115664	-2.23298	0.0255505	0.0488672	497.692	0.0177027	0.116451	0.152018	0.879173	0.974422	497.692	-0.641945	0.11604	-5.53209	3.16e-08	1.32e-07	497.692	-0.510621	0.115341	-4.42705	9.55e-06	2.45e-05	497.692	0.131324	0.115431	1.13768	0.255252	0.448699	497.692	0.00940478	0.116495	0.0807315	0.935656	0.960408	497.692	0.0809897	0.116567	0.694791	0.487186	0.568656	497.692
Vigun01g091200	8.72882	-0.942911	0.532425	-1.77098	0.0765647	0.13638	8.72882	-0.474347	0.490887	-0.966306	0.333891	0.436651	8.72882	0.468564	0.542878	0.863111	0.388076	0.783888	8.72882	0.733911	0.448117	1.63777	0.101471	0.153074	8.72882	0.596102	0.448947	1.32778	0.184251	0.246089	8.72882	-0.137809	0.400373	-0.344202	0.730695	0.84689	8.72882	-0.0616258	0.644839	-0.0955678	0.923864	0.951693	8.72882	-0.214775	0.652918	-0.328947	0.742196	0.797465	8.72882
Vigun01g091300	6.31785	1.9282	1.18917	1.62146	0.104919	0.177815	6.31785	2.34736	1.15086	2.03965	0.0413847	0.0746362	6.31785	0.41916	0.764623	0.548191	0.583561	0.88271	6.31785	0.736399	0.496499	1.48318	0.138026	0.200162	6.31785	0.481068	0.499696	0.962722	0.335687	0.415415	6.31785	-0.255332	0.455626	-0.560397	0.575209	0.738932	6.31785	2.0695	0.720122	2.87382	0.00405546	0.00814039	6.31785	2.2603	0.714716	3.16251	0.00156415	0.00308038	6.31785
Vigun01g091400	279.465	-0.0816287	0.140261	-0.581976	0.560583	0.671252	279.465	-0.177228	0.139567	-1.26984	0.204143	0.29184	279.465	-0.0955989	0.139846	-0.6836	0.494228	0.840446	279.465	0.797131	0.134441	5.92924	3.04e-09	1.41e-08	279.465	1.04356	0.133555	7.81367	5.55e-15	3.07e-14	279.465	0.246424	0.126603	1.94642	0.0516038	0.155312	279.465	-0.40166	0.139951	-2.87001	0.00410456	0.00822909	279.465	-0.395707	0.140415	-2.81813	0.00483035	0.00883439	279.465
Vigun01g091500	1432.49	-0.00849147	0.144302	-0.0588449	0.953076	0.977206	1432.49	0.337109	0.142869	2.35957	0.0182962	0.0364459	1432.49	0.3456	0.142773	2.42062	0.0154942	0.300445	1432.49	0.801924	0.137667	5.82509	5.71e-09	2.57e-08	1432.49	1.20554	0.137444	8.77113	1.77e-18	1.22e-17	1432.49	0.403616	0.136167	2.96412	0.00303549	0.0224939	1432.49	0.0851646	0.137441	0.619643	0.535493	0.62674	1432.49	0.19536	0.137444	1.42137	0.155209	0.212378	1432.49
Vigun01g091600	1.46478	4.5642	1.63117	2.79812	0.00514018	0.0131795	1.46478	4.55772	1.62663	2.80193	0.00507971	0.0115913	1.46478	-0.00647637	1.31227	-0.00493524	0.996062	NA	1.46478	0.824012	1.8801	0.438281	0.661183	0.736439	1.46478	1.80767	1.74549	1.03562	0.300378	0.377689	1.46478	0.983656	1.73115	0.568211	0.569892	NA	1.46478	4.04345	1.65106	2.449	0.0143251	0.0260839	1.46478	3.76943	1.66621	2.26228	0.02368	0.0387701	1.46478
Vigun01g091700	166.893	0.258556	0.157168	1.64509	0.0999512	0.170729	166.893	0.28286	0.155569	1.81823	0.0690297	0.116096	166.893	0.0243038	0.15294	0.158911	0.873739	0.97325	166.893	1.30878	0.155977	8.39085	4.83e-17	4.87e-16	166.893	1.46734	0.15514	9.45815	3.13e-21	2.58e-20	166.893	0.158553	0.140583	1.12783	0.259392	0.453586	166.893	0.910995	0.18469	4.93256	8.12e-07	2.64e-06	166.893	1.09788	0.183156	5.99421	2.04e-09	7.44e-09	166.893
Vigun01g091900	659.271	-0.211341	0.160381	-1.31774	0.187589	0.287171	659.271	-0.258695	0.159392	-1.62301	0.104588	0.165574	659.271	-0.0473533	0.160499	-0.295038	0.767965	0.943943	659.271	-0.811513	0.144042	-5.63386	1.76e-08	7.56e-08	659.271	-0.825716	0.14393	-5.73694	9.64e-09	3.29e-08	659.271	-0.0142028	0.14416	-0.098521	0.921519	0.961156	659.271	-0.761594	0.144081	-5.28589	1.25e-07	4.43e-07	659.271	-0.92671	0.144559	-6.41059	1.45e-10	5.78e-10	659.271
Vigun01g092000	310.035	1.00192	0.153013	6.54797	5.83e-11	5.39e-10	310.035	0.92186	0.152604	6.04088	1.53e-09	9.54e-09	310.035	-0.0800621	0.147149	-0.544087	0.586382	0.883797	310.035	0.931689	0.150889	6.17465	6.63e-10	3.33e-09	310.035	1.05391	0.150388	7.00795	2.42e-12	1.09e-11	310.035	0.122226	0.143616	0.851062	0.394735	0.589808	310.035	0.94681	0.156473	6.05094	1.44e-09	6.19e-09	310.035	1.16223	0.155943	7.45293	9.13e-14	4.6e-13	310.035
Vigun01g092100	275.455	0.367231	0.210098	1.7479	0.0804805	0.142346	275.455	0.646391	0.207871	3.10957	0.00187358	0.00470455	275.455	0.27916	0.205289	1.35984	0.173881	0.622198	275.455	1.64921	0.202514	8.1437	3.83e-16	3.58e-15	275.455	1.82656	0.202174	9.0346	1.65e-19	1.22e-18	275.455	0.177351	0.194735	0.910731	0.362437	0.559082	275.455	1.99402	0.234064	8.51911	1.61e-17	1.29e-16	275.455	2.29016	0.233002	9.82891	8.45e-23	7.49e-22	275.455
Vigun01g092500	971.743	0.182442	0.0869111	2.09918	0.0358008	0.0715931	971.743	0.108637	0.0866444	1.25382	0.209907	0.298484	971.743	-0.0738055	0.0861205	-0.857003	0.391443	0.786054	971.743	-0.00658859	0.0869119	-0.0758077	0.939572	0.957444	971.743	0.00844359	0.0867014	0.0973871	0.922419	0.944823	971.743	0.0150322	0.0852792	0.17627	0.860082	0.927423	971.743	-0.158927	0.0864975	-1.83736	0.0661566	0.103825	971.743	-0.0770008	0.086528	-0.889895	0.373522	0.454384	971.743
Vigun01g092550	6.87323	0.0686336	0.698211	0.0982993	0.921695	0.954399	6.87323	-1.02913	0.749908	-1.37234	0.169956	0.250299	6.87323	-1.09777	0.745275	-1.47297	0.14076	0.580478	6.87323	-0.109994	0.663495	-0.165779	0.868331	0.905157	6.87323	-1.83791	0.744811	-2.46762	0.0136016	0.0231075	6.87323	-1.72791	0.729797	-2.36766	0.0179008	0.0750251	6.87323	-0.00649347	0.655673	-0.00990352	0.992098	0.994433	6.87323	-0.330489	0.669818	-0.493401	0.621729	0.694355	6.87323
Vigun01g092600	443.827	-0.551719	0.139248	-3.96215	7.43e-05	0.000291538	443.827	-0.642029	0.138812	-4.62518	3.74e-06	1.5e-05	443.827	-0.0903102	0.14057	-0.642458	0.520576	0.853512	443.827	-0.246572	0.138765	-1.7769	0.0755852	0.118416	443.827	-0.100435	0.138103	-0.727251	0.467072	0.548746	443.827	0.146137	0.136876	1.06765	0.285677	0.482279	443.827	-1.12485	0.139302	-8.07485	6.76e-16	4.85e-15	443.827	-1.11543	0.139691	-7.98502	1.41e-15	8.07e-15	443.827
Vigun01g092700	28.7815	-0.816493	0.303108	-2.69374	0.00706552	0.01744	28.7815	-0.54436	0.28732	-1.89461	0.0581436	0.100257	28.7815	0.272133	0.310879	0.875365	0.381376	0.780356	28.7815	-0.772267	0.305068	-2.53146	0.011359	0.021874	28.7815	-0.453372	0.292687	-1.549	0.121382	0.170073	28.7815	0.318895	0.298887	1.06694	0.285998	0.482669	28.7815	-1.06567	0.312605	-3.409	0.000652021	0.00148138	28.7815	-1.35057	0.324134	-4.16669	3.09e-05	7.48e-05	28.7815
Vigun01g092800	1535.35	0.46992	0.173535	2.70792	0.00677069	0.0168023	1535.35	0.419614	0.173397	2.41996	0.0155221	0.0315476	1535.35	-0.0503061	0.17282	-0.29109	0.770983	0.944397	1535.35	1.6002	0.172656	9.26815	1.89e-20	2.63e-19	1535.35	1.37937	0.172693	7.98744	1.38e-15	7.96e-15	1535.35	-0.220828	0.171101	-1.29063	0.196832	0.380241	1535.35	1.15533	0.174433	6.62335	3.51e-11	1.75e-10	1535.35	1.39747	0.174318	8.01675	1.09e-15	6.29e-15	1535.35
Vigun01g092900	648.39	-0.286219	0.144953	-1.97456	0.0483181	0.0924462	648.39	-0.249468	0.144377	-1.72789	0.0840082	0.137551	648.39	0.0367511	0.144973	0.253503	0.79988	0.95177	648.39	-0.932571	0.146745	-6.35505	2.08e-10	1.11e-09	648.39	-1.07419	0.146878	-7.31348	2.6e-13	1.27e-12	648.39	-0.141621	0.147808	-0.958143	0.337991	0.535321	648.39	-0.471382	0.141683	-3.32703	0.000877761	0.00195572	648.39	-0.54236	0.14198	-3.81998	0.000133461	0.00029986	648.39
Vigun01g093000	7.88974	-0.271003	0.574962	-0.471341	0.637397	0.736766	7.88974	-0.3227	0.566439	-0.569699	0.568882	0.665217	7.88974	-0.0516968	0.579896	-0.0891483	0.928964	0.983998	7.88974	0.131957	0.462915	0.285057	0.7756	0.829245	7.88974	-0.347721	0.473254	-0.734745	0.462495	0.544054	7.88974	-0.479678	0.450703	-1.06429	0.287197	0.483716	7.88974	-0.312497	0.50733	-0.615963	0.537919	0.628982	7.88974	-0.961264	0.544496	-1.76542	0.0774932	0.114468	7.88974
Vigun01g093100	220.74	-0.916219	0.257915	-3.55241	0.000381718	0.0012844	220.74	-0.862299	0.256487	-3.36196	0.000773904	0.00210293	220.74	0.0539195	0.260473	0.207006	0.836005	0.963267	220.74	1.57527	0.261709	6.01916	1.75e-09	8.38e-09	220.74	2.00709	0.260751	7.69735	1.39e-14	7.44e-14	220.74	0.431826	0.249533	1.73054	0.0835339	0.217463	220.74	0.450283	0.25418	1.77151	0.0764758	0.11829	220.74	-0.261756	0.257446	-1.01674	0.309275	0.387307	220.74
Vigun01g093200	380.141	1.41311	0.206988	6.82701	8.67e-12	8.71e-11	380.141	1.5743	0.206305	7.63094	2.33e-14	2.26e-13	380.141	0.16119	0.200934	0.802207	0.422433	0.804466	380.141	0.700983	0.208467	3.36256	0.00077224	0.0018303	380.141	0.918272	0.207737	4.42035	9.85e-06	2.52e-05	380.141	0.217288	0.202199	1.07462	0.282543	0.478884	380.141	1.76052	0.203806	8.63821	5.71e-18	4.74e-17	380.141	1.82424	0.203875	8.94787	3.62e-19	2.6e-18	380.141
Vigun01g093300	322.076	0.0457766	0.164775	0.277813	0.781156	0.847367	322.076	-0.188623	0.164921	-1.14371	0.252742	0.348617	322.076	-0.234399	0.164542	-1.42456	0.154285	0.599908	322.076	0.0851237	0.159821	0.532619	0.594297	0.677846	322.076	-0.422029	0.160844	-2.62384	0.00869456	0.0152344	322.076	-0.507152	0.15886	-3.19245	0.00141072	0.0130874	322.076	-0.504831	0.162256	-3.11133	0.00186248	0.00394717	322.076	-0.48758	0.162604	-2.99858	0.00271241	0.00516449	322.076
Vigun01g093400	27.9327	0.990706	0.357883	2.76824	0.00563601	0.0142933	27.9327	1.02901	0.354235	2.90489	0.00367388	0.00866175	27.9327	0.0383071	0.327794	0.116863	0.906968	0.979783	27.9327	-0.499529	0.365498	-1.36671	0.171717	0.241915	27.9327	-0.842977	0.372525	-2.26288	0.0236434	0.0384744	27.9327	-0.343448	0.370051	-0.92811	0.353351	0.549867	27.9327	1.42223	0.326216	4.35977	1.3e-05	3.69e-05	27.9327	1.63269	0.325163	5.02115	5.14e-07	1.5e-06	27.9327
Vigun01g093500	118.177	-0.401754	0.220529	-1.82178	0.0684888	0.124097	118.177	-0.501987	0.219829	-2.28353	0.0223992	0.0435728	118.177	-0.100233	0.222137	-0.45122	0.651831	0.90829	118.177	-0.590023	0.224474	-2.62847	0.00857698	0.0169249	118.177	-0.855137	0.225789	-3.78733	0.000152273	0.000340889	118.177	-0.265113	0.22563	-1.17499	0.239999	0.431447	118.177	-1.00731	0.221326	-4.55125	5.33e-06	1.58e-05	118.177	-1.2222	0.224202	-5.45132	5e-08	1.61e-07	118.177
Vigun01g093600	305.427	0.0258535	0.105352	0.2454	0.806146	0.866622	305.427	0.0913069	0.103659	0.880837	0.378406	0.482633	305.427	0.0654534	0.103147	0.634563	0.525713	0.856159	305.427	0.0216066	0.102853	0.210073	0.833611	0.876224	305.427	0.271455	0.101237	2.6814	0.00733154	0.0129929	305.427	0.249849	0.0971441	2.57194	0.0101131	0.0507921	305.427	0.0108017	0.100051	0.107963	0.914025	0.943996	305.427	-0.0333018	0.100658	-0.330841	0.740765	0.796234	305.427
Vigun01g093700	13.3298	0.53243	0.530978	1.00273	0.315989	0.434984	13.3298	-0.371743	0.559458	-0.66447	0.506389	0.607546	13.3298	-0.904174	0.537617	-1.68182	0.0926042	0.516069	13.3298	0.273092	0.462577	0.590371	0.554942	0.642851	13.3298	-0.884468	0.484238	-1.82651	0.0677729	0.100589	13.3298	-1.15756	0.467611	-2.47547	0.0133059	0.0610018	13.3298	-1.07253	0.528185	-2.0306	0.0422951	0.0696103	13.3298	-0.53978	0.505688	-1.06742	0.285783	0.361781	13.3298
Vigun01g093800	18.9522	0.576917	0.383281	1.50521	0.132271	0.215466	18.9522	-0.266673	0.409799	-0.650742	0.515213	0.616074	18.9522	-0.84359	0.384843	-2.19204	0.0283767	0.366412	18.9522	0.630691	0.32249	1.95569	0.0505012	0.0830606	18.9522	0.343655	0.325731	1.05503	0.291414	0.367927	18.9522	-0.287036	0.293634	-0.977531	0.328307	0.525653	18.9522	-1.10412	0.354174	-3.11747	0.00182413	0.00387503	18.9522	-1.79445	0.390577	-4.59434	4.34e-06	1.15e-05	18.9522
Vigun01g094000	90.3238	2.29898	0.454929	5.05349	4.34e-07	2.52e-06	90.3238	2.42743	0.449315	5.40251	6.57e-08	3.34e-07	90.3238	0.128447	0.312981	0.410399	0.681513	0.918257	90.3238	0.0905113	0.250097	0.361905	0.717423	0.782204	90.3238	0.34456	0.248324	1.38754	0.165277	0.223502	90.3238	0.254049	0.243189	1.04465	0.296183	0.493873	90.3238	-0.295056	0.244895	-1.20483	0.228271	0.307745	90.3238	-0.333452	0.245781	-1.3567	0.174875	0.23624	90.3238
Vigun01g094200	9.69021	3.48618	1.11623	3.12317	0.00178915	0.00516782	9.69021	4.28471	1.09605	3.90922	9.26e-05	0.000296475	9.69021	0.798524	0.536201	1.48922	0.136428	0.576241	9.69021	3.58851	1.13469	3.16254	0.00156401	0.00352468	9.69021	4.11379	1.11998	3.67311	0.00023962	0.000523636	9.69021	0.525283	0.555413	0.945751	0.344276	0.541642	9.69021	5.3702	1.07872	4.97829	6.41e-07	2.11e-06	9.69021	6.00289	1.07488	5.58474	2.34e-08	7.75e-08	9.69021
Vigun01g094400	4.82173	0.517573	1.37571	0.376222	0.706752	0.791279	4.82173	1.56931	1.22165	1.28458	0.198939	0.285586	4.82173	1.05174	1.08952	0.965324	0.334383	0.752753	4.82173	1.15855	1.04571	1.1079	0.267904	0.352512	4.82173	3.95845	0.954309	4.14798	3.35e-05	8.11e-05	4.82173	2.7999	0.657341	4.25944	2.05e-05	0.000578269	4.82173	0.353346	0.696381	0.507404	0.611872	0.696594	4.82173	-0.125464	0.730114	-0.171842	0.863562	0.89752	4.82173
Vigun01g094500	338.337	-1.05294	0.25598	-4.11338	3.9e-05	0.000161803	338.337	-1.95934	0.257964	-7.59538	3.07e-14	2.95e-13	338.337	-0.906391	0.259552	-3.49214	0.000479175	0.0597577	338.337	0.00904625	0.266547	0.0339386	0.972926	0.980351	338.337	-0.771726	0.270044	-2.85778	0.00426621	0.00785346	338.337	-0.780773	0.266888	-2.92547	0.00343941	0.0244356	338.337	-0.000644616	0.25849	-0.00249378	0.99801	0.998241	338.337	-1.12871	0.263388	-4.28535	1.82e-05	4.53e-05	338.337
Vigun01g094600	256.831	-0.1612	0.131418	-1.22662	0.219966	0.326629	256.831	-0.111346	0.129752	-0.858144	0.390813	0.49544	256.831	0.0498546	0.130594	0.381753	0.702644	0.925498	256.831	0.247817	0.129865	1.90827	0.0563563	0.091421	256.831	0.341849	0.129006	2.64987	0.00805233	0.0141783	256.831	0.0940322	0.123463	0.76162	0.446287	0.636085	256.831	-0.440713	0.126657	-3.47959	0.000502175	0.00115917	256.831	-0.483394	0.127403	-3.79423	0.000148105	0.000331281	256.831
Vigun01g094700	472.417	-1.00074	0.133053	-7.52137	5.42e-14	6.61e-13	472.417	-0.96464	0.131594	-7.33041	2.29e-13	2.05e-12	472.417	0.0360973	0.136266	0.264903	0.791084	0.949322	472.417	0.108965	0.127716	0.85318	0.393559	0.486134	472.417	0.297115	0.127037	2.3388	0.0193456	0.0319755	472.417	0.18815	0.124596	1.51008	0.131023	0.292753	472.417	-1.37112	0.126441	-10.844	2.13e-27	3.13e-26	472.417	-1.80754	0.1291	-14.0011	1.53e-44	3.76e-43	472.417
Vigun01g094800	128.333	-0.872663	0.224381	-3.88921	0.000100572	0.000383361	128.333	-1.33463	0.22783	-5.85801	4.68e-09	2.76e-08	128.333	-0.461966	0.235159	-1.96449	0.0494736	0.434276	128.333	-1.26437	0.242384	-5.21638	1.82e-07	7.04e-07	128.333	-2.14186	0.260213	-8.23117	1.85e-16	1.13e-15	128.333	-0.877492	0.268923	-3.26299	0.00110243	0.0110636	128.333	-2.28781	0.219042	-10.4446	1.55e-25	2.05e-24	128.333	-2.6221	0.224674	-11.6707	1.8e-31	2.47e-30	128.333
Vigun01g094900	1519.36	-0.278611	0.196934	-1.41475	0.157143	0.248305	1519.36	-0.377492	0.196895	-1.91722	0.0552097	0.0958698	1519.36	-0.0988813	0.196979	-0.50199	0.615675	0.895656	1519.36	-0.951182	0.198872	-4.78288	1.73e-06	5.95e-06	1519.36	-1.3487	0.199239	-6.76924	1.29e-11	5.56e-11	1519.36	-0.397515	0.199565	-1.99191	0.0463814	0.144229	1519.36	-0.070981	0.19903	-0.356634	0.721366	0.788597	1519.36	0.194969	0.19887	0.980388	0.326895	0.406154	1519.36
Vigun01g095000	174.833	-0.324026	0.208413	-1.55473	0.12001	0.198778	174.833	-0.583333	0.208861	-2.79293	0.00522336	0.0118889	174.833	-0.259307	0.210754	-1.23038	0.218556	0.66728	174.833	-0.0547256	0.199406	-0.274443	0.783745	0.835955	174.833	-0.587908	0.20096	-2.9255	0.003439	0.00641431	174.833	-0.533183	0.198833	-2.68155	0.0073281	0.0407854	174.833	-1.04856	0.209407	-5.00727	5.52e-07	1.82e-06	174.833	-0.925887	0.209004	-4.42999	9.42e-06	2.41e-05	174.833
Vigun01g095100	2.06211	-1.4321	1.0255	-1.39649	0.162568	0.255208	2.06211	-0.0267512	0.838575	-0.0319008	0.974551	0.980677	2.06211	1.40535	1.01212	1.38852	0.164978	NA	2.06211	2.16326	1.18981	1.81815	0.0690405	0.109433	2.06211	1.76349	1.20477	1.46377	0.143258	0.197001	2.06211	-0.399772	0.820292	-0.487353	0.626008	NA	2.06211	-0.313202	1.13977	-0.274795	0.783474	0.838412	2.06211	1.02049	0.986361	1.0346	0.300857	0.378272	2.06211
Vigun01g095200	77.6698	-0.550365	0.248344	-2.21614	0.0266821	0.0556194	77.6698	-0.0756956	0.233158	-0.324654	0.745443	0.815813	77.6698	0.474669	0.245331	1.93481	0.0530139	0.443036	77.6698	1.10457	0.191609	5.76474	8.18e-09	3.62e-08	77.6698	1.02464	0.191526	5.34987	8.8e-08	2.77e-07	77.6698	-0.0799353	0.178773	-0.447134	0.654779	0.796549	77.6698	0.119231	0.311189	0.383147	0.701611	0.772377	77.6698	0.363713	0.301845	1.20497	0.228217	0.297677	77.6698
Vigun01g095300	334.492	-1.01901	0.233821	-4.35808	1.31e-05	5.94e-05	334.492	-1.3629	0.234382	-5.81488	6.07e-09	3.53e-08	334.492	-0.34389	0.237057	-1.45067	0.146873	0.587959	334.492	-0.816808	0.236039	-3.46049	0.000539199	0.00131234	334.492	-1.00595	0.236382	-4.2556	2.08e-05	5.16e-05	334.492	-0.189137	0.237082	-0.797771	0.425003	0.617579	334.492	-2.01559	0.233705	-8.62451	6.44e-18	5.31e-17	334.492	-2.65858	0.238012	-11.1699	5.72e-29	6.99e-28	334.492
Vigun01g095400	262.709	0.0364566	0.179344	0.203278	0.838918	0.891519	262.709	-0.313397	0.179886	-1.74219	0.0814751	0.134041	262.709	-0.349853	0.17962	-1.94774	0.0514456	0.437618	262.709	0.720499	0.189295	3.80622	0.000141107	0.000374975	262.709	0.754406	0.188794	3.99592	6.44e-05	0.000150651	262.709	0.0339077	0.180215	0.188151	0.850758	0.921359	262.709	-0.102867	0.188869	-0.544651	0.585994	0.67277	262.709	-0.194197	0.190145	-1.02131	0.307106	0.384916	262.709
Vigun01g095500	278.02	0.161561	0.168995	0.956011	0.339067	0.459809	278.02	0.470358	0.166493	2.82509	0.00472681	0.010859	278.02	0.308797	0.16522	1.86901	0.0616218	0.462706	278.02	0.275739	0.162652	1.69527	0.0900239	0.138073	278.02	0.478618	0.161834	2.95747	0.00310175	0.00582374	278.02	0.20288	0.158139	1.28292	0.199521	0.383524	278.02	0.924028	0.164337	5.62278	1.88e-08	7.24e-08	278.02	0.929501	0.164665	5.64482	1.65e-08	5.54e-08	278.02
Vigun01g095600	93.7146	-0.0460262	0.409567	-0.112378	0.910524	0.946635	93.7146	-0.668013	0.419398	-1.59279	0.111208	0.174493	93.7146	-0.621987	0.419488	-1.48273	0.138147	0.578159	93.7146	-0.597604	0.365797	-1.6337	0.102321	0.154184	93.7146	-0.949112	0.367544	-2.58231	0.0098142	0.0170583	93.7146	-0.351507	0.367406	-0.956727	0.338705	0.535938	93.7146	-1.87688	0.355459	-5.28017	1.29e-07	4.57e-07	93.7146	-2.40673	0.359249	-6.69934	2.09e-11	8.94e-11	93.7146
Vigun01g095700	122.998	-0.53417	0.13617	-3.9228	8.75e-05	0.000338192	122.998	-0.516493	0.132785	-3.88971	0.000100365	0.000319408	122.998	0.0176765	0.140007	0.126255	0.89953	0.978315	122.998	-0.257593	0.116834	-2.20478	0.0274695	0.0483846	122.998	-0.0672102	0.114404	-0.587482	0.55688	0.635052	122.998	0.190382	0.110924	1.71633	0.0861008	0.221938	122.998	-0.620925	0.12751	-4.86964	1.12e-06	3.59e-06	122.998	-0.650213	0.127671	-5.0929	3.53e-07	1.05e-06	122.998
Vigun01g095800	1290.62	-0.367796	0.108296	-3.3962	0.000683272	0.00216762	1290.62	-0.438461	0.108057	-4.05768	4.96e-05	0.000166609	1290.62	-0.0706646	0.108616	-0.650593	0.515309	0.850424	1290.62	0.261359	0.107236	2.43723	0.0148002	0.0276877	1290.62	0.121753	0.107272	1.135	0.256376	0.328977	1290.62	-0.139606	0.106113	-1.31564	0.188295	0.369633	1290.62	-0.782868	0.107116	-7.30863	2.7e-13	1.59e-12	1290.62	-0.8914	0.1075	-8.29207	1.11e-16	6.82e-16	1290.62
Vigun01g095900	585.469	0.515655	0.142333	3.62288	0.000291346	0.0010066	585.469	0.616617	0.141842	4.34721	1.38e-05	5.09e-05	585.469	0.100962	0.140628	0.717932	0.472799	0.831119	585.469	-0.736988	0.152186	-4.8427	1.28e-06	4.48e-06	585.469	-0.990865	0.153084	-6.47269	9.63e-11	3.86e-10	585.469	-0.253877	0.153753	-1.6512	0.0986972	0.243267	585.469	-0.471638	0.140351	-3.36043	0.000778223	0.00174867	585.469	-0.317753	0.140269	-2.26532	0.0234933	0.0384944	585.469
Vigun01g096000	463.97	-0.434365	0.174174	-2.49386	0.0126362	0.0290507	463.97	-0.615703	0.17411	-3.53629	0.000405792	0.00116208	463.97	-0.181338	0.175155	-1.0353	0.300529	0.728212	463.97	-0.322656	0.173259	-1.86228	0.062564	0.100239	463.97	-0.53523	0.173501	-3.08488	0.00203632	0.00392868	463.97	-0.212573	0.172802	-1.23016	0.218638	0.406291	463.97	-0.80354	0.174041	-4.61697	3.89e-06	1.17e-05	463.97	-0.762944	0.174253	-4.37838	1.2e-05	3.03e-05	463.97
Vigun01g096100	1275.81	4.31146	0.357495	12.0602	1.71e-33	5.67e-32	1275.81	4.55054	0.357303	12.7358	3.74e-37	1.19e-35	1275.81	0.239085	0.342995	0.69705	0.485771	0.836001	1275.81	4.5903	0.355243	12.9216	3.4e-38	2.13e-36	1275.81	5.25219	0.355098	14.7908	1.68e-49	8.18e-48	1275.81	0.661896	0.342262	1.93389	0.0531269	0.158404	1275.81	5.44065	0.360116	15.1081	1.43e-51	6.62e-50	1275.81	5.85087	0.360037	16.2508	2.21e-59	9.76e-58	1275.81
Vigun01g096500	82.2657	-0.169894	0.43151	-0.39372	0.693788	0.781249	82.2657	-1.10755	0.448007	-2.47218	0.0134293	0.0277473	82.2657	-0.937658	0.450081	-2.08331	0.037223	0.400646	82.2657	-1.62226	0.417085	-3.88953	0.00010044	0.000273064	82.2657	-3.58383	0.474639	-7.55065	4.33e-14	2.24e-13	82.2657	-1.96157	0.484856	-4.04567	5.22e-05	0.00119702	82.2657	-2.02009	0.389748	-5.18308	2.18e-07	7.53e-07	82.2657	-2.32362	0.392206	-5.92451	3.13e-09	1.12e-08	82.2657
Vigun01g096566	4.45973	2.50227	1.32443	1.88932	0.0588486	0.109211	4.45973	0.487965	1.57388	0.310039	0.756531	0.825501	4.45973	-2.0143	1.31496	-1.53184	0.125562	0.560333	4.45973	-1.30932	1.58181	-0.827733	0.407822	0.500706	4.45973	-1.4071	1.58181	-0.88955	0.373708	0.45516	4.45973	-0.0977825	1.58181	-0.0618169	0.950709	0.974437	4.45973	-2.77437	0.741165	-3.74326	0.000181646	0.000444304	4.45973	-3.23195	0.771342	-4.19004	2.79e-05	6.78e-05	4.45973
Vigun01g096632	30.3589	0.85767	0.353142	2.42868	0.0151537	0.034084	30.3589	0.83585	0.350255	2.3864	0.017014	0.0341812	30.3589	-0.0218199	0.327535	-0.0666184	0.946886	0.986721	30.3589	1.26092	0.355691	3.54497	0.000392655	0.000976826	30.3589	1.24173	0.354798	3.49982	0.000465575	0.000978775	30.3589	-0.0191866	0.310032	-0.0618858	0.950654	0.974437	30.3589	1.73383	0.375193	4.62118	3.82e-06	1.15e-05	30.3589	2.0785	0.371541	5.59428	2.22e-08	7.35e-08	30.3589
Vigun01g096700	2588.96	-1.1142	0.238116	-4.67925	2.88e-06	1.46e-05	2588.96	-1.54381	0.238287	-6.4788	9.25e-11	6.53e-10	2588.96	-0.429611	0.238821	-1.79889	0.0720368	0.482513	2588.96	-0.36735	0.238597	-1.53962	0.123652	0.182002	2588.96	-0.942184	0.238945	-3.9431	8.04e-05	0.000185804	2588.96	-0.574834	0.238768	-2.4075	0.0160623	0.0693882	2588.96	-2.35596	0.237738	-9.90991	3.77e-23	4.34e-22	2588.96	-2.55238	0.237966	-10.7258	7.7e-27	8.47e-26	2588.96
Vigun01g096800	3.58212	-1.41548	1.11505	-1.26944	0.204286	0.307524	3.58212	0.274411	0.865069	0.317213	0.751082	0.820588	3.58212	1.6899	1.07896	1.56623	0.117295	0.550352	3.58212	0.319233	0.785542	0.406386	0.684459	0.756181	3.58212	0.317825	0.780875	0.407012	0.683999	0.748878	3.58212	-0.00140798	0.716381	-0.00196541	0.998432	NA	3.58212	-0.356611	0.95902	-0.37185	0.710005	0.779334	3.58212	0.571539	0.868009	0.658449	0.51025	0.590584	3.58212
Vigun01g096900	1549.32	0.104561	0.102448	1.02063	0.307431	0.425675	1549.32	-0.129803	0.102492	-1.26648	0.205342	0.293288	1549.32	-0.234365	0.102285	-2.2913	0.0219461	0.340942	1549.32	-0.224518	0.102967	-2.18047	0.0292224	0.0511069	1549.32	-0.307622	0.102941	-2.98834	0.00280493	0.00530608	1549.32	-0.083104	0.102299	-0.812364	0.416583	0.609742	1549.32	-0.465856	0.101141	-4.60599	4.11e-06	1.23e-05	1549.32	-0.412798	0.10121	-4.07862	4.53e-05	0.000107507	1549.32
Vigun01g097000	595.025	-0.422558	0.108077	-3.9098	9.24e-05	0.000354417	595.025	-0.3534	0.107236	-3.29555	0.000982297	0.00261686	595.025	0.0691576	0.108384	0.638079	0.523422	0.854674	595.025	-0.305308	0.107068	-2.85153	0.00435097	0.009071	595.025	-0.0934763	0.10639	-0.878622	0.379606	0.461	595.025	0.211831	0.105556	2.00682	0.0447687	0.140956	595.025	-0.276043	0.108981	-2.53294	0.0113109	0.0210296	595.025	-0.136103	0.108801	-1.25093	0.210959	0.278095	595.025
Vigun01g097200	130.419	-0.4456	0.151272	-2.94569	0.00322232	0.00872018	130.419	-0.203097	0.144717	-1.40341	0.160495	0.238531	130.419	0.242503	0.150829	1.6078	0.107879	0.540186	130.419	0.0539359	0.128923	0.418358	0.675685	0.748691	130.419	0.0218578	0.128439	0.170181	0.864868	0.897282	130.419	-0.032078	0.122355	-0.262172	0.793189	0.885529	130.419	-0.545814	0.134795	-4.04923	5.14e-05	0.000135301	130.419	-0.742503	0.137623	-5.39519	6.84e-08	2.17e-07	130.419
Vigun01g097300	364.906	0.0326835	0.126421	0.25853	0.795998	0.858687	364.906	0.154441	0.124749	1.23801	0.215711	0.305493	364.906	0.121758	0.124305	0.979508	0.327329	0.747366	364.906	0.27252	0.124112	2.19577	0.0281086	0.0493807	364.906	0.723212	0.122402	5.9085	3.45e-09	1.23e-08	364.906	0.450692	0.11781	3.82559	0.000130461	0.00240621	364.906	0.0162085	0.119743	0.135361	0.892326	0.92642	364.906	-0.0582656	0.12041	-0.483892	0.628462	0.700288	364.906
Vigun01g097400	1.22859	2.99892	1.4006	2.14117	0.0322607	0.0655409	1.22859	3.18686	1.38314	2.30407	0.0212188	0.0415142	1.22859	0.18794	1.03967	0.180768	0.856549	NA	1.22859	-0.67752	1.4673	-0.461745	0.644264	0.72162	1.22859	-2.69224	1.56418	-1.72119	0.0852172	0.123783	1.22859	-2.01472	1.5812	-1.27417	0.202603	NA	1.22859	2.22001	1.3866	1.60105	0.109367	0.162342	1.22859	2.38332	1.38046	1.72647	0.0842628	0.123423	1.22859
Vigun01g097500	323.165	-0.278119	0.122668	-2.26726	0.0233745	0.0496217	323.165	-0.247351	0.121267	-2.03972	0.0413783	0.07463	323.165	0.0307687	0.122714	0.250735	0.802019	0.952672	323.165	-0.354102	0.119053	-2.97432	0.00293639	0.00632545	323.165	-0.139876	0.117748	-1.18793	0.234861	0.304746	323.165	0.214226	0.116468	1.83935	0.0658633	0.184029	323.165	-0.564304	0.118269	-4.77134	1.83e-06	5.72e-06	323.165	-0.514996	0.118412	-4.34919	1.37e-05	3.44e-05	323.165
Vigun01g097600	259.508	-0.0257365	0.121988	-0.210975	0.832906	0.887081	259.508	0.0408789	0.120033	0.340563	0.733433	0.805542	259.508	0.0666154	0.119885	0.555661	0.578443	0.880449	259.508	0.867979	0.114609	7.57336	3.64e-14	2.81e-13	259.508	0.830313	0.114408	7.25745	3.94e-13	1.9e-12	259.508	-0.0376664	0.105931	-0.355577	0.722158	0.84171	259.508	0.0820052	0.122449	0.669711	0.503042	0.597514	259.508	0.0201685	0.123347	0.163511	0.870116	0.902615	259.508
Vigun01g097700	54.1451	-0.4546	0.267227	-1.70118	0.0889097	0.154686	54.1451	-0.580877	0.266011	-2.18366	0.0289872	0.0546389	54.1451	-0.126276	0.27242	-0.463536	0.64298	0.904737	54.1451	1.20116	0.29392	4.08667	4.38e-05	0.000124887	54.1451	1.95471	0.287082	6.80888	9.84e-12	4.26e-11	54.1451	0.753552	0.246625	3.05546	0.00224713	0.0182109	54.1451	1.32412	0.295862	4.47547	7.62e-06	2.23e-05	54.1451	1.25625	0.297656	4.22048	2.44e-05	5.97e-05	54.1451
Vigun01g097800	255.578	-0.105007	0.140046	-0.749799	0.453376	0.573219	255.578	-0.0847059	0.138395	-0.612058	0.5405	0.639725	255.578	0.0203008	0.138899	0.146155	0.883799	0.975305	255.578	0.655057	0.132288	4.95174	7.36e-07	2.65e-06	255.578	0.643923	0.131993	4.87847	1.07e-06	3.02e-06	255.578	-0.0111341	0.125075	-0.0890197	0.929066	0.964998	255.578	0.376534	0.135564	2.77754	0.00547721	0.0107529	255.578	0.357698	0.136128	2.62767	0.00859729	0.0151241	255.578
Vigun01g098100	7.80708	-0.932484	0.481357	-1.9372	0.0527213	0.0994857	7.80708	-0.93119	0.468761	-1.98649	0.0469788	0.0833259	7.80708	0.00129378	0.514755	0.00251338	0.997995	0.999414	7.80708	-0.100221	0.41425	-0.241934	0.808831	0.856099	7.80708	-0.0864953	0.410748	-0.21058	0.833215	0.871929	7.80708	0.0137261	0.391715	0.035041	0.972047	0.984967	7.80708	0.402889	0.491912	0.819026	0.412771	0.508479	7.80708	-1.06717	0.596802	-1.78815	0.0737516	0.109456	7.80708
Vigun01g098150	0.974584	1.17352	1.26621	0.926797	0.354032	0.475073	0.974584	1.32893	1.24086	1.07097	0.284181	0.383326	0.974584	0.155412	1.0703	0.145205	0.884549	NA	0.974584	-1.27126	1.61516	-0.787079	0.431235	0.523782	0.974584	0.89488	1.3875	0.644957	0.518955	0.59895	0.974584	2.16614	1.41841	1.52716	0.126721	NA	0.974584	-0.370676	1.34969	-0.274637	0.783595	0.83847	0.974584	1.18717	1.17261	1.01241	0.31134	0.38954	0.974584
Vigun01g098200	1354.14	0.787793	0.184018	4.28107	1.86e-05	8.21e-05	1354.14	0.565585	0.184028	3.07336	0.00211663	0.00525188	1354.14	-0.222208	0.183368	-1.21181	0.225584	0.673407	1354.14	-0.0111991	0.183908	-0.0608949	0.951443	0.965347	1354.14	-0.50886	0.184189	-2.7627	0.00573253	0.0103333	1354.14	-0.497661	0.183715	-2.70887	0.00675131	0.0385914	1354.14	1.03581	0.184094	5.62653	1.84e-08	7.09e-08	1354.14	1.20841	0.184063	6.56519	5.2e-11	2.15e-10	1354.14
Vigun01g098400	40.5083	0.0574311	0.372234	0.154287	0.877383	0.920871	40.5083	-0.54116	0.384942	-1.40582	0.159777	0.237549	40.5083	-0.598591	0.382108	-1.56655	0.11722	0.550352	40.5083	-1.48372	0.326947	-4.53812	5.68e-06	1.83e-05	40.5083	-2.1367	0.340441	-6.27627	3.47e-10	1.33e-09	40.5083	-0.652976	0.353076	-1.84939	0.0644012	0.181273	40.5083	-1.7818	0.307046	-5.80303	6.51e-09	2.62e-08	40.5083	-2.55807	0.323373	-7.91058	2.56e-15	1.45e-14	40.5083
Vigun01g098500	41.5193	0.503646	0.626142	0.804364	0.421187	0.542259	41.5193	0.188614	0.627292	0.300679	0.763659	0.831042	41.5193	-0.315033	0.620797	-0.507464	0.611829	0.89413	41.5193	-0.286665	0.623344	-0.459882	0.645601	0.722767	41.5193	-1.42055	0.638086	-2.22627	0.025996	0.0419578	41.5193	-1.13389	0.634474	-1.78713	0.0739166	0.200073	41.5193	0.399709	0.602492	0.663426	0.507058	0.600806	41.5193	0.0137955	0.604722	0.022813	0.981799	0.987773	41.5193
Vigun01g098600	111.925	-0.903687	0.196667	-4.59501	4.33e-06	2.14e-05	111.925	-1.18941	0.198094	-6.00425	1.92e-09	1.18e-08	111.925	-0.285719	0.2076	-1.3763	0.168729	0.617966	111.925	-1.0759	0.184348	-5.83625	5.34e-09	2.41e-08	111.925	-1.36921	0.186282	-7.35023	1.98e-13	9.74e-13	111.925	-0.293314	0.189963	-1.54406	0.122575	0.280519	111.925	-1.41521	0.183622	-7.70719	1.29e-14	8.42e-14	111.925	-1.36607	0.183774	-7.4334	1.06e-13	5.31e-13	111.925
Vigun01g098700	940.44	0.0186751	0.118972	0.15697	0.875269	0.919289	940.44	-0.129168	0.118839	-1.08692	0.277073	0.375734	940.44	-0.147843	0.118693	-1.2456	0.212913	0.662356	940.44	0.395394	0.115922	3.41086	0.000647591	0.00155531	940.44	0.187365	0.116035	1.61473	0.10637	0.150907	940.44	-0.208029	0.114507	-1.81674	0.0692576	0.190766	940.44	-0.635744	0.115708	-5.49438	3.92e-08	1.46e-07	940.44	-0.541749	0.11573	-4.68116	2.85e-06	7.7e-06	940.44
Vigun01g098800	808.375	0.0781958	0.154812	0.505102	0.613487	0.71737	808.375	-0.0733114	0.154762	-0.473704	0.635711	0.72174	808.375	-0.151507	0.154647	-0.979697	0.327236	0.747366	808.375	-1.05241	0.15767	-6.67477	2.48e-11	1.44e-10	808.375	-1.1957	0.157764	-7.57907	3.48e-14	1.81e-13	808.375	-0.143291	0.158599	-0.903478	0.366272	0.563039	808.375	0.711821	0.15767	4.51461	6.34e-06	1.87e-05	808.375	1.00677	0.157405	6.39606	1.59e-10	6.34e-10	808.375
Vigun01g098900	215.371	-1.0454	0.146072	-7.15669	8.26e-13	9.12e-12	215.371	-1.19201	0.145584	-8.18778	2.66e-16	2.98e-15	215.371	-0.146616	0.152788	-0.959603	0.337255	0.753551	215.371	-0.482803	0.137219	-3.51847	0.000434041	0.00107206	215.371	-0.640583	0.137493	-4.65902	3.18e-06	8.56e-06	215.371	-0.15778	0.136866	-1.15281	0.248989	0.441559	215.371	-0.586397	0.142988	-4.10103	4.11e-05	0.000109667	215.371	-0.531214	0.143072	-3.71292	0.000204883	0.000451414	215.371
Vigun01g099000	1949.69	-0.357704	0.0821994	-4.35166	1.35e-05	6.1e-05	1949.69	-0.306378	0.0818102	-3.74499	0.000180404	0.000551569	1949.69	0.0513258	0.0822896	0.623721	0.532811	0.859039	1949.69	0.597581	0.0823384	7.25762	3.94e-13	2.74e-12	1949.69	0.841659	0.08205	10.2579	1.09e-24	1.12e-23	1949.69	0.244078	0.0802492	3.0415	0.00235399	0.0188241	1949.69	-0.179426	0.0813965	-2.20435	0.0275	0.0471817	1949.69	-0.129291	0.0814711	-1.58695	0.112524	0.1597	1949.69
Vigun01g099100	571.956	-0.168695	0.175797	-0.9596	0.337257	0.457973	571.956	-0.614746	0.176248	-3.48797	0.000486712	0.0013744	571.956	-0.446051	0.176462	-2.52774	0.0114799	0.273445	571.956	-0.721026	0.176911	-4.07564	4.59e-05	0.000130571	571.956	-1.31573	0.178126	-7.38652	1.51e-13	7.5e-13	571.956	-0.594705	0.178322	-3.335	0.000853	0.00929075	571.956	-0.625646	0.177178	-3.53117	0.000413732	0.000967634	571.956	-0.498618	0.177127	-2.81504	0.00487718	0.00891548	571.956
Vigun01g099200	5.05667	0.1862	0.691231	0.269374	0.787642	0.852417	5.05667	-0.738778	0.739387	-0.999176	0.317709	0.419612	5.05667	-0.924977	0.727044	-1.27224	0.203286	0.651963	5.05667	0.88809	0.843177	1.05327	0.292219	0.37926	5.05667	0.712762	0.847169	0.841346	0.400154	0.48163	5.05667	-0.175328	0.709899	-0.246976	0.804927	0.893038	5.05667	4.04986	1.14355	3.54149	0.000397875	0.000932457	5.05667	3.67925	1.15303	3.19093	0.00141814	0.00281066	5.05667
Vigun01g099300	46.1248	-1.02212	0.220053	-4.64488	3.4e-06	1.71e-05	46.1248	-0.777864	0.207659	-3.74587	0.000179766	0.000549754	46.1248	0.244255	0.230668	1.0589	0.289644	0.723053	46.1248	0.0760096	0.198001	0.383885	0.701064	0.769892	46.1248	0.158022	0.195462	0.808456	0.418828	0.500379	46.1248	0.0820126	0.182569	0.449214	0.653277	0.795926	46.1248	-0.43352	0.20365	-2.12875	0.0332751	0.0560306	46.1248	-0.745603	0.210985	-3.53391	0.000409462	0.00087086	46.1248
Vigun01g099400	1208.13	-0.817078	0.223986	-3.64789	0.000264401	0.000921352	1208.13	-1.2211	0.224103	-5.44885	5.07e-08	2.61e-07	1208.13	-0.404026	0.224431	-1.80022	0.0718259	0.482513	1208.13	-1.62261	0.224914	-7.21435	5.42e-13	3.72e-12	1208.13	-2.30636	0.225628	-10.222	1.58e-24	1.6e-23	1208.13	-0.683754	0.226343	-3.02088	0.00252045	0.0197127	1208.13	-1.32071	0.227455	-5.80646	6.38e-09	2.57e-08	1208.13	-1.48329	0.228153	-6.50132	7.96e-11	3.24e-10	1208.13
Vigun01g099500	17.9698	0.253472	0.402153	0.630287	0.528507	0.643045	17.9698	0.410304	0.393422	1.04291	0.296989	0.397487	17.9698	0.156833	0.383939	0.408483	0.682919	0.918543	17.9698	-0.0685361	0.386987	-0.177102	0.859429	0.89762	17.9698	-0.233616	0.388454	-0.601399	0.547574	0.626059	17.9698	-0.16508	0.374447	-0.440863	0.659312	0.799073	17.9698	-0.610458	0.377544	-1.61692	0.105896	0.157786	17.9698	-0.539451	0.376742	-1.43188	0.152177	0.208627	17.9698
Vigun01g099600	281.089	-0.816593	0.10691	-7.63815	2.2e-14	2.76e-13	281.089	-1.014	0.106932	-9.48264	2.48e-21	3.86e-20	281.089	-0.197404	0.111529	-1.76999	0.076729	0.48973	281.089	-1.23248	0.111876	-11.0165	3.18e-28	9e-27	281.089	-1.38043	0.112338	-12.2881	1.05e-34	2.01e-33	281.089	-0.147945	0.116966	-1.26486	0.205922	0.390749	281.089	-1.29195	0.107472	-12.0213	2.74e-33	5.54e-32	281.089	-1.27181	0.107643	-11.8151	3.26e-32	4.63e-31	281.089
Vigun01g099700	7298.51	-1.59386	0.314615	-5.06606	4.06e-07	2.37e-06	7298.51	-1.74264	0.31461	-5.53904	3.04e-08	1.61e-07	7298.51	-0.148779	0.314697	-0.472771	0.636377	0.902722	7298.51	-2.27438	0.315066	-7.21875	5.25e-13	3.61e-12	7298.51	-4.08053	0.316134	-12.9076	4.08e-38	9.55e-37	7298.51	-1.80615	0.316456	-5.70744	1.15e-08	1.19e-06	7298.51	-2.58473	0.315189	-8.20057	2.39e-16	1.77e-15	7298.51	-2.76231	0.315336	-8.75987	1.95e-18	1.34e-17	7298.51
Vigun01g099800	16.1465	-0.770833	0.482783	-1.59664	0.110345	0.18531	16.1465	-0.694686	0.474741	-1.46329	0.143387	0.216653	16.1465	0.0761468	0.493095	0.154426	0.877274	0.973727	16.1465	-0.778128	0.55847	-1.39332	0.163523	0.231804	16.1465	0.0711713	0.522755	0.136146	0.891706	0.919961	16.1465	0.849299	0.532064	1.59624	0.110436	0.262177	16.1465	-1.07143	0.475937	-2.25119	0.0243732	0.0423373	16.1465	-0.992335	0.475224	-2.08814	0.036785	0.0580952	16.1465
Vigun01g099932	2.19164	-3.31105	1.25267	-2.6432	0.00821262	0.0198772	2.19164	-2.05717	1.24292	-1.65511	0.0979028	0.156479	2.19164	1.25387	1.51382	0.828288	0.407508	NA	2.19164	-0.542246	0.704112	-0.770112	0.441233	0.533646	2.19164	-0.205993	0.68	-0.302932	0.761942	0.813949	2.19164	0.336252	0.677195	0.496537	0.619516	NA	2.19164	-1.2869	1.25941	-1.02182	0.306865	0.396761	2.19164	-2.6907	1.30025	-2.06937	0.0385112	0.0605593	2.19164
Vigun01g100100	553.494	-0.402197	0.104678	-3.84222	0.000121926	0.000456384	553.494	-0.422155	0.103926	-4.06209	4.86e-05	0.000163734	553.494	-0.019958	0.105351	-0.189442	0.849746	0.967051	553.494	0.28179	0.102167	2.75814	0.00581315	0.0118514	553.494	0.282881	0.101945	2.77484	0.00552291	0.00998478	553.494	0.00109074	0.0991585	0.0109999	0.991223	0.994703	553.494	-0.280031	0.103908	-2.69499	0.00703898	0.0135699	553.494	-0.479088	0.105155	-4.55603	5.21e-06	1.37e-05	553.494
Vigun01g100200	276.806	0.0207444	0.135822	0.152732	0.878609	0.92185	276.806	0.148289	0.133801	1.10828	0.267742	0.365705	276.806	0.127544	0.133354	0.956431	0.338854	0.754112	276.806	0.965182	0.131985	7.3128	2.62e-13	1.86e-12	276.806	1.13815	0.131235	8.67258	4.22e-18	2.85e-17	276.806	0.172968	0.122484	1.41217	0.157901	0.330543	276.806	0.417647	0.136846	3.05195	0.00227356	0.00475227	276.806	0.5662	0.136379	4.15167	3.3e-05	7.95e-05	276.806
Vigun01g100400	23.6054	-0.926047	0.33914	-2.73057	0.00632242	0.0158123	23.6054	-1.69294	0.364636	-4.64282	3.44e-06	1.38e-05	23.6054	-0.766894	0.38676	-1.98286	0.0473825	0.4253	23.6054	-1.20088	0.322255	-3.72649	0.000194165	0.0005059	23.6054	-1.42544	0.326092	-4.37127	1.24e-05	3.14e-05	23.6054	-0.224557	0.340062	-0.660343	0.509034	0.687755	23.6054	-1.62563	0.339252	-4.7918	1.65e-06	5.19e-06	23.6054	-2.38811	0.377576	-6.32486	2.53e-10	9.92e-10	23.6054
Vigun01g100500	765.225	-0.442767	0.236227	-1.87433	0.0608851	0.112377	765.225	-0.545725	0.236093	-2.31148	0.0208063	0.0408184	765.225	-0.102958	0.236576	-0.4352	0.663417	0.91247	765.225	-1.81096	0.235863	-7.678	1.62e-14	1.3e-13	765.225	-2.62557	0.237231	-11.0676	1.8e-28	2.33e-27	765.225	-0.814614	0.238426	-3.41663	0.000634011	0.00758127	765.225	-0.918652	0.234781	-3.91281	9.12e-05	0.000232468	765.225	-1.10368	0.235093	-4.69465	2.67e-06	7.24e-06	765.225
Vigun01g100700	11.8074	2.267	1.49303	1.51838	0.128917	0.21096	11.8074	2.06424	1.49384	1.38184	0.167022	0.246874	11.8074	-0.202761	1.23956	-0.163575	0.870066	0.971768	11.8074	-0.445491	1.1103	-0.401233	0.688248	0.759651	11.8074	-1.51354	1.18689	-1.27522	0.202231	0.267292	11.8074	-1.06805	1.17809	-0.906597	0.36462	0.561219	11.8074	-1.31897	0.933552	-1.41286	0.157698	0.223511	11.8074	-1.69408	0.937974	-1.80611	0.0709019	0.105607	11.8074
Vigun01g100800	21.596	0.685116	0.342285	2.0016	0.0453279	0.0875656	21.596	0.36375	0.343668	1.05843	0.289858	0.389625	21.596	-0.321367	0.333253	-0.964332	0.334879	0.753001	21.596	-1.6498	0.409289	-4.0309	5.56e-05	0.0001565	21.596	-2.03409	0.423331	-4.80497	1.55e-06	4.3e-06	21.596	-0.384286	0.454684	-0.845171	0.398015	0.592724	21.596	0.577463	0.393207	1.4686	0.141942	0.204102	21.596	0.834116	0.388768	2.14553	0.0319101	0.0509439	21.596
Vigun01g100900	177.936	-1.14607	0.217735	-5.26358	1.41e-07	8.8e-07	177.936	-1.40822	0.218546	-6.44358	1.17e-10	8.19e-10	177.936	-0.262151	0.227747	-1.15106	0.249707	0.694338	177.936	-1.03718	0.206709	-5.01758	5.23e-07	1.92e-06	177.936	-0.944233	0.205558	-4.5935	4.36e-06	1.16e-05	177.936	0.0929474	0.207861	0.447162	0.654758	0.796549	177.936	-1.35699	0.206662	-6.56623	5.16e-11	2.53e-10	177.936	-1.61212	0.20962	-7.6907	1.46e-14	7.82e-14	177.936
Vigun01g101000	1648.88	-0.506176	0.230307	-2.19783	0.0279612	0.0579251	1648.88	-0.858142	0.230469	-3.72345	0.000196516	0.000597271	1648.88	-0.351966	0.230888	-1.5244	0.127408	0.56328	1648.88	-1.60965	0.230217	-6.99188	2.71e-12	1.74e-11	1648.88	-2.53683	0.231497	-10.9584	6.06e-28	7.55e-27	1648.88	-0.927183	0.232314	-3.99108	6.58e-05	0.00142906	1648.88	-1.2188	0.228572	-5.33224	9.7e-08	3.48e-07	1648.88	-1.36857	0.228698	-5.98417	2.18e-09	7.89e-09	1648.88
Vigun01g101200	241.538	-0.900792	0.156843	-5.74328	9.29e-09	6.74e-08	241.538	-0.785337	0.154851	-5.07155	3.95e-07	1.81e-06	241.538	0.115455	0.159383	0.724388	0.468828	0.830249	241.538	-0.342868	0.153489	-2.23383	0.025494	0.0451616	241.538	-0.364243	0.153178	-2.3779	0.0174114	0.0290363	241.538	-0.0213747	0.151995	-0.140628	0.888164	0.942881	241.538	-1.23323	0.161078	-7.65609	1.92e-14	1.24e-13	241.538	-1.53051	0.164801	-9.287	1.59e-20	1.23e-19	241.538
Vigun01g101300	186.725	-0.162259	0.157188	-1.03226	0.301949	0.419563	186.725	-0.0738562	0.154148	-0.479124	0.63185	0.718557	186.725	0.0884027	0.155496	0.568521	0.569681	0.87717	186.725	0.776532	0.140204	5.5386	3.05e-08	1.28e-07	186.725	0.639006	0.140334	4.55346	5.28e-06	1.39e-05	186.725	-0.137526	0.131882	-1.0428	0.297042	0.494735	186.725	-0.15676	0.141558	-1.10739	0.268127	0.354014	186.725	-0.0475166	0.141282	-0.336323	0.736627	0.792701	186.725
Vigun01g101400	54.8353	-1.01621	0.223911	-4.53844	5.67e-06	2.74e-05	54.8353	-0.867383	0.216113	-4.01357	5.98e-05	0.000198191	54.8353	0.148825	0.233945	0.636154	0.524676	0.855393	54.8353	-0.343253	0.19511	-1.75928	0.0785298	0.122505	54.8353	-0.511745	0.195833	-2.61318	0.00897053	0.0156889	54.8353	-0.168492	0.192948	-0.873249	0.382528	0.578276	54.8353	-0.69657	0.236614	-2.94391	0.00324097	0.00661968	54.8353	-0.647886	0.235143	-2.75529	0.00586407	0.0105689	54.8353
Vigun01g101600	183.506	-0.0820728	0.125016	-0.656496	0.511505	0.627408	183.506	-0.0518621	0.122635	-0.422897	0.67237	0.752986	183.506	0.0302107	0.123042	0.245532	0.806045	0.95445	183.506	0.829114	0.111161	7.45865	8.74e-14	6.52e-13	183.506	0.783289	0.110935	7.06079	1.66e-12	7.59e-12	183.506	-0.0458253	0.100305	-0.45686	0.647772	0.791838	183.506	0.451904	0.139476	3.24002	0.00119521	0.00261141	183.506	0.668569	0.136974	4.88101	1.06e-06	2.99e-06	183.506
Vigun01g101633	10.2951	-0.928482	0.455137	-2.04001	0.0413498	0.0810264	10.2951	-0.912856	0.444473	-2.0538	0.0399954	0.0724425	10.2951	0.0156261	0.480424	0.0325257	0.974053	0.99392	10.2951	-0.311492	0.462674	-0.673243	0.500793	0.590256	10.2951	0.233721	0.441134	0.529818	0.596238	0.671917	10.2951	0.545213	0.42839	1.2727	0.203124	0.38764	10.2951	-0.22606	0.488585	-0.462684	0.643591	0.724019	10.2951	0.483982	0.457121	1.05876	0.289708	0.366068	10.2951
Vigun01g101666	4.83564	-0.705474	0.613338	-1.15022	0.250053	0.360901	4.83564	-0.935305	0.61736	-1.51501	0.129771	0.198926	4.83564	-0.229831	0.661464	-0.347457	0.728248	0.933049	4.83564	-0.0398014	0.52165	-0.0762989	0.939181	0.957329	4.83564	-0.60587	0.543529	-1.1147	0.264981	0.338943	4.83564	-0.566068	0.517558	-1.09373	0.274074	0.470045	4.83564	0.967207	0.762564	1.26836	0.204669	0.280102	4.83564	0.642673	0.783215	0.820558	0.411898	0.493779	4.83564
Vigun01g101700	1057.11	0.547309	0.210456	2.60058	0.00930654	0.0222084	1057.11	0.306603	0.210515	1.45644	0.145271	0.219236	1057.11	-0.240706	0.209367	-1.14968	0.250274	0.694937	1057.11	1.98157	0.207398	9.55442	1.24e-21	1.91e-20	1057.11	1.59217	0.207483	7.67374	1.67e-14	8.88e-14	1057.11	-0.389397	0.205507	-1.89481	0.0581172	0.169219	1057.11	0.90471	0.211058	4.28655	1.81e-05	5.05e-05	1057.11	1.08363	0.210955	5.13678	2.79e-07	8.4e-07	1057.11
Vigun01g101750	3.72121	0.912666	0.920424	0.991571	0.321407	0.441138	3.72121	0.198724	0.968753	0.205134	0.837467	0.886838	3.72121	-0.713942	0.861592	-0.828631	0.407313	0.795413	3.72121	1.79117	0.714445	2.50708	0.0121733	0.0232743	3.72121	0.999345	0.733396	1.36263	0.173	0.232682	3.72121	-0.791827	0.594465	-1.332	0.182861	NA	3.72121	0.611438	0.914826	0.668365	0.503901	0.598193	3.72121	2.01322	0.830372	2.42448	0.0153301	0.0259076	3.72121
[truncated: 24,260 more rows]
[truncated: 25 more columns]
