# Supplementary material for: The circadian clock regulates receptor-mediated immune responses to an herbivore-associated molecular pattern
Source: bioRxiv. 2024 Nov 8:2024.11.06.622352. Preprint. [Version 1] doi: 10.1101/2024.11.06.622352 (PMC11581021; doi:10.1101/2024.11.06.622352)
Supplement: Supplement 6 — Table S6. FIMO summary of the CBS-L (CAAAATCT) site for all promoters in the cowpea genome. [file media-6.xlsx]

## Sheet: 20240624_TableS6_1500_FIMO_CBS-
Table S6. FIMO summary of the CBS-L (CAAAATCT) site for all promoters in the cowpea genome.
motif_alt_id	sequence_name	start	stop	strand	score	p-value	q-value	matched_sequence
CAAAATCT	Vigun04g139900	1	8	+	14.6667	2.18e-05	0.311	CAAAATCT
CAAAATCT	Vigun07g079500	2	9	+	14.6667	2.18e-05	0.311	CAAAATCT
CAAAATCT	Vigun05g151100	2	9	+	14.6667	2.18e-05	0.311	CAAAATCT
CAAAATCT	Vigun09g189700	3	10	+	14.6667	2.18e-05	0.311	CAAAATCT
CAAAATCT	Vigun02g045400	3	10	+	14.6667	2.18e-05	0.311	CAAAATCT
CAAAATCT	Vigun05g164000	3	10	+	14.6667	2.18e-05	0.311	CAAAATCT
CAAAATCT	Vigun03g173100	3	10	+	14.6667	2.18e-05	0.311	CAAAATCT
CAAAATCT	Vigun08g184700	4	11	+	14.6667	2.18e-05	0.311	CAAAATCT
CAAAATCT	Vigun11g079900	4	11	+	14.6667	2.18e-05	0.311	CAAAATCT
CAAAATCT	Vigun03g096700	4	11	+	14.6667	2.18e-05	0.311	CAAAATCT
CAAAATCT	Vigun05g064500	5	12	+	14.6667	2.18e-05	0.311	CAAAATCT
CAAAATCT	Vigun09g036400	5	12	+	14.6667	2.18e-05	0.311	CAAAATCT
CAAAATCT	Vigun02g143500	5	12	+	14.6667	2.18e-05	0.311	CAAAATCT
CAAAATCT	Vigun09g272600	5	12	+	14.6667	2.18e-05	0.311	CAAAATCT
CAAAATCT	Vigun09g142400	6	13	+	14.6667	2.18e-05	0.311	CAAAATCT
CAAAATCT	Vigun08g118200	6	13	+	14.6667	2.18e-05	0.311	CAAAATCT
CAAAATCT	Vigun04g200700	6	13	+	14.6667	2.18e-05	0.311	CAAAATCT
CAAAATCT	Vigun09g256200	7	14	+	14.6667	2.18e-05	0.311	CAAAATCT
CAAAATCT	Vigun07g258500	7	14	+	14.6667	2.18e-05	0.311	CAAAATCT
CAAAATCT	Vigun03g402300	7	14	+	14.6667	2.18e-05	0.311	CAAAATCT
CAAAATCT	Vigun07g025100	8	15	+	14.6667	2.18e-05	0.311	CAAAATCT
CAAAATCT	Vigun10g178000	1	8	-	14.6667	2.18e-05	0.311	CAAAATCT
CAAAATCT	Vigun03g303700	9	16	+	14.6667	2.18e-05	0.311	CAAAATCT
CAAAATCT	Vigun06g057400	2	9	-	14.6667	2.18e-05	0.311	CAAAATCT
CAAAATCT	Vigun02g155300	9	16	+	14.6667	2.18e-05	0.311	CAAAATCT
CAAAATCT	Vigun05g174100	9	16	+	14.6667	2.18e-05	0.311	CAAAATCT
CAAAATCT	Vigun08g170000	9	16	+	14.6667	2.18e-05	0.311	CAAAATCT
CAAAATCT	Vigun09g033300	2	9	-	14.6667	2.18e-05	0.311	CAAAATCT
CAAAATCT	Vigun02g199100	9	16	+	14.6667	2.18e-05	0.311	CAAAATCT
CAAAATCT	Vigun02g084500	3	10	-	14.6667	2.18e-05	0.311	CAAAATCT
CAAAATCT	Vigun07g287600	10	17	+	14.6667	2.18e-05	0.311	CAAAATCT
CAAAATCT	Vigun11g154700	4	11	-	14.6667	2.18e-05	0.311	CAAAATCT
CAAAATCT	Vigun03g173500	4	11	-	14.6667	2.18e-05	0.311	CAAAATCT
CAAAATCT	Vigun11g143000	11	18	+	14.6667	2.18e-05	0.311	CAAAATCT
CAAAATCT	Vigun09g238200	11	18	+	14.6667	2.18e-05	0.311	CAAAATCT
CAAAATCT	Vigun08g152500	11	18	+	14.6667	2.18e-05	0.311	CAAAATCT
CAAAATCT	Vigun04g179200	5	12	-	14.6667	2.18e-05	0.311	CAAAATCT
CAAAATCT	Vigun07g267300	5	12	-	14.6667	2.18e-05	0.311	CAAAATCT
CAAAATCT	Vigun04g179800	5	12	-	14.6667	2.18e-05	0.311	CAAAATCT
CAAAATCT	Vigun07g018000	5	12	-	14.6667	2.18e-05	0.311	CAAAATCT
CAAAATCT	Vigun10g027500	12	19	+	14.6667	2.18e-05	0.311	CAAAATCT
CAAAATCT	Vigun05g145200	6	13	-	14.6667	2.18e-05	0.311	CAAAATCT
CAAAATCT	Vigun07g021900	6	13	-	14.6667	2.18e-05	0.311	CAAAATCT
CAAAATCT	Vigun10g146900	14	21	+	14.6667	2.18e-05	0.311	CAAAATCT
CAAAATCT	Vigun01g127000	14	21	+	14.6667	2.18e-05	0.311	CAAAATCT
CAAAATCT	Vigun10g149400	7	14	-	14.6667	2.18e-05	0.311	CAAAATCT
CAAAATCT	Vigun03g144300	14	21	+	14.6667	2.18e-05	0.311	CAAAATCT
CAAAATCT	Vigun06g001800	14	21	+	14.6667	2.18e-05	0.311	CAAAATCT
CAAAATCT	Vigun02g038800	14	21	+	14.6667	2.18e-05	0.311	CAAAATCT
CAAAATCT	Vigun11g066300	15	22	+	14.6667	2.18e-05	0.311	CAAAATCT
CAAAATCT	Vigun04g053100	15	22	+	14.6667	2.18e-05	0.311	CAAAATCT
CAAAATCT	Vigun04g125000	16	23	+	14.6667	2.18e-05	0.311	CAAAATCT
CAAAATCT	Vigun06g202900	16	23	+	14.6667	2.18e-05	0.311	CAAAATCT
CAAAATCT	Vigun02g022400	16	23	+	14.6667	2.18e-05	0.311	CAAAATCT
CAAAATCT	Vigun04g201600	17	24	+	14.6667	2.18e-05	0.311	CAAAATCT
CAAAATCT	Vigun03g329000	10	17	-	14.6667	2.18e-05	0.311	CAAAATCT
CAAAATCT	Vigun07g080300	17	24	+	14.6667	2.18e-05	0.311	CAAAATCT
CAAAATCT	Vigun04g166300	10	17	-	14.6667	2.18e-05	0.311	CAAAATCT
CAAAATCT	Vigun03g237000	18	25	+	14.6667	2.18e-05	0.311	CAAAATCT
CAAAATCT	Vigun03g037800	11	18	-	14.6667	2.18e-05	0.311	CAAAATCT
CAAAATCT	Vigun01g030300	18	25	+	14.6667	2.18e-05	0.311	CAAAATCT
CAAAATCT	Vigun09g269700	18	25	+	14.6667	2.18e-05	0.311	CAAAATCT
CAAAATCT	Vigun03g261500	19	26	+	14.6667	2.18e-05	0.311	CAAAATCT
CAAAATCT	Vigun09g063300	19	26	+	14.6667	2.18e-05	0.311	CAAAATCT
CAAAATCT	Vigun09g232900	13	20	-	14.6667	2.18e-05	0.311	CAAAATCT
CAAAATCT	Vigun07g172200	20	27	+	14.6667	2.18e-05	0.311	CAAAATCT
CAAAATCT	Vigun09g185700	13	20	-	14.6667	2.18e-05	0.311	CAAAATCT
CAAAATCT	Vigun04g094400	13	20	-	14.6667	2.18e-05	0.311	CAAAATCT
CAAAATCT	Vigun03g217800	13	20	-	14.6667	2.18e-05	0.311	CAAAATCT
CAAAATCT	Vigun03g260000	13	20	-	14.6667	2.18e-05	0.311	CAAAATCT
CAAAATCT	Vigun01g004300	13	20	-	14.6667	2.18e-05	0.311	CAAAATCT
CAAAATCT	Vigun08g064900	14	21	-	14.6667	2.18e-05	0.311	CAAAATCT
CAAAATCT	Vigun06g142700	21	28	+	14.6667	2.18e-05	0.311	CAAAATCT
CAAAATCT	Vigun09g063600	14	21	-	14.6667	2.18e-05	0.311	CAAAATCT
CAAAATCT	Vigun11g012200	14	21	-	14.6667	2.18e-05	0.311	CAAAATCT
CAAAATCT	Vigun04g117900	21	28	+	14.6667	2.18e-05	0.311	CAAAATCT
CAAAATCT	Vigun03g165700	22	29	+	14.6667	2.18e-05	0.311	CAAAATCT
CAAAATCT	Vigun03g392200	16	23	-	14.6667	2.18e-05	0.311	CAAAATCT
CAAAATCT	Vigun10g129200	23	30	+	14.6667	2.18e-05	0.311	CAAAATCT
CAAAATCT	Vigun11g219900	17	24	-	14.6667	2.18e-05	0.311	CAAAATCT
CAAAATCT	Vigun11g099500	17	24	-	14.6667	2.18e-05	0.311	CAAAATCT
CAAAATCT	Vigun03g388800	17	24	-	14.6667	2.18e-05	0.311	CAAAATCT
CAAAATCT	Vigun05g027200	24	31	+	14.6667	2.18e-05	0.311	CAAAATCT
CAAAATCT	Vigun02g038000	25	32	+	14.6667	2.18e-05	0.311	CAAAATCT
CAAAATCT	Vigun02g003300	25	32	+	14.6667	2.18e-05	0.311	CAAAATCT
CAAAATCT	Vigun03g072400	25	32	+	14.6667	2.18e-05	0.311	CAAAATCT
CAAAATCT	Vigun04g060400	26	33	+	14.6667	2.18e-05	0.311	CAAAATCT
CAAAATCT	Vigun07g265600	26	33	+	14.6667	2.18e-05	0.311	CAAAATCT
CAAAATCT	Vigun03g390700	19	26	-	14.6667	2.18e-05	0.311	CAAAATCT
CAAAATCT	Vigun03g070700	20	27	-	14.6667	2.18e-05	0.311	CAAAATCT
CAAAATCT	Vigun01g124000	27	34	+	14.6667	2.18e-05	0.311	CAAAATCT
CAAAATCT	Vigun08g218900	27	34	+	14.6667	2.18e-05	0.311	CAAAATCT
CAAAATCT	Vigun07g237100	27	34	+	14.6667	2.18e-05	0.311	CAAAATCT
CAAAATCT	Vigun04g200900	20	27	-	14.6667	2.18e-05	0.311	CAAAATCT
CAAAATCT	Vigun08g092000	27	34	+	14.6667	2.18e-05	0.311	CAAAATCT
CAAAATCT	Vigun01g168800	21	28	-	14.6667	2.18e-05	0.311	CAAAATCT
CAAAATCT	Vigun02g174700	21	28	-	14.6667	2.18e-05	0.311	CAAAATCT
CAAAATCT	Vigun05g038800	21	28	-	14.6667	2.18e-05	0.311	CAAAATCT
CAAAATCT	Vigun02g147100	21	28	-	14.6667	2.18e-05	0.311	CAAAATCT
CAAAATCT	Vigun01g153800	22	29	-	14.6667	2.18e-05	0.311	CAAAATCT
CAAAATCT	Vigun09g201600	29	36	+	14.6667	2.18e-05	0.311	CAAAATCT
CAAAATCT	Vigun02g178100	29	36	+	14.6667	2.18e-05	0.311	CAAAATCT
CAAAATCT	Vigun02g193500	29	36	+	14.6667	2.18e-05	0.311	CAAAATCT
CAAAATCT	Vigun10g004100	22	29	-	14.6667	2.18e-05	0.311	CAAAATCT
CAAAATCT	Vigun10g045400	22	29	-	14.6667	2.18e-05	0.311	CAAAATCT
CAAAATCT	Vigun09g165500	22	29	-	14.6667	2.18e-05	0.311	CAAAATCT
CAAAATCT	Vigun09g176100	29	36	+	14.6667	2.18e-05	0.311	CAAAATCT
CAAAATCT	Vigun02g087800	22	29	-	14.6667	2.18e-05	0.311	CAAAATCT
CAAAATCT	Vigun02g112600	30	37	+	14.6667	2.18e-05	0.311	CAAAATCT
CAAAATCT	Vigun07g230600	30	37	+	14.6667	2.18e-05	0.311	CAAAATCT
CAAAATCT	Vigun08g186100	24	31	-	14.6667	2.18e-05	0.311	CAAAATCT
CAAAATCT	Vigun03g377700	31	38	+	14.6667	2.18e-05	0.311	CAAAATCT
CAAAATCT	Vigun07g144800	24	31	-	14.6667	2.18e-05	0.311	CAAAATCT
CAAAATCT	Vigun01g013800	24	31	-	14.6667	2.18e-05	0.311	CAAAATCT
CAAAATCT	Vigun06g197700	25	32	-	14.6667	2.18e-05	0.311	CAAAATCT
CAAAATCT	Vigun03g366300	25	32	-	14.6667	2.18e-05	0.311	CAAAATCT
CAAAATCT	Vigun06g220100	25	32	-	14.6667	2.18e-05	0.311	CAAAATCT
CAAAATCT	Vigun07g083100	32	39	+	14.6667	2.18e-05	0.311	CAAAATCT
CAAAATCT	Vigun08g168300	26	33	-	14.6667	2.18e-05	0.311	CAAAATCT
CAAAATCT	Vigun04g025000	27	34	-	14.6667	2.18e-05	0.311	CAAAATCT
CAAAATCT	Vigun03g367900	27	34	-	14.6667	2.18e-05	0.311	CAAAATCT
CAAAATCT	Vigun03g265000	27	34	-	14.6667	2.18e-05	0.311	CAAAATCT
CAAAATCT	Vigun03g368300	27	34	-	14.6667	2.18e-05	0.311	CAAAATCT
CAAAATCT	Vigun05g151100	27	34	-	14.6667	2.18e-05	0.311	CAAAATCT
CAAAATCT	Vigun02g000900	34	41	+	14.6667	2.18e-05	0.311	CAAAATCT
CAAAATCT	Vigun05g018300	27	34	-	14.6667	2.18e-05	0.311	CAAAATCT
CAAAATCT	Vigun07g185100	34	41	+	14.6667	2.18e-05	0.311	CAAAATCT
CAAAATCT	Vigun08g052500	27	34	-	14.6667	2.18e-05	0.311	CAAAATCT
CAAAATCT	Vigun07g169200	35	42	+	14.6667	2.18e-05	0.311	CAAAATCT
CAAAATCT	Vigun07g290200	28	35	-	14.6667	2.18e-05	0.311	CAAAATCT
CAAAATCT	Vigun03g149600	35	42	+	14.6667	2.18e-05	0.311	CAAAATCT
CAAAATCT	Vigun01g202500	35	42	+	14.6667	2.18e-05	0.311	CAAAATCT
CAAAATCT	Vigun09g006000	29	36	-	14.6667	2.18e-05	0.311	CAAAATCT
CAAAATCT	Vigun03g147800	29	36	-	14.6667	2.18e-05	0.311	CAAAATCT
CAAAATCT	Vigun03g092100	36	43	+	14.6667	2.18e-05	0.311	CAAAATCT
CAAAATCT	Vigun06g198600	37	44	+	14.6667	2.18e-05	0.311	CAAAATCT
CAAAATCT	Vigun02g163500	30	37	-	14.6667	2.18e-05	0.311	CAAAATCT
CAAAATCT	Vigun09g013800	37	44	+	14.6667	2.18e-05	0.311	CAAAATCT
CAAAATCT	Vigun01g121000	38	45	+	14.6667	2.18e-05	0.311	CAAAATCT
CAAAATCT	Vigun04g115800	31	38	-	14.6667	2.18e-05	0.311	CAAAATCT
CAAAATCT	Vigun08g004400	31	38	-	14.6667	2.18e-05	0.311	CAAAATCT
CAAAATCT	Vigun10g024400	31	38	-	14.6667	2.18e-05	0.311	CAAAATCT
CAAAATCT	Vigun05g240500	38	45	+	14.6667	2.18e-05	0.311	CAAAATCT
CAAAATCT	Vigun04g153100	32	39	-	14.6667	2.18e-05	0.311	CAAAATCT
CAAAATCT	Vigun01g024300	32	39	-	14.6667	2.18e-05	0.311	CAAAATCT
CAAAATCT	Vigun06g208400	32	39	-	14.6667	2.18e-05	0.311	CAAAATCT
CAAAATCT	Vigun03g115700	32	39	-	14.6667	2.18e-05	0.311	CAAAATCT
CAAAATCT	Vigun02g101300	40	47	+	14.6667	2.18e-05	0.311	CAAAATCT
CAAAATCT	Vigun06g047700	33	40	-	14.6667	2.18e-05	0.311	CAAAATCT
CAAAATCT	Vigun02g002400	33	40	-	14.6667	2.18e-05	0.311	CAAAATCT
CAAAATCT	Vigun03g091800	41	48	+	14.6667	2.18e-05	0.311	CAAAATCT
CAAAATCT	Vigun02g145100	41	48	+	14.6667	2.18e-05	0.311	CAAAATCT
CAAAATCT	Vigun01g196400	34	41	-	14.6667	2.18e-05	0.311	CAAAATCT
CAAAATCT	Vigun02g033900	35	42	-	14.6667	2.18e-05	0.311	CAAAATCT
CAAAATCT	Vigun09g137600	42	49	+	14.6667	2.18e-05	0.311	CAAAATCT
CAAAATCT	Vigun11g078300	35	42	-	14.6667	2.18e-05	0.311	CAAAATCT
CAAAATCT	Vigun09g006300	42	49	+	14.6667	2.18e-05	0.311	CAAAATCT
CAAAATCT	Vigun11g184000	36	43	-	14.6667	2.18e-05	0.311	CAAAATCT
CAAAATCT	Vigun02g142400	36	43	-	14.6667	2.18e-05	0.311	CAAAATCT
CAAAATCT	Vigun09g238200	36	43	-	14.6667	2.18e-05	0.311	CAAAATCT
CAAAATCT	Vigun08g159600	43	50	+	14.6667	2.18e-05	0.311	CAAAATCT
CAAAATCT	Vigun11g184600	36	43	-	14.6667	2.18e-05	0.311	CAAAATCT
CAAAATCT	Vigun01g246800	37	44	-	14.6667	2.18e-05	0.311	CAAAATCT
CAAAATCT	Vigun09g163800	37	44	-	14.6667	2.18e-05	0.311	CAAAATCT
CAAAATCT	Vigun05g043500	44	51	+	14.6667	2.18e-05	0.311	CAAAATCT
CAAAATCT	Vigun10g021000	38	45	-	14.6667	2.18e-05	0.311	CAAAATCT
CAAAATCT	Vigun03g362100	45	52	+	14.6667	2.18e-05	0.311	CAAAATCT
CAAAATCT	Vigun02g112200	39	46	-	14.6667	2.18e-05	0.311	CAAAATCT
CAAAATCT	Vigun09g270400	46	53	+	14.6667	2.18e-05	0.311	CAAAATCT
CAAAATCT	Vigun11g038800	46	53	+	14.6667	2.18e-05	0.311	CAAAATCT
CAAAATCT	Vigun01g098300	40	47	-	14.6667	2.18e-05	0.311	CAAAATCT
CAAAATCT	Vigun06g114100	40	47	-	14.6667	2.18e-05	0.311	CAAAATCT
CAAAATCT	Vigun06g137400	47	54	+	14.6667	2.18e-05	0.311	CAAAATCT
CAAAATCT	Vigun06g045300	40	47	-	14.6667	2.18e-05	0.311	CAAAATCT
CAAAATCT	Vigun08g071800	40	47	-	14.6667	2.18e-05	0.311	CAAAATCT
CAAAATCT	Vigun10g029500	40	47	-	14.6667	2.18e-05	0.311	CAAAATCT
CAAAATCT	Vigun11g188000	48	55	+	14.6667	2.18e-05	0.311	CAAAATCT
CAAAATCT	Vigun03g154200	48	55	+	14.6667	2.18e-05	0.311	CAAAATCT
CAAAATCT	Vigun11g047100	49	56	+	14.6667	2.18e-05	0.311	CAAAATCT
CAAAATCT	Vigun03g082700	49	56	+	14.6667	2.18e-05	0.311	CAAAATCT
CAAAATCT	Vigun03g375800	42	49	-	14.6667	2.18e-05	0.311	CAAAATCT
CAAAATCT	Vigun01g074000	50	57	+	14.6667	2.18e-05	0.311	CAAAATCT
CAAAATCT	Vigun01g177100	50	57	+	14.6667	2.18e-05	0.311	CAAAATCT
CAAAATCT	Vigun09g279000	50	57	+	14.6667	2.18e-05	0.311	CAAAATCT
CAAAATCT	Vigun03g345800	50	57	+	14.6667	2.18e-05	0.311	CAAAATCT
CAAAATCT	Vigun09g260800	50	57	+	14.6667	2.18e-05	0.311	CAAAATCT
CAAAATCT	Vigun08g051300	43	50	-	14.6667	2.18e-05	0.311	CAAAATCT
CAAAATCT	Vigun03g074800	43	50	-	14.6667	2.18e-05	0.311	CAAAATCT
CAAAATCT	Vigun01g247500	44	51	-	14.6667	2.18e-05	0.311	CAAAATCT
CAAAATCT	Vigun06g131400	44	51	-	14.6667	2.18e-05	0.311	CAAAATCT
CAAAATCT	Vigun08g216300	44	51	-	14.6667	2.18e-05	0.311	CAAAATCT
CAAAATCT	Vigun05g046500	44	51	-	14.6667	2.18e-05	0.311	CAAAATCT
CAAAATCT	Vigun11g165200	44	51	-	14.6667	2.18e-05	0.311	CAAAATCT
CAAAATCT	Vigun09g138000	51	58	+	14.6667	2.18e-05	0.311	CAAAATCT
CAAAATCT	Vigun02g003500	52	59	+	14.6667	2.18e-05	0.311	CAAAATCT
CAAAATCT	Vigun10g196300	52	59	+	14.6667	2.18e-05	0.311	CAAAATCT
CAAAATCT	Vigun07g278500	52	59	+	14.6667	2.18e-05	0.311	CAAAATCT
CAAAATCT	Vigun06g063700	45	52	-	14.6667	2.18e-05	0.311	CAAAATCT
CAAAATCT	Vigun06g190800	45	52	-	14.6667	2.18e-05	0.311	CAAAATCT
CAAAATCT	Vigun05g057900	45	52	-	14.6667	2.18e-05	0.311	CAAAATCT
CAAAATCT	Vigun08g153300	52	59	+	14.6667	2.18e-05	0.311	CAAAATCT
CAAAATCT	Vigun01g213000	46	53	-	14.6667	2.18e-05	0.311	CAAAATCT
CAAAATCT	Vigun07g114700	54	61	+	14.6667	2.18e-05	0.311	CAAAATCT
CAAAATCT	Vigun03g360900	47	54	-	14.6667	2.18e-05	0.311	CAAAATCT
CAAAATCT	Vigun06g031100	47	54	-	14.6667	2.18e-05	0.311	CAAAATCT
CAAAATCT	Vigun03g301700	55	62	+	14.6667	2.18e-05	0.311	CAAAATCT
CAAAATCT	Vigun03g238800	49	56	-	14.6667	2.18e-05	0.311	CAAAATCT
CAAAATCT	Vigun03g210800	56	63	+	14.6667	2.18e-05	0.311	CAAAATCT
CAAAATCT	Vigun04g017200	56	63	+	14.6667	2.18e-05	0.311	CAAAATCT
CAAAATCT	Vigun02g156600	49	56	-	14.6667	2.18e-05	0.311	CAAAATCT
CAAAATCT	Vigun09g189500	56	63	+	14.6667	2.18e-05	0.311	CAAAATCT
CAAAATCT	Vigun04g058700	49	56	-	14.6667	2.18e-05	0.311	CAAAATCT
CAAAATCT	Vigun04g131700	57	64	+	14.6667	2.18e-05	0.311	CAAAATCT
CAAAATCT	Vigun06g086800	50	57	-	14.6667	2.18e-05	0.311	CAAAATCT
CAAAATCT	Vigun01g098700	57	64	+	14.6667	2.18e-05	0.311	CAAAATCT
CAAAATCT	Vigun03g000700	57	64	+	14.6667	2.18e-05	0.311	CAAAATCT
CAAAATCT	Vigun08g059800	58	65	+	14.6667	2.18e-05	0.311	CAAAATCT
CAAAATCT	Vigun02g203400	58	65	+	14.6667	2.18e-05	0.311	CAAAATCT
CAAAATCT	Vigun08g000100	51	58	-	14.6667	2.18e-05	0.311	CAAAATCT
CAAAATCT	Vigun08g155100	51	58	-	14.6667	2.18e-05	0.311	CAAAATCT
CAAAATCT	Vigun09g154800	51	58	-	14.6667	2.18e-05	0.311	CAAAATCT
CAAAATCT	Vigun08g059600	58	65	+	14.6667	2.18e-05	0.311	CAAAATCT
CAAAATCT	Vigun09g056400	58	65	+	14.6667	2.18e-05	0.311	CAAAATCT
CAAAATCT	Vigun10g112500	52	59	-	14.6667	2.18e-05	0.311	CAAAATCT
CAAAATCT	Vigun05g235600	52	59	-	14.6667	2.18e-05	0.311	CAAAATCT
CAAAATCT	Vigun10g000800	59	66	+	14.6667	2.18e-05	0.311	CAAAATCT
CAAAATCT	Vigun04g127200	59	66	+	14.6667	2.18e-05	0.311	CAAAATCT
CAAAATCT	Vigun03g446600	52	59	-	14.6667	2.18e-05	0.311	CAAAATCT
CAAAATCT	Vigun09g189600	53	60	-	14.6667	2.18e-05	0.311	CAAAATCT
CAAAATCT	Vigun11g141400	53	60	-	14.6667	2.18e-05	0.311	CAAAATCT
CAAAATCT	Vigun09g072600	61	68	+	14.6667	2.18e-05	0.311	CAAAATCT
CAAAATCT	Vigun05g263000	61	68	+	14.6667	2.18e-05	0.311	CAAAATCT
CAAAATCT	Vigun04g042600	61	68	+	14.6667	2.18e-05	0.311	CAAAATCT
CAAAATCT	Vigun05g254700	54	61	-	14.6667	2.18e-05	0.311	CAAAATCT
CAAAATCT	Vigun01g053200	61	68	+	14.6667	2.18e-05	0.311	CAAAATCT
CAAAATCT	Vigun03g180200	55	62	-	14.6667	2.18e-05	0.311	CAAAATCT
CAAAATCT	Vigun09g178200	63	70	+	14.6667	2.18e-05	0.311	CAAAATCT
CAAAATCT	Vigun07g098000	63	70	+	14.6667	2.18e-05	0.311	CAAAATCT
CAAAATCT	Vigun08g055200	56	63	-	14.6667	2.18e-05	0.311	CAAAATCT
CAAAATCT	Vigun10g024800	56	63	-	14.6667	2.18e-05	0.311	CAAAATCT
CAAAATCT	Vigun08g067500	56	63	-	14.6667	2.18e-05	0.311	CAAAATCT
CAAAATCT	Vigun03g146900	57	64	-	14.6667	2.18e-05	0.311	CAAAATCT
CAAAATCT	Vigun04g131500	57	64	-	14.6667	2.18e-05	0.311	CAAAATCT
CAAAATCT	Vigun10g155600	64	71	+	14.6667	2.18e-05	0.311	CAAAATCT
CAAAATCT	Vigun01g207900	65	72	+	14.6667	2.18e-05	0.311	CAAAATCT
CAAAATCT	Vigun11g005000	58	65	-	14.6667	2.18e-05	0.311	CAAAATCT
CAAAATCT	Vigun10g112900	58	65	-	14.6667	2.18e-05	0.311	CAAAATCT
CAAAATCT	Vigun05g046600	59	66	-	14.6667	2.18e-05	0.311	CAAAATCT
CAAAATCT	Vigun09g250200	66	73	+	14.6667	2.18e-05	0.311	CAAAATCT
CAAAATCT	Vigun05g104200	59	66	-	14.6667	2.18e-05	0.311	CAAAATCT
CAAAATCT	Vigun04g181900	59	66	-	14.6667	2.18e-05	0.311	CAAAATCT
CAAAATCT	Vigun02g055500	67	74	+	14.6667	2.18e-05	0.311	CAAAATCT
CAAAATCT	Vigun05g057100	60	67	-	14.6667	2.18e-05	0.311	CAAAATCT
CAAAATCT	Vigun11g148200	67	74	+	14.6667	2.18e-05	0.311	CAAAATCT
CAAAATCT	Vigun04g124000	61	68	-	14.6667	2.18e-05	0.311	CAAAATCT
CAAAATCT	Vigun08g118300	61	68	-	14.6667	2.18e-05	0.311	CAAAATCT
CAAAATCT	Vigun07g272900	61	68	-	14.6667	2.18e-05	0.311	CAAAATCT
CAAAATCT	Vigun04g141400	68	75	+	14.6667	2.18e-05	0.311	CAAAATCT
CAAAATCT	Vigun06g178900	62	69	-	14.6667	2.18e-05	0.311	CAAAATCT
CAAAATCT	Vigun07g051100	62	69	-	14.6667	2.18e-05	0.311	CAAAATCT
CAAAATCT	Vigun11g098300	69	76	+	14.6667	2.18e-05	0.311	CAAAATCT
CAAAATCT	Vigun09g015600	69	76	+	14.6667	2.18e-05	0.311	CAAAATCT
CAAAATCT	Vigun06g019800	63	70	-	14.6667	2.18e-05	0.311	CAAAATCT
CAAAATCT	Vigun01g050900	63	70	-	14.6667	2.18e-05	0.311	CAAAATCT
CAAAATCT	Vigun10g003000	63	70	-	14.6667	2.18e-05	0.311	CAAAATCT
CAAAATCT	Vigun10g067200	70	77	+	14.6667	2.18e-05	0.311	CAAAATCT
CAAAATCT	Vigun10g167800	70	77	+	14.6667	2.18e-05	0.311	CAAAATCT
CAAAATCT	Vigun09g171100	71	78	+	14.6667	2.18e-05	0.311	CAAAATCT
CAAAATCT	Vigun01g000400	71	78	+	14.6667	2.18e-05	0.311	CAAAATCT
CAAAATCT	Vigun09g278500	71	78	+	14.6667	2.18e-05	0.311	CAAAATCT
CAAAATCT	Vigun02g012700	71	78	+	14.6667	2.18e-05	0.311	CAAAATCT
CAAAATCT	Vigun07g124800	71	78	+	14.6667	2.18e-05	0.311	CAAAATCT
CAAAATCT	Vigun07g222600	72	79	+	14.6667	2.18e-05	0.311	CAAAATCT
CAAAATCT	Vigun09g069600	72	79	+	14.6667	2.18e-05	0.311	CAAAATCT
CAAAATCT	Vigun01g223300	66	73	-	14.6667	2.18e-05	0.311	CAAAATCT
CAAAATCT	Vigun08g113800	73	80	+	14.6667	2.18e-05	0.311	CAAAATCT
CAAAATCT	Vigun07g279500	73	80	+	14.6667	2.18e-05	0.311	CAAAATCT
CAAAATCT	Vigun01g251400	74	81	+	14.6667	2.18e-05	0.311	CAAAATCT
CAAAATCT	Vigun03g175900	67	74	-	14.6667	2.18e-05	0.311	CAAAATCT
CAAAATCT	Vigun10g174900	68	75	-	14.6667	2.18e-05	0.311	CAAAATCT
CAAAATCT	Vigun06g081200	75	82	+	14.6667	2.18e-05	0.311	CAAAATCT
CAAAATCT	Vigun04g060500	75	82	+	14.6667	2.18e-05	0.311	CAAAATCT
CAAAATCT	Vigun02g203400	68	75	-	14.6667	2.18e-05	0.311	CAAAATCT
CAAAATCT	Vigun06g234300	68	75	-	14.6667	2.18e-05	0.311	CAAAATCT
CAAAATCT	Vigun03g227300	69	76	-	14.6667	2.18e-05	0.311	CAAAATCT
CAAAATCT	Vigun09g190700	69	76	-	14.6667	2.18e-05	0.311	CAAAATCT
CAAAATCT	Vigun01g014100	69	76	-	14.6667	2.18e-05	0.311	CAAAATCT
CAAAATCT	Vigun04g040800	76	83	+	14.6667	2.18e-05	0.311	CAAAATCT
CAAAATCT	Vigun02g033000	76	83	+	14.6667	2.18e-05	0.311	CAAAATCT
CAAAATCT	Vigun02g139500	76	83	+	14.6667	2.18e-05	0.311	CAAAATCT
CAAAATCT	Vigun07g247300	70	77	-	14.6667	2.18e-05	0.311	CAAAATCT
CAAAATCT	Vigun03g098200	77	84	+	14.6667	2.18e-05	0.311	CAAAATCT
CAAAATCT	Vigun11g057400	77	84	+	14.6667	2.18e-05	0.311	CAAAATCT
CAAAATCT	Vigun11g219200	70	77	-	14.6667	2.18e-05	0.311	CAAAATCT
CAAAATCT	Vigun07g065700	70	77	-	14.6667	2.18e-05	0.311	CAAAATCT
CAAAATCT	Vigun10g026300	71	78	-	14.6667	2.18e-05	0.311	CAAAATCT
CAAAATCT	Vigun05g227900	71	78	-	14.6667	2.18e-05	0.311	CAAAATCT
CAAAATCT	Vigun03g063700	71	78	-	14.6667	2.18e-05	0.311	CAAAATCT
CAAAATCT	Vigun09g110700	78	85	+	14.6667	2.18e-05	0.311	CAAAATCT
CAAAATCT	Vigun02g177300	73	80	-	14.6667	2.18e-05	0.311	CAAAATCT
CAAAATCT	Vigun07g251100	74	81	-	14.6667	2.18e-05	0.311	CAAAATCT
CAAAATCT	Vigun01g021300	81	88	+	14.6667	2.18e-05	0.311	CAAAATCT
CAAAATCT	Vigun04g117600	81	88	+	14.6667	2.18e-05	0.311	CAAAATCT
CAAAATCT	Vigun01g247900	74	81	-	14.6667	2.18e-05	0.311	CAAAATCT
CAAAATCT	Vigun09g207300	81	88	+	14.6667	2.18e-05	0.311	CAAAATCT
CAAAATCT	Vigun05g069700	81	88	+	14.6667	2.18e-05	0.311	CAAAATCT
CAAAATCT	Vigun05g041100	81	88	+	14.6667	2.18e-05	0.311	CAAAATCT
CAAAATCT	Vigun05g187900	75	82	-	14.6667	2.18e-05	0.311	CAAAATCT
CAAAATCT	Vigun09g155500	75	82	-	14.6667	2.18e-05	0.311	CAAAATCT
CAAAATCT	Vigun11g210100	75	82	-	14.6667	2.18e-05	0.311	CAAAATCT
CAAAATCT	Vigun07g105200	83	90	+	14.6667	2.18e-05	0.311	CAAAATCT
CAAAATCT	Vigun04g071400	77	84	-	14.6667	2.18e-05	0.311	CAAAATCT
CAAAATCT	Vigun03g448800	77	84	-	14.6667	2.18e-05	0.311	CAAAATCT
CAAAATCT	Vigun09g265600	85	92	+	14.6667	2.18e-05	0.311	CAAAATCT
CAAAATCT	Vigun02g074000	79	86	-	14.6667	2.18e-05	0.311	CAAAATCT
CAAAATCT	Vigun03g447800	86	93	+	14.6667	2.18e-05	0.311	CAAAATCT
CAAAATCT	Vigun09g221400	79	86	-	14.6667	2.18e-05	0.311	CAAAATCT
CAAAATCT	Vigun08g222500	87	94	+	14.6667	2.18e-05	0.311	CAAAATCT
CAAAATCT	Vigun05g075400	80	87	-	14.6667	2.18e-05	0.311	CAAAATCT
CAAAATCT	Vigun03g226000	87	94	+	14.6667	2.18e-05	0.311	CAAAATCT
CAAAATCT	Vigun08g037700	87	94	+	14.6667	2.18e-05	0.311	CAAAATCT
CAAAATCT	Vigun07g164500	87	94	+	14.6667	2.18e-05	0.311	CAAAATCT
CAAAATCT	Vigun11g163400	80	87	-	14.6667	2.18e-05	0.311	CAAAATCT
CAAAATCT	Vigun11g225100	88	95	+	14.6667	2.18e-05	0.311	CAAAATCT
CAAAATCT	Vigun05g213600	81	88	-	14.6667	2.18e-05	0.311	CAAAATCT
CAAAATCT	Vigun03g163300	81	88	-	14.6667	2.18e-05	0.311	CAAAATCT
CAAAATCT	Vigun04g015300	81	88	-	14.6667	2.18e-05	0.311	CAAAATCT
CAAAATCT	Vigun07g127400	88	95	+	14.6667	2.18e-05	0.311	CAAAATCT
CAAAATCT	Vigun03g436200	88	95	+	14.6667	2.18e-05	0.311	CAAAATCT
CAAAATCT	Vigun09g257800	89	96	+	14.6667	2.18e-05	0.311	CAAAATCT
CAAAATCT	Vigun07g076600	89	96	+	14.6667	2.18e-05	0.311	CAAAATCT
CAAAATCT	Vigun10g073200	83	90	-	14.6667	2.18e-05	0.311	CAAAATCT
CAAAATCT	Vigun07g293700	90	97	+	14.6667	2.18e-05	0.311	CAAAATCT
CAAAATCT	Vigun08g122500	83	90	-	14.6667	2.18e-05	0.311	CAAAATCT
CAAAATCT	Vigun03g367300	83	90	-	14.6667	2.18e-05	0.311	CAAAATCT
CAAAATCT	Vigun09g152000	91	98	+	14.6667	2.18e-05	0.311	CAAAATCT
CAAAATCT	Vigun08g038500	92	99	+	14.6667	2.18e-05	0.311	CAAAATCT
CAAAATCT	Vigun02g118200	85	92	-	14.6667	2.18e-05	0.311	CAAAATCT
CAAAATCT	Vigun04g176200	92	99	+	14.6667	2.18e-05	0.311	CAAAATCT
CAAAATCT	Vigun09g015600	92	99	+	14.6667	2.18e-05	0.311	CAAAATCT
CAAAATCT	Vigun03g279100	93	100	+	14.6667	2.18e-05	0.311	CAAAATCT
CAAAATCT	Vigun01g079100	93	100	+	14.6667	2.18e-05	0.311	CAAAATCT
CAAAATCT	Vigun02g201000	87	94	-	14.6667	2.18e-05	0.311	CAAAATCT
CAAAATCT	Vigun04g082800	94	101	+	14.6667	2.18e-05	0.311	CAAAATCT
CAAAATCT	Vigun08g101100	88	95	-	14.6667	2.18e-05	0.311	CAAAATCT
CAAAATCT	Vigun08g043900	88	95	-	14.6667	2.18e-05	0.311	CAAAATCT
CAAAATCT	Vigun04g176500	95	102	+	14.6667	2.18e-05	0.311	CAAAATCT
CAAAATCT	Vigun02g105300	95	102	+	14.6667	2.18e-05	0.311	CAAAATCT
CAAAATCT	Vigun05g185200	95	102	+	14.6667	2.18e-05	0.311	CAAAATCT
CAAAATCT	Vigun02g088900	97	104	+	14.6667	2.18e-05	0.311	CAAAATCT
CAAAATCT	Vigun03g114300	97	104	+	14.6667	2.18e-05	0.311	CAAAATCT
CAAAATCT	Vigun01g107400	91	98	-	14.6667	2.18e-05	0.311	CAAAATCT
CAAAATCT	Vigun03g407700	91	98	-	14.6667	2.18e-05	0.311	CAAAATCT
CAAAATCT	Vigun02g051900	99	106	+	14.6667	2.18e-05	0.311	CAAAATCT
CAAAATCT	Vigun07g092600	92	99	-	14.6667	2.18e-05	0.311	CAAAATCT
CAAAATCT	Vigun08g041300	93	100	-	14.6667	2.18e-05	0.311	CAAAATCT
CAAAATCT	Vigun08g116500	100	107	+	14.6667	2.18e-05	0.311	CAAAATCT
CAAAATCT	Vigun09g277100	93	100	-	14.6667	2.18e-05	0.311	CAAAATCT
CAAAATCT	Vigun01g161400	93	100	-	14.6667	2.18e-05	0.311	CAAAATCT
CAAAATCT	Vigun11g144100	93	100	-	14.6667	2.18e-05	0.311	CAAAATCT
CAAAATCT	Vigun06g023500	100	107	+	14.6667	2.18e-05	0.311	CAAAATCT
CAAAATCT	Vigun07g108600	100	107	+	14.6667	2.18e-05	0.311	CAAAATCT
CAAAATCT	Vigun04g087800	101	108	+	14.6667	2.18e-05	0.311	CAAAATCT
CAAAATCT	Vigun04g157200	94	101	-	14.6667	2.18e-05	0.311	CAAAATCT
CAAAATCT	Vigun11g037300	94	101	-	14.6667	2.18e-05	0.311	CAAAATCT
CAAAATCT	Vigun05g041300	94	101	-	14.6667	2.18e-05	0.311	CAAAATCT
CAAAATCT	Vigun09g173000	101	108	+	14.6667	2.18e-05	0.311	CAAAATCT
CAAAATCT	Vigun09g096600	95	102	-	14.6667	2.18e-05	0.311	CAAAATCT
CAAAATCT	Vigun09g012000	102	109	+	14.6667	2.18e-05	0.311	CAAAATCT
CAAAATCT	Vigun02g104000	95	102	-	14.6667	2.18e-05	0.311	CAAAATCT
CAAAATCT	Vigun04g175300	103	110	+	14.6667	2.18e-05	0.311	CAAAATCT
CAAAATCT	Vigun08g174400	104	111	+	14.6667	2.18e-05	0.311	CAAAATCT
CAAAATCT	Vigun03g322300	97	104	-	14.6667	2.18e-05	0.311	CAAAATCT
CAAAATCT	Vigun11g194600	97	104	-	14.6667	2.18e-05	0.311	CAAAATCT
CAAAATCT	Vigun09g138600	104	111	+	14.6667	2.18e-05	0.311	CAAAATCT
CAAAATCT	Vigun10g070400	104	111	+	14.6667	2.18e-05	0.311	CAAAATCT
CAAAATCT	Vigun02g014800	97	104	-	14.6667	2.18e-05	0.311	CAAAATCT
CAAAATCT	Vigun08g122700	98	105	-	14.6667	2.18e-05	0.311	CAAAATCT
CAAAATCT	Vigun03g370400	105	112	+	14.6667	2.18e-05	0.311	CAAAATCT
CAAAATCT	Vigun04g030100	98	105	-	14.6667	2.18e-05	0.311	CAAAATCT
CAAAATCT	Vigun10g097800	98	105	-	14.6667	2.18e-05	0.311	CAAAATCT
CAAAATCT	Vigun08g058100	98	105	-	14.6667	2.18e-05	0.311	CAAAATCT
CAAAATCT	Vigun08g022800	99	106	-	14.6667	2.18e-05	0.311	CAAAATCT
CAAAATCT	Vigun04g047800	106	113	+	14.6667	2.18e-05	0.311	CAAAATCT
CAAAATCT	Vigun03g185700	100	107	-	14.6667	2.18e-05	0.311	CAAAATCT
CAAAATCT	Vigun02g016500	107	114	+	14.6667	2.18e-05	0.311	CAAAATCT
CAAAATCT	Vigun02g014700	100	107	-	14.6667	2.18e-05	0.311	CAAAATCT
CAAAATCT	Vigun01g023500	100	107	-	14.6667	2.18e-05	0.311	CAAAATCT
CAAAATCT	Vigun06g145300	107	114	+	14.6667	2.18e-05	0.311	CAAAATCT
CAAAATCT	Vigun05g271100	107	114	+	14.6667	2.18e-05	0.311	CAAAATCT
CAAAATCT	Vigun03g350900	108	115	+	14.6667	2.18e-05	0.311	CAAAATCT
CAAAATCT	Vigun02g009000	102	109	-	14.6667	2.18e-05	0.311	CAAAATCT
CAAAATCT	Vigun04g160400	102	109	-	14.6667	2.18e-05	0.311	CAAAATCT
CAAAATCT	Vigun08g199300	109	116	+	14.6667	2.18e-05	0.311	CAAAATCT
CAAAATCT	Vigun09g097200	102	109	-	14.6667	2.18e-05	0.311	CAAAATCT
CAAAATCT	Vigun09g103700	102	109	-	14.6667	2.18e-05	0.311	CAAAATCT
CAAAATCT	Vigun03g217500	102	109	-	14.6667	2.18e-05	0.311	CAAAATCT
CAAAATCT	Vigun03g420100	110	117	+	14.6667	2.18e-05	0.311	CAAAATCT
CAAAATCT	Vigun07g004100	110	117	+	14.6667	2.18e-05	0.311	CAAAATCT
CAAAATCT	Vigun03g227900	103	110	-	14.6667	2.18e-05	0.311	CAAAATCT
CAAAATCT	Vigun11g126400	111	118	+	14.6667	2.18e-05	0.311	CAAAATCT
CAAAATCT	Vigun01g133800	111	118	+	14.6667	2.18e-05	0.311	CAAAATCT
CAAAATCT	Vigun06g152600	104	111	-	14.6667	2.18e-05	0.311	CAAAATCT
CAAAATCT	Vigun08g187700	104	111	-	14.6667	2.18e-05	0.311	CAAAATCT
CAAAATCT	Vigun01g097000	111	118	+	14.6667	2.18e-05	0.311	CAAAATCT
CAAAATCT	Vigun09g028500	104	111	-	14.6667	2.18e-05	0.311	CAAAATCT
CAAAATCT	Vigun01g180000	104	111	-	14.6667	2.18e-05	0.311	CAAAATCT
CAAAATCT	Vigun03g435700	105	112	-	14.6667	2.18e-05	0.311	CAAAATCT
CAAAATCT	Vigun05g163800	105	112	-	14.6667	2.18e-05	0.311	CAAAATCT
CAAAATCT	Vigun02g182200	105	112	-	14.6667	2.18e-05	0.311	CAAAATCT
CAAAATCT	Vigun04g169700	105	112	-	14.6667	2.18e-05	0.311	CAAAATCT
CAAAATCT	Vigun09g236600	106	113	-	14.6667	2.18e-05	0.311	CAAAATCT
CAAAATCT	Vigun01g039900	113	120	+	14.6667	2.18e-05	0.311	CAAAATCT
CAAAATCT	Vigun05g069200	106	113	-	14.6667	2.18e-05	0.311	CAAAATCT
CAAAATCT	Vigun05g193100	114	121	+	14.6667	2.18e-05	0.311	CAAAATCT
CAAAATCT	Vigun08g160700	114	121	+	14.6667	2.18e-05	0.311	CAAAATCT
CAAAATCT	Vigun11g083000	114	121	+	14.6667	2.18e-05	0.311	CAAAATCT
CAAAATCT	Vigun04g071500	107	114	-	14.6667	2.18e-05	0.311	CAAAATCT
CAAAATCT	Vigun01g089800	107	114	-	14.6667	2.18e-05	0.311	CAAAATCT
CAAAATCT	Vigun11g083200	114	121	+	14.6667	2.18e-05	0.311	CAAAATCT
CAAAATCT	Vigun06g190100	114	121	+	14.6667	2.18e-05	0.311	CAAAATCT
CAAAATCT	Vigun08g150800	115	122	+	14.6667	2.18e-05	0.311	CAAAATCT
CAAAATCT	Vigun11g057400	115	122	+	14.6667	2.18e-05	0.311	CAAAATCT
CAAAATCT	Vigun01g060100	109	116	-	14.6667	2.18e-05	0.311	CAAAATCT
CAAAATCT	Vigun06g220600	116	123	+	14.6667	2.18e-05	0.311	CAAAATCT
CAAAATCT	Vigun11g194600	109	116	-	14.6667	2.18e-05	0.311	CAAAATCT
CAAAATCT	Vigun03g089900	116	123	+	14.6667	2.18e-05	0.311	CAAAATCT
CAAAATCT	Vigun07g179100	110	117	-	14.6667	2.18e-05	0.311	CAAAATCT
CAAAATCT	Vigun03g295500	110	117	-	14.6667	2.18e-05	0.311	CAAAATCT
CAAAATCT	Vigun08g158500	117	124	+	14.6667	2.18e-05	0.311	CAAAATCT
CAAAATCT	Vigun03g134300	111	118	-	14.6667	2.18e-05	0.311	CAAAATCT
CAAAATCT	Vigun01g058900	118	125	+	14.6667	2.18e-05	0.311	CAAAATCT
CAAAATCT	Vigun11g108300	118	125	+	14.6667	2.18e-05	0.311	CAAAATCT
CAAAATCT	Vigun07g240200	111	118	-	14.6667	2.18e-05	0.311	CAAAATCT
CAAAATCT	Vigun03g347700	112	119	-	14.6667	2.18e-05	0.311	CAAAATCT
CAAAATCT	Vigun10g115800	120	127	+	14.6667	2.18e-05	0.311	CAAAATCT
CAAAATCT	Vigun05g151400	120	127	+	14.6667	2.18e-05	0.311	CAAAATCT
CAAAATCT	Vigun02g030900	113	120	-	14.6667	2.18e-05	0.311	CAAAATCT
CAAAATCT	Vigun03g215600	114	121	-	14.6667	2.18e-05	0.311	CAAAATCT
CAAAATCT	Vigun04g136200	121	128	+	14.6667	2.18e-05	0.311	CAAAATCT
CAAAATCT	Vigun04g087600	122	129	+	14.6667	2.18e-05	0.311	CAAAATCT
CAAAATCT	Vigun01g089600	122	129	+	14.6667	2.18e-05	0.311	CAAAATCT
CAAAATCT	Vigun10g141600	115	122	-	14.6667	2.18e-05	0.311	CAAAATCT
CAAAATCT	Vigun01g091900	118	125	-	14.6667	2.18e-05	0.311	CAAAATCT
CAAAATCT	Vigun07g297400	119	126	-	14.6667	2.18e-05	0.311	CAAAATCT
CAAAATCT	Vigun02g100800	119	126	-	14.6667	2.18e-05	0.311	CAAAATCT
CAAAATCT	Vigun04g114700	119	126	-	14.6667	2.18e-05	0.311	CAAAATCT
CAAAATCT	Vigun03g091800	128	135	+	14.6667	2.18e-05	0.311	CAAAATCT
CAAAATCT	Vigun03g365700	122	129	-	14.6667	2.18e-05	0.311	CAAAATCT
CAAAATCT	Vigun09g178200	129	136	+	14.6667	2.18e-05	0.311	CAAAATCT
CAAAATCT	Vigun06g191900	129	136	+	14.6667	2.18e-05	0.311	CAAAATCT
CAAAATCT	Vigun08g194100	130	137	+	14.6667	2.18e-05	0.311	CAAAATCT
CAAAATCT	Vigun01g225300	130	137	+	14.6667	2.18e-05	0.311	CAAAATCT
CAAAATCT	Vigun03g277500	131	138	+	14.6667	2.18e-05	0.311	CAAAATCT
CAAAATCT	Vigun11g036100	124	131	-	14.6667	2.18e-05	0.311	CAAAATCT
CAAAATCT	Vigun07g143700	131	138	+	14.6667	2.18e-05	0.311	CAAAATCT
CAAAATCT	Vigun08g092600	124	131	-	14.6667	2.18e-05	0.311	CAAAATCT
CAAAATCT	Vigun11g172200	131	138	+	14.6667	2.18e-05	0.311	CAAAATCT
CAAAATCT	Vigun02g197900	132	139	+	14.6667	2.18e-05	0.311	CAAAATCT
CAAAATCT	Vigun10g006400	134	141	+	14.6667	2.18e-05	0.311	CAAAATCT
CAAAATCT	Vigun04g026800	127	134	-	14.6667	2.18e-05	0.311	CAAAATCT
CAAAATCT	Vigun01g114800	134	141	+	14.6667	2.18e-05	0.311	CAAAATCT
CAAAATCT	Vigun11g028700	135	142	+	14.6667	2.18e-05	0.311	CAAAATCT
CAAAATCT	Vigun04g008400	128	135	-	14.6667	2.18e-05	0.311	CAAAATCT
CAAAATCT	Vigun05g136400	128	135	-	14.6667	2.18e-05	0.311	CAAAATCT
CAAAATCT	Vigun08g000700	128	135	-	14.6667	2.18e-05	0.311	CAAAATCT
CAAAATCT	Vigun04g193500	128	135	-	14.6667	2.18e-05	0.311	CAAAATCT
CAAAATCT	Vigun01g128400	135	142	+	14.6667	2.18e-05	0.311	CAAAATCT
CAAAATCT	Vigun11g158000	128	135	-	14.6667	2.18e-05	0.311	CAAAATCT
CAAAATCT	Vigun06g148000	129	136	-	14.6667	2.18e-05	0.311	CAAAATCT
CAAAATCT	Vigun05g234700	137	144	+	14.6667	2.18e-05	0.311	CAAAATCT
CAAAATCT	Vigun01g242600	130	137	-	14.6667	2.18e-05	0.311	CAAAATCT
CAAAATCT	Vigun01g063300	137	144	+	14.6667	2.18e-05	0.311	CAAAATCT
CAAAATCT	Vigun05g196000	137	144	+	14.6667	2.18e-05	0.311	CAAAATCT
CAAAATCT	Vigun04g127700	137	144	+	14.6667	2.18e-05	0.311	CAAAATCT
CAAAATCT	Vigun03g039300	131	138	-	14.6667	2.18e-05	0.311	CAAAATCT
CAAAATCT	Vigun08g095700	138	145	+	14.6667	2.18e-05	0.311	CAAAATCT
CAAAATCT	Vigun06g161000	131	138	-	14.6667	2.18e-05	0.311	CAAAATCT
CAAAATCT	Vigun11g206200	131	138	-	14.6667	2.18e-05	0.311	CAAAATCT
CAAAATCT	Vigun08g092500	138	145	+	14.6667	2.18e-05	0.311	CAAAATCT
CAAAATCT	Vigun05g205000	131	138	-	14.6667	2.18e-05	0.311	CAAAATCT
CAAAATCT	Vigun07g036900	132	139	-	14.6667	2.18e-05	0.311	CAAAATCT
CAAAATCT	Vigun10g160300	132	139	-	14.6667	2.18e-05	0.311	CAAAATCT
CAAAATCT	Vigun08g193200	140	147	+	14.6667	2.18e-05	0.311	CAAAATCT
CAAAATCT	Vigun10g050700	140	147	+	14.6667	2.18e-05	0.311	CAAAATCT
CAAAATCT	Vigun02g011400	133	140	-	14.6667	2.18e-05	0.311	CAAAATCT
CAAAATCT	Vigun06g093400	133	140	-	14.6667	2.18e-05	0.311	CAAAATCT
CAAAATCT	Vigun05g059800	141	148	+	14.6667	2.18e-05	0.311	CAAAATCT
CAAAATCT	Vigun09g260800	141	148	+	14.6667	2.18e-05	0.311	CAAAATCT
CAAAATCT	Vigun01g248600	141	148	+	14.6667	2.18e-05	0.311	CAAAATCT
CAAAATCT	Vigun07g160300	134	141	-	14.6667	2.18e-05	0.311	CAAAATCT
CAAAATCT	Vigun05g024500	142	149	+	14.6667	2.18e-05	0.311	CAAAATCT
CAAAATCT	Vigun08g137600	142	149	+	14.6667	2.18e-05	0.311	CAAAATCT
CAAAATCT	Vigun11g125200	135	142	-	14.6667	2.18e-05	0.311	CAAAATCT
CAAAATCT	Vigun05g089200	143	150	+	14.6667	2.18e-05	0.311	CAAAATCT
CAAAATCT	Vigun01g190400	143	150	+	14.6667	2.18e-05	0.311	CAAAATCT
CAAAATCT	Vigun03g015800	143	150	+	14.6667	2.18e-05	0.311	CAAAATCT
CAAAATCT	Vigun05g287200	144	151	+	14.6667	2.18e-05	0.311	CAAAATCT
CAAAATCT	Vigun11g120700	144	151	+	14.6667	2.18e-05	0.311	CAAAATCT
CAAAATCT	Vigun08g190900	137	144	-	14.6667	2.18e-05	0.311	CAAAATCT
CAAAATCT	Vigun07g018600	144	151	+	14.6667	2.18e-05	0.311	CAAAATCT
CAAAATCT	Vigun06g180900	137	144	-	14.6667	2.18e-05	0.311	CAAAATCT
CAAAATCT	Vigun07g184300	138	145	-	14.6667	2.18e-05	0.311	CAAAATCT
CAAAATCT	Vigun05g226500	146	153	+	14.6667	2.18e-05	0.311	CAAAATCT
CAAAATCT	Vigun10g059500	146	153	+	14.6667	2.18e-05	0.311	CAAAATCT
CAAAATCT	Vigun11g166300	147	154	+	14.6667	2.18e-05	0.311	CAAAATCT
CAAAATCT	Vigun09g143000	140	147	-	14.6667	2.18e-05	0.311	CAAAATCT
CAAAATCT	Vigun09g169800	140	147	-	14.6667	2.18e-05	0.311	CAAAATCT
CAAAATCT	Vigun10g185900	140	147	-	14.6667	2.18e-05	0.311	CAAAATCT
CAAAATCT	Vigun02g191700	148	155	+	14.6667	2.18e-05	0.311	CAAAATCT
CAAAATCT	Vigun07g111900	142	149	-	14.6667	2.18e-05	0.311	CAAAATCT
CAAAATCT	Vigun01g246200	149	156	+	14.6667	2.18e-05	0.311	CAAAATCT
CAAAATCT	Vigun10g189400	149	156	+	14.6667	2.18e-05	0.311	CAAAATCT
CAAAATCT	Vigun11g123600	142	149	-	14.6667	2.18e-05	0.311	CAAAATCT
CAAAATCT	Vigun03g313600	142	149	-	14.6667	2.18e-05	0.311	CAAAATCT
CAAAATCT	Vigun04g084900	149	156	+	14.6667	2.18e-05	0.311	CAAAATCT
CAAAATCT	Vigun03g223000	143	150	-	14.6667	2.18e-05	0.311	CAAAATCT
CAAAATCT	Vigun11g152800	143	150	-	14.6667	2.18e-05	0.311	CAAAATCT
CAAAATCT	Vigun06g031100	143	150	-	14.6667	2.18e-05	0.311	CAAAATCT
CAAAATCT	Vigun04g115800	143	150	-	14.6667	2.18e-05	0.311	CAAAATCT
CAAAATCT	Vigun02g108700	143	150	-	14.6667	2.18e-05	0.311	CAAAATCT
CAAAATCT	Vigun01g046000	145	152	-	14.6667	2.18e-05	0.311	CAAAATCT
CAAAATCT	Vigun03g380100	152	159	+	14.6667	2.18e-05	0.311	CAAAATCT
CAAAATCT	Vigun07g034300	145	152	-	14.6667	2.18e-05	0.311	CAAAATCT
CAAAATCT	Vigun11g024000	146	153	-	14.6667	2.18e-05	0.311	CAAAATCT
CAAAATCT	Vigun09g060700	153	160	+	14.6667	2.18e-05	0.311	CAAAATCT
CAAAATCT	Vigun11g164700	146	153	-	14.6667	2.18e-05	0.311	CAAAATCT
CAAAATCT	Vigun09g195600	153	160	+	14.6667	2.18e-05	0.311	CAAAATCT
CAAAATCT	Vigun04g110800	146	153	-	14.6667	2.18e-05	0.311	CAAAATCT
CAAAATCT	Vigun08g164700	153	160	+	14.6667	2.18e-05	0.311	CAAAATCT
CAAAATCT	Vigun06g114800	153	160	+	14.6667	2.18e-05	0.311	CAAAATCT
CAAAATCT	Vigun08g028100	154	161	+	14.6667	2.18e-05	0.311	CAAAATCT
CAAAATCT	Vigun04g035600	147	154	-	14.6667	2.18e-05	0.311	CAAAATCT
CAAAATCT	Vigun02g062400	147	154	-	14.6667	2.18e-05	0.311	CAAAATCT
CAAAATCT	Vigun09g015500	147	154	-	14.6667	2.18e-05	0.311	CAAAATCT
CAAAATCT	Vigun03g286400	148	155	-	14.6667	2.18e-05	0.311	CAAAATCT
CAAAATCT	Vigun05g279100	155	162	+	14.6667	2.18e-05	0.311	CAAAATCT
CAAAATCT	Vigun03g180100	155	162	+	14.6667	2.18e-05	0.311	CAAAATCT
CAAAATCT	Vigun02g113100	155	162	+	14.6667	2.18e-05	0.311	CAAAATCT
CAAAATCT	Vigun08g073300	149	156	-	14.6667	2.18e-05	0.311	CAAAATCT
CAAAATCT	Vigun02g010100	149	156	-	14.6667	2.18e-05	0.311	CAAAATCT
CAAAATCT	Vigun04g136500	157	164	+	14.6667	2.18e-05	0.311	CAAAATCT
CAAAATCT	Vigun07g254000	150	157	-	14.6667	2.18e-05	0.311	CAAAATCT
CAAAATCT	Vigun06g119600	157	164	+	14.6667	2.18e-05	0.311	CAAAATCT
CAAAATCT	Vigun02g085000	158	165	+	14.6667	2.18e-05	0.311	CAAAATCT
CAAAATCT	Vigun01g153300	151	158	-	14.6667	2.18e-05	0.311	CAAAATCT
CAAAATCT	Vigun06g179400	158	165	+	14.6667	2.18e-05	0.311	CAAAATCT
CAAAATCT	Vigun03g202500	158	165	+	14.6667	2.18e-05	0.311	CAAAATCT
CAAAATCT	Vigun10g099100	159	166	+	14.6667	2.18e-05	0.311	CAAAATCT
CAAAATCT	Vigun05g169600	159	166	+	14.6667	2.18e-05	0.311	CAAAATCT
CAAAATCT	Vigun08g178700	152	159	-	14.6667	2.18e-05	0.311	CAAAATCT
CAAAATCT	Vigun04g064000	159	166	+	14.6667	2.18e-05	0.311	CAAAATCT
CAAAATCT	Vigun03g048800	159	166	+	14.6667	2.18e-05	0.311	CAAAATCT
CAAAATCT	Vigun03g420400	160	167	+	14.6667	2.18e-05	0.311	CAAAATCT
CAAAATCT	Vigun02g013100	153	160	-	14.6667	2.18e-05	0.311	CAAAATCT
CAAAATCT	Vigun01g175100	153	160	-	14.6667	2.18e-05	0.311	CAAAATCT
CAAAATCT	Vigun06g058300	154	161	-	14.6667	2.18e-05	0.311	CAAAATCT
CAAAATCT	Vigun02g118400	154	161	-	14.6667	2.18e-05	0.311	CAAAATCT
CAAAATCT	Vigun03g208900	162	169	+	14.6667	2.18e-05	0.311	CAAAATCT
CAAAATCT	Vigun01g137200	156	163	-	14.6667	2.18e-05	0.311	CAAAATCT
CAAAATCT	Vigun10g106500	156	163	-	14.6667	2.18e-05	0.311	CAAAATCT
CAAAATCT	Vigun08g107500	164	171	+	14.6667	2.18e-05	0.311	CAAAATCT
CAAAATCT	Vigun06g132700	165	172	+	14.6667	2.18e-05	0.311	CAAAATCT
CAAAATCT	Vigun06g076200	158	165	-	14.6667	2.18e-05	0.311	CAAAATCT
CAAAATCT	Vigun08g211000	165	172	+	14.6667	2.18e-05	0.311	CAAAATCT
CAAAATCT	Vigun03g402200	158	165	-	14.6667	2.18e-05	0.311	CAAAATCT
CAAAATCT	Vigun06g126100	159	166	-	14.6667	2.18e-05	0.311	CAAAATCT
CAAAATCT	Vigun09g172500	159	166	-	14.6667	2.18e-05	0.311	CAAAATCT
CAAAATCT	Vigun11g201300	159	166	-	14.6667	2.18e-05	0.311	CAAAATCT
CAAAATCT	Vigun05g017600	166	173	+	14.6667	2.18e-05	0.311	CAAAATCT
CAAAATCT	Vigun11g195200	166	173	+	14.6667	2.18e-05	0.311	CAAAATCT
CAAAATCT	Vigun04g135100	166	173	+	14.6667	2.18e-05	0.311	CAAAATCT
CAAAATCT	Vigun10g196200	166	173	+	14.6667	2.18e-05	0.311	CAAAATCT
CAAAATCT	Vigun03g012300	160	167	-	14.6667	2.18e-05	0.311	CAAAATCT
CAAAATCT	Vigun03g109300	160	167	-	14.6667	2.18e-05	0.311	CAAAATCT
CAAAATCT	Vigun11g076500	167	174	+	14.6667	2.18e-05	0.311	CAAAATCT
CAAAATCT	Vigun04g025900	160	167	-	14.6667	2.18e-05	0.311	CAAAATCT
CAAAATCT	Vigun04g148100	161	168	-	14.6667	2.18e-05	0.311	CAAAATCT
CAAAATCT	Vigun07g034800	161	168	-	14.6667	2.18e-05	0.311	CAAAATCT
CAAAATCT	Vigun09g215700	168	175	+	14.6667	2.18e-05	0.311	CAAAATCT
CAAAATCT	Vigun05g294800	168	175	+	14.6667	2.18e-05	0.311	CAAAATCT
CAAAATCT	Vigun05g114200	168	175	+	14.6667	2.18e-05	0.311	CAAAATCT
CAAAATCT	Vigun06g177300	162	169	-	14.6667	2.18e-05	0.311	CAAAATCT
CAAAATCT	Vigun09g173000	162	169	-	14.6667	2.18e-05	0.311	CAAAATCT
CAAAATCT	Vigun02g153000	163	170	-	14.6667	2.18e-05	0.311	CAAAATCT
CAAAATCT	Vigun06g029400	163	170	-	14.6667	2.18e-05	0.311	CAAAATCT
CAAAATCT	Vigun11g016300	164	171	-	14.6667	2.18e-05	0.311	CAAAATCT
CAAAATCT	Vigun07g231700	165	172	-	14.6667	2.18e-05	0.311	CAAAATCT
CAAAATCT	Vigun03g298700	165	172	-	14.6667	2.18e-05	0.311	CAAAATCT
CAAAATCT	Vigun07g150300	172	179	+	14.6667	2.18e-05	0.311	CAAAATCT
CAAAATCT	Vigun02g081900	166	173	-	14.6667	2.18e-05	0.311	CAAAATCT
CAAAATCT	Vigun05g150800	167	174	-	14.6667	2.18e-05	0.311	CAAAATCT
CAAAATCT	Vigun09g128700	167	174	-	14.6667	2.18e-05	0.311	CAAAATCT
CAAAATCT	Vigun04g104200	174	181	+	14.6667	2.18e-05	0.311	CAAAATCT
CAAAATCT	Vigun01g104300	174	181	+	14.6667	2.18e-05	0.311	CAAAATCT
CAAAATCT	Vigun09g047000	168	175	-	14.6667	2.18e-05	0.311	CAAAATCT
CAAAATCT	Vigun01g149000	175	182	+	14.6667	2.18e-05	0.311	CAAAATCT
CAAAATCT	Vigun10g106800	175	182	+	14.6667	2.18e-05	0.311	CAAAATCT
CAAAATCT	Vigun03g224900	168	175	-	14.6667	2.18e-05	0.311	CAAAATCT
CAAAATCT	Vigun08g052500	176	183	+	14.6667	2.18e-05	0.311	CAAAATCT
CAAAATCT	Vigun06g114900	169	176	-	14.6667	2.18e-05	0.311	CAAAATCT
CAAAATCT	Vigun11g224300	176	183	+	14.6667	2.18e-05	0.311	CAAAATCT
CAAAATCT	Vigun03g091400	169	176	-	14.6667	2.18e-05	0.311	CAAAATCT
CAAAATCT	Vigun03g311700	170	177	-	14.6667	2.18e-05	0.311	CAAAATCT
CAAAATCT	Vigun07g175400	170	177	-	14.6667	2.18e-05	0.311	CAAAATCT
CAAAATCT	Vigun06g154300	170	177	-	14.6667	2.18e-05	0.311	CAAAATCT
CAAAATCT	Vigun09g198200	177	184	+	14.6667	2.18e-05	0.311	CAAAATCT
CAAAATCT	Vigun09g256000	178	185	+	14.6667	2.18e-05	0.311	CAAAATCT
CAAAATCT	Vigun09g050400	172	179	-	14.6667	2.18e-05	0.311	CAAAATCT
CAAAATCT	Vigun05g264600	172	179	-	14.6667	2.18e-05	0.311	CAAAATCT
CAAAATCT	Vigun10g124600	172	179	-	14.6667	2.18e-05	0.311	CAAAATCT
CAAAATCT	Vigun09g109200	180	187	+	14.6667	2.18e-05	0.311	CAAAATCT
CAAAATCT	Vigun09g158400	180	187	+	14.6667	2.18e-05	0.311	CAAAATCT
CAAAATCT	Vigun04g070600	173	180	-	14.6667	2.18e-05	0.311	CAAAATCT
CAAAATCT	Vigun03g219300	181	188	+	14.6667	2.18e-05	0.311	CAAAATCT
CAAAATCT	Vigun03g193100	174	181	-	14.6667	2.18e-05	0.311	CAAAATCT
CAAAATCT	Vigun11g056100	174	181	-	14.6667	2.18e-05	0.311	CAAAATCT
CAAAATCT	Vigun06g155600	174	181	-	14.6667	2.18e-05	0.311	CAAAATCT
CAAAATCT	Vigun03g086300	182	189	+	14.6667	2.18e-05	0.311	CAAAATCT
CAAAATCT	Vigun10g131200	175	182	-	14.6667	2.18e-05	0.311	CAAAATCT
CAAAATCT	Vigun05g188500	182	189	+	14.6667	2.18e-05	0.311	CAAAATCT
CAAAATCT	Vigun02g199300	175	182	-	14.6667	2.18e-05	0.311	CAAAATCT
CAAAATCT	Vigun03g322000	176	183	-	14.6667	2.18e-05	0.311	CAAAATCT
CAAAATCT	Vigun11g030000	183	190	+	14.6667	2.18e-05	0.311	CAAAATCT
CAAAATCT	Vigun03g287900	183	190	+	14.6667	2.18e-05	0.311	CAAAATCT
CAAAATCT	Vigun09g082000	176	183	-	14.6667	2.18e-05	0.311	CAAAATCT
CAAAATCT	Vigun06g138500	178	185	-	14.6667	2.18e-05	0.311	CAAAATCT
CAAAATCT	Vigun08g056900	185	192	+	14.6667	2.18e-05	0.311	CAAAATCT
CAAAATCT	Vigun09g200000	178	185	-	14.6667	2.18e-05	0.311	CAAAATCT
CAAAATCT	Vigun10g122700	178	185	-	14.6667	2.18e-05	0.311	CAAAATCT
CAAAATCT	Vigun11g007300	178	185	-	14.6667	2.18e-05	0.311	CAAAATCT
CAAAATCT	Vigun02g106100	178	185	-	14.6667	2.18e-05	0.311	CAAAATCT
CAAAATCT	Vigun09g062900	186	193	+	14.6667	2.18e-05	0.311	CAAAATCT
CAAAATCT	Vigun08g162700	186	193	+	14.6667	2.18e-05	0.311	CAAAATCT
CAAAATCT	Vigun06g183900	180	187	-	14.6667	2.18e-05	0.311	CAAAATCT
CAAAATCT	Vigun03g133000	180	187	-	14.6667	2.18e-05	0.311	CAAAATCT
CAAAATCT	Vigun01g176400	180	187	-	14.6667	2.18e-05	0.311	CAAAATCT
CAAAATCT	Vigun09g010900	180	187	-	14.6667	2.18e-05	0.311	CAAAATCT
CAAAATCT	Vigun09g026700	180	187	-	14.6667	2.18e-05	0.311	CAAAATCT
CAAAATCT	Vigun08g068100	181	188	-	14.6667	2.18e-05	0.311	CAAAATCT
CAAAATCT	Vigun05g032700	188	195	+	14.6667	2.18e-05	0.311	CAAAATCT
CAAAATCT	Vigun06g206000	188	195	+	14.6667	2.18e-05	0.311	CAAAATCT
CAAAATCT	Vigun10g009900	188	195	+	14.6667	2.18e-05	0.311	CAAAATCT
CAAAATCT	Vigun11g000700	182	189	-	14.6667	2.18e-05	0.311	CAAAATCT
CAAAATCT	Vigun11g026900	182	189	-	14.6667	2.18e-05	0.311	CAAAATCT
CAAAATCT	Vigun01g219300	183	190	-	14.6667	2.18e-05	0.311	CAAAATCT
CAAAATCT	Vigun03g132200	183	190	-	14.6667	2.18e-05	0.311	CAAAATCT
CAAAATCT	Vigun04g056800	183	190	-	14.6667	2.18e-05	0.311	CAAAATCT
CAAAATCT	Vigun09g232900	190	197	+	14.6667	2.18e-05	0.311	CAAAATCT
CAAAATCT	Vigun10g177100	190	197	+	14.6667	2.18e-05	0.311	CAAAATCT
CAAAATCT	Vigun09g015800	184	191	-	14.6667	2.18e-05	0.311	CAAAATCT
CAAAATCT	Vigun06g094700	184	191	-	14.6667	2.18e-05	0.311	CAAAATCT
CAAAATCT	Vigun01g082600	185	192	-	14.6667	2.18e-05	0.311	CAAAATCT
CAAAATCT	Vigun03g175000	185	192	-	14.6667	2.18e-05	0.311	CAAAATCT
CAAAATCT	Vigun11g059100	186	193	-	14.6667	2.18e-05	0.311	CAAAATCT
CAAAATCT	Vigun07g061100	187	194	-	14.6667	2.18e-05	0.311	CAAAATCT
CAAAATCT	Vigun07g035500	194	201	+	14.6667	2.18e-05	0.311	CAAAATCT
CAAAATCT	Vigun02g143400	194	201	+	14.6667	2.18e-05	0.311	CAAAATCT
CAAAATCT	Vigun07g208900	194	201	+	14.6667	2.18e-05	0.311	CAAAATCT
CAAAATCT	Vigun05g059700	194	201	+	14.6667	2.18e-05	0.311	CAAAATCT
CAAAATCT	Vigun02g082100	188	195	-	14.6667	2.18e-05	0.311	CAAAATCT
CAAAATCT	Vigun05g197900	188	195	-	14.6667	2.18e-05	0.311	CAAAATCT
CAAAATCT	Vigun01g251600	195	202	+	14.6667	2.18e-05	0.311	CAAAATCT
CAAAATCT	Vigun07g149800	188	195	-	14.6667	2.18e-05	0.311	CAAAATCT
CAAAATCT	Vigun11g054300	195	202	+	14.6667	2.18e-05	0.311	CAAAATCT
CAAAATCT	Vigun09g228800	195	202	+	14.6667	2.18e-05	0.311	CAAAATCT
CAAAATCT	Vigun04g095200	188	195	-	14.6667	2.18e-05	0.311	CAAAATCT
CAAAATCT	Vigun02g162500	188	195	-	14.6667	2.18e-05	0.311	CAAAATCT
CAAAATCT	Vigun07g107800	196	203	+	14.6667	2.18e-05	0.311	CAAAATCT
CAAAATCT	Vigun09g118700	196	203	+	14.6667	2.18e-05	0.311	CAAAATCT
CAAAATCT	Vigun08g180500	190	197	-	14.6667	2.18e-05	0.311	CAAAATCT
CAAAATCT	Vigun03g022600	190	197	-	14.6667	2.18e-05	0.311	CAAAATCT
CAAAATCT	Vigun04g173800	197	204	+	14.6667	2.18e-05	0.311	CAAAATCT
CAAAATCT	Vigun02g032700	190	197	-	14.6667	2.18e-05	0.311	CAAAATCT
CAAAATCT	Vigun03g047300	191	198	-	14.6667	2.18e-05	0.311	CAAAATCT
CAAAATCT	Vigun03g166600	192	199	-	14.6667	2.18e-05	0.311	CAAAATCT
CAAAATCT	Vigun10g183100	192	199	-	14.6667	2.18e-05	0.311	CAAAATCT
CAAAATCT	Vigun01g238300	193	200	-	14.6667	2.18e-05	0.311	CAAAATCT
CAAAATCT	Vigun04g096500	200	207	+	14.6667	2.18e-05	0.311	CAAAATCT
CAAAATCT	Vigun11g160100	200	207	+	14.6667	2.18e-05	0.311	CAAAATCT
CAAAATCT	Vigun03g180300	200	207	+	14.6667	2.18e-05	0.311	CAAAATCT
CAAAATCT	Vigun08g224200	193	200	-	14.6667	2.18e-05	0.311	CAAAATCT
CAAAATCT	Vigun02g094400	194	201	-	14.6667	2.18e-05	0.311	CAAAATCT
CAAAATCT	Vigun08g017800	194	201	-	14.6667	2.18e-05	0.311	CAAAATCT
CAAAATCT	Vigun05g100600	194	201	-	14.6667	2.18e-05	0.311	CAAAATCT
CAAAATCT	Vigun08g218300	195	202	-	14.6667	2.18e-05	0.311	CAAAATCT
CAAAATCT	Vigun02g033300	196	203	-	14.6667	2.18e-05	0.311	CAAAATCT
CAAAATCT	Vigun05g130900	203	210	+	14.6667	2.18e-05	0.311	CAAAATCT
CAAAATCT	Vigun06g009800	196	203	-	14.6667	2.18e-05	0.311	CAAAATCT
CAAAATCT	Vigun03g097700	203	210	+	14.6667	2.18e-05	0.311	CAAAATCT
CAAAATCT	Vigun03g059000	196	203	-	14.6667	2.18e-05	0.311	CAAAATCT
CAAAATCT	Vigun01g125800	204	211	+	14.6667	2.18e-05	0.311	CAAAATCT
CAAAATCT	Vigun06g017700	204	211	+	14.6667	2.18e-05	0.311	CAAAATCT
CAAAATCT	Vigun05g053400	198	205	-	14.6667	2.18e-05	0.311	CAAAATCT
CAAAATCT	Vigun10g054800	199	206	-	14.6667	2.18e-05	0.311	CAAAATCT
CAAAATCT	Vigun09g173300	199	206	-	14.6667	2.18e-05	0.311	CAAAATCT
CAAAATCT	Vigun01g117700	206	213	+	14.6667	2.18e-05	0.311	CAAAATCT
CAAAATCT	Vigun02g095900	200	207	-	14.6667	2.18e-05	0.311	CAAAATCT
CAAAATCT	Vigun10g133600	208	215	+	14.6667	2.18e-05	0.311	CAAAATCT
CAAAATCT	Vigun08g053300	201	208	-	14.6667	2.18e-05	0.311	CAAAATCT
CAAAATCT	Vigun04g034700	202	209	-	14.6667	2.18e-05	0.311	CAAAATCT
CAAAATCT	Vigun05g288000	209	216	+	14.6667	2.18e-05	0.311	CAAAATCT
CAAAATCT	Vigun05g071500	209	216	+	14.6667	2.18e-05	0.311	CAAAATCT
CAAAATCT	Vigun03g363900	210	217	+	14.6667	2.18e-05	0.311	CAAAATCT
CAAAATCT	Vigun01g046900	210	217	+	14.6667	2.18e-05	0.311	CAAAATCT
CAAAATCT	Vigun02g110000	204	211	-	14.6667	2.18e-05	0.311	CAAAATCT
CAAAATCT	Vigun09g182400	204	211	-	14.6667	2.18e-05	0.311	CAAAATCT
CAAAATCT	Vigun06g131400	204	211	-	14.6667	2.18e-05	0.311	CAAAATCT
CAAAATCT	Vigun06g024400	211	218	+	14.6667	2.18e-05	0.311	CAAAATCT
CAAAATCT	Vigun04g013500	212	219	+	14.6667	2.18e-05	0.311	CAAAATCT
CAAAATCT	Vigun11g144300	205	212	-	14.6667	2.18e-05	0.311	CAAAATCT
CAAAATCT	Vigun09g248900	212	219	+	14.6667	2.18e-05	0.311	CAAAATCT
CAAAATCT	Vigun10g076200	213	220	+	14.6667	2.18e-05	0.311	CAAAATCT
CAAAATCT	Vigun07g215300	206	213	-	14.6667	2.18e-05	0.311	CAAAATCT
CAAAATCT	Vigun02g072500	206	213	-	14.6667	2.18e-05	0.311	CAAAATCT
CAAAATCT	Vigun05g212300	207	214	-	14.6667	2.18e-05	0.311	CAAAATCT
CAAAATCT	Vigun01g232900	207	214	-	14.6667	2.18e-05	0.311	CAAAATCT
CAAAATCT	Vigun04g040100	215	222	+	14.6667	2.18e-05	0.311	CAAAATCT
CAAAATCT	Vigun10g015700	215	222	+	14.6667	2.18e-05	0.311	CAAAATCT
CAAAATCT	Vigun06g010900	215	222	+	14.6667	2.18e-05	0.311	CAAAATCT
CAAAATCT	Vigun09g054100	209	216	-	14.6667	2.18e-05	0.311	CAAAATCT
CAAAATCT	Vigun06g157300	209	216	-	14.6667	2.18e-05	0.311	CAAAATCT
CAAAATCT	Vigun06g057900	209	216	-	14.6667	2.18e-05	0.311	CAAAATCT
CAAAATCT	Vigun02g033500	210	217	-	14.6667	2.18e-05	0.311	CAAAATCT
CAAAATCT	Vigun03g344800	217	224	+	14.6667	2.18e-05	0.311	CAAAATCT
CAAAATCT	Vigun07g296900	218	225	+	14.6667	2.18e-05	0.311	CAAAATCT
CAAAATCT	Vigun09g013500	211	218	-	14.6667	2.18e-05	0.311	CAAAATCT
CAAAATCT	Vigun03g086200	211	218	-	14.6667	2.18e-05	0.311	CAAAATCT
CAAAATCT	Vigun09g119500	211	218	-	14.6667	2.18e-05	0.311	CAAAATCT
CAAAATCT	Vigun11g079200	212	219	-	14.6667	2.18e-05	0.311	CAAAATCT
CAAAATCT	Vigun02g033400	212	219	-	14.6667	2.18e-05	0.311	CAAAATCT
CAAAATCT	Vigun04g078200	219	226	+	14.6667	2.18e-05	0.311	CAAAATCT
CAAAATCT	Vigun07g138500	220	227	+	14.6667	2.18e-05	0.311	CAAAATCT
CAAAATCT	Vigun03g439800	213	220	-	14.6667	2.18e-05	0.311	CAAAATCT
CAAAATCT	Vigun06g204300	214	221	-	14.6667	2.18e-05	0.311	CAAAATCT
CAAAATCT	Vigun03g174200	221	228	+	14.6667	2.18e-05	0.311	CAAAATCT
CAAAATCT	Vigun04g054900	221	228	+	14.6667	2.18e-05	0.311	CAAAATCT
CAAAATCT	Vigun09g094900	214	221	-	14.6667	2.18e-05	0.311	CAAAATCT
CAAAATCT	Vigun06g184000	222	229	+	14.6667	2.18e-05	0.311	CAAAATCT
CAAAATCT	Vigun05g020600	222	229	+	14.6667	2.18e-05	0.311	CAAAATCT
CAAAATCT	Vigun02g096600	215	222	-	14.6667	2.18e-05	0.311	CAAAATCT
CAAAATCT	Vigun09g150700	223	230	+	14.6667	2.18e-05	0.311	CAAAATCT
CAAAATCT	Vigun06g171300	216	223	-	14.6667	2.18e-05	0.311	CAAAATCT
CAAAATCT	Vigun01g228700	217	224	-	14.6667	2.18e-05	0.311	CAAAATCT
CAAAATCT	Vigun09g150100	217	224	-	14.6667	2.18e-05	0.311	CAAAATCT
CAAAATCT	Vigun08g012900	217	224	-	14.6667	2.18e-05	0.311	CAAAATCT
CAAAATCT	Vigun01g232300	224	231	+	14.6667	2.18e-05	0.311	CAAAATCT
CAAAATCT	Vigun01g036500	224	231	+	14.6667	2.18e-05	0.311	CAAAATCT
CAAAATCT	Vigun03g399500	225	232	+	14.6667	2.18e-05	0.311	CAAAATCT
CAAAATCT	Vigun06g099400	225	232	+	14.6667	2.18e-05	0.311	CAAAATCT
CAAAATCT	Vigun01g030500	218	225	-	14.6667	2.18e-05	0.311	CAAAATCT
CAAAATCT	Vigun11g187600	218	225	-	14.6667	2.18e-05	0.311	CAAAATCT
CAAAATCT	Vigun04g159400	226	233	+	14.6667	2.18e-05	0.311	CAAAATCT
CAAAATCT	Vigun09g150300	226	233	+	14.6667	2.18e-05	0.311	CAAAATCT
CAAAATCT	Vigun03g416800	220	227	-	14.6667	2.18e-05	0.311	CAAAATCT
CAAAATCT	Vigun05g110300	220	227	-	14.6667	2.18e-05	0.311	CAAAATCT
CAAAATCT	Vigun05g088300	227	234	+	14.6667	2.18e-05	0.311	CAAAATCT
CAAAATCT	Vigun11g039100	228	235	+	14.6667	2.18e-05	0.311	CAAAATCT
CAAAATCT	Vigun03g222000	229	236	+	14.6667	2.18e-05	0.311	CAAAATCT
CAAAATCT	Vigun03g260000	229	236	+	14.6667	2.18e-05	0.311	CAAAATCT
CAAAATCT	Vigun07g104400	222	229	-	14.6667	2.18e-05	0.311	CAAAATCT
CAAAATCT	Vigun05g289100	229	236	+	14.6667	2.18e-05	0.311	CAAAATCT
CAAAATCT	Vigun05g047900	222	229	-	14.6667	2.18e-05	0.311	CAAAATCT
CAAAATCT	Vigun07g127600	222	229	-	14.6667	2.18e-05	0.311	CAAAATCT
CAAAATCT	Vigun03g108900	230	237	+	14.6667	2.18e-05	0.311	CAAAATCT
CAAAATCT	Vigun06g151800	223	230	-	14.6667	2.18e-05	0.311	CAAAATCT
CAAAATCT	Vigun09g035400	230	237	+	14.6667	2.18e-05	0.311	CAAAATCT
CAAAATCT	Vigun05g010500	223	230	-	14.6667	2.18e-05	0.311	CAAAATCT
CAAAATCT	Vigun05g230200	230	237	+	14.6667	2.18e-05	0.311	CAAAATCT
CAAAATCT	Vigun07g034100	224	231	-	14.6667	2.18e-05	0.311	CAAAATCT
CAAAATCT	Vigun10g171300	231	238	+	14.6667	2.18e-05	0.311	CAAAATCT
CAAAATCT	Vigun04g137200	231	238	+	14.6667	2.18e-05	0.311	CAAAATCT
CAAAATCT	Vigun02g052900	232	239	+	14.6667	2.18e-05	0.311	CAAAATCT
CAAAATCT	Vigun07g150300	225	232	-	14.6667	2.18e-05	0.311	CAAAATCT
CAAAATCT	Vigun04g179700	225	232	-	14.6667	2.18e-05	0.311	CAAAATCT
CAAAATCT	Vigun04g040200	232	239	+	14.6667	2.18e-05	0.311	CAAAATCT
CAAAATCT	Vigun05g273100	232	239	+	14.6667	2.18e-05	0.311	CAAAATCT
CAAAATCT	Vigun05g002500	225	232	-	14.6667	2.18e-05	0.311	CAAAATCT
CAAAATCT	Vigun05g086200	233	240	+	14.6667	2.18e-05	0.311	CAAAATCT
CAAAATCT	Vigun05g083200	226	233	-	14.6667	2.18e-05	0.311	CAAAATCT
CAAAATCT	Vigun05g268300	233	240	+	14.6667	2.18e-05	0.311	CAAAATCT
CAAAATCT	Vigun11g181600	233	240	+	14.6667	2.18e-05	0.311	CAAAATCT
CAAAATCT	Vigun11g152200	234	241	+	14.6667	2.18e-05	0.311	CAAAATCT
CAAAATCT	Vigun07g182400	227	234	-	14.6667	2.18e-05	0.311	CAAAATCT
CAAAATCT	Vigun07g037600	228	235	-	14.6667	2.18e-05	0.311	CAAAATCT
CAAAATCT	Vigun06g143600	235	242	+	14.6667	2.18e-05	0.311	CAAAATCT
CAAAATCT	Vigun11g170600	229	236	-	14.6667	2.18e-05	0.311	CAAAATCT
CAAAATCT	Vigun11g164000	236	243	+	14.6667	2.18e-05	0.311	CAAAATCT
CAAAATCT	Vigun01g139900	236	243	+	14.6667	2.18e-05	0.311	CAAAATCT
CAAAATCT	Vigun03g276500	236	243	+	14.6667	2.18e-05	0.311	CAAAATCT
CAAAATCT	Vigun10g127600	229	236	-	14.6667	2.18e-05	0.311	CAAAATCT
CAAAATCT	Vigun07g267100	229	236	-	14.6667	2.18e-05	0.311	CAAAATCT
CAAAATCT	Vigun04g131000	230	237	-	14.6667	2.18e-05	0.311	CAAAATCT
CAAAATCT	Vigun04g076500	230	237	-	14.6667	2.18e-05	0.311	CAAAATCT
CAAAATCT	Vigun03g430600	238	245	+	14.6667	2.18e-05	0.311	CAAAATCT
CAAAATCT	Vigun07g216700	238	245	+	14.6667	2.18e-05	0.311	CAAAATCT
CAAAATCT	Vigun05g191000	231	238	-	14.6667	2.18e-05	0.311	CAAAATCT
CAAAATCT	Vigun02g197200	232	239	-	14.6667	2.18e-05	0.311	CAAAATCT
CAAAATCT	Vigun02g096500	232	239	-	14.6667	2.18e-05	0.311	CAAAATCT
CAAAATCT	Vigun09g002300	239	246	+	14.6667	2.18e-05	0.311	CAAAATCT
CAAAATCT	Vigun10g191100	239	246	+	14.6667	2.18e-05	0.311	CAAAATCT
CAAAATCT	Vigun02g042400	232	239	-	14.6667	2.18e-05	0.311	CAAAATCT
CAAAATCT	Vigun03g172700	232	239	-	14.6667	2.18e-05	0.311	CAAAATCT
CAAAATCT	Vigun01g232800	240	247	+	14.6667	2.18e-05	0.311	CAAAATCT
CAAAATCT	Vigun10g015200	234	241	-	14.6667	2.18e-05	0.311	CAAAATCT
CAAAATCT	Vigun08g074600	241	248	+	14.6667	2.18e-05	0.311	CAAAATCT
CAAAATCT	Vigun10g090400	235	242	-	14.6667	2.18e-05	0.311	CAAAATCT
CAAAATCT	Vigun11g186700	242	249	+	14.6667	2.18e-05	0.311	CAAAATCT
CAAAATCT	Vigun05g271700	235	242	-	14.6667	2.18e-05	0.311	CAAAATCT
CAAAATCT	Vigun11g136800	235	242	-	14.6667	2.18e-05	0.311	CAAAATCT
CAAAATCT	Vigun02g127300	235	242	-	14.6667	2.18e-05	0.311	CAAAATCT
CAAAATCT	Vigun09g175900	243	250	+	14.6667	2.18e-05	0.311	CAAAATCT
CAAAATCT	Vigun05g238200	236	243	-	14.6667	2.18e-05	0.311	CAAAATCT
CAAAATCT	Vigun07g189200	243	250	+	14.6667	2.18e-05	0.311	CAAAATCT
CAAAATCT	Vigun04g130200	236	243	-	14.6667	2.18e-05	0.311	CAAAATCT
CAAAATCT	Vigun03g197900	236	243	-	14.6667	2.18e-05	0.311	CAAAATCT
CAAAATCT	Vigun07g256800	237	244	-	14.6667	2.18e-05	0.311	CAAAATCT
CAAAATCT	Vigun07g293800	237	244	-	14.6667	2.18e-05	0.311	CAAAATCT
CAAAATCT	Vigun09g094500	237	244	-	14.6667	2.18e-05	0.311	CAAAATCT
CAAAATCT	Vigun09g039000	244	251	+	14.6667	2.18e-05	0.311	CAAAATCT
CAAAATCT	Vigun01g078500	238	245	-	14.6667	2.18e-05	0.311	CAAAATCT
CAAAATCT	Vigun11g020200	238	245	-	14.6667	2.18e-05	0.311	CAAAATCT
CAAAATCT	Vigun01g040600	238	245	-	14.6667	2.18e-05	0.311	CAAAATCT
CAAAATCT	Vigun08g066200	238	245	-	14.6667	2.18e-05	0.311	CAAAATCT
CAAAATCT	Vigun06g067300	245	252	+	14.6667	2.18e-05	0.311	CAAAATCT
CAAAATCT	Vigun11g040300	239	246	-	14.6667	2.18e-05	0.311	CAAAATCT
CAAAATCT	Vigun03g142300	239	246	-	14.6667	2.18e-05	0.311	CAAAATCT
CAAAATCT	Vigun04g047800	239	246	-	14.6667	2.18e-05	0.311	CAAAATCT
CAAAATCT	Vigun07g120000	246	253	+	14.6667	2.18e-05	0.311	CAAAATCT
CAAAATCT	Vigun06g045300	239	246	-	14.6667	2.18e-05	0.311	CAAAATCT
CAAAATCT	Vigun05g044500	246	253	+	14.6667	2.18e-05	0.311	CAAAATCT
CAAAATCT	Vigun03g202500	247	254	+	14.6667	2.18e-05	0.311	CAAAATCT
CAAAATCT	Vigun11g168900	240	247	-	14.6667	2.18e-05	0.311	CAAAATCT
CAAAATCT	Vigun10g140800	247	254	+	14.6667	2.18e-05	0.311	CAAAATCT
CAAAATCT	Vigun03g172100	240	247	-	14.6667	2.18e-05	0.311	CAAAATCT
CAAAATCT	Vigun10g134500	248	255	+	14.6667	2.18e-05	0.311	CAAAATCT
CAAAATCT	Vigun03g444700	241	248	-	14.6667	2.18e-05	0.311	CAAAATCT
CAAAATCT	Vigun01g091300	249	256	+	14.6667	2.18e-05	0.311	CAAAATCT
CAAAATCT	Vigun06g107800	242	249	-	14.6667	2.18e-05	0.311	CAAAATCT
CAAAATCT	Vigun06g008000	249	256	+	14.6667	2.18e-05	0.311	CAAAATCT
CAAAATCT	Vigun05g120500	249	256	+	14.6667	2.18e-05	0.311	CAAAATCT
CAAAATCT	Vigun04g133200	249	256	+	14.6667	2.18e-05	0.311	CAAAATCT
CAAAATCT	Vigun07g144700	250	257	+	14.6667	2.18e-05	0.311	CAAAATCT
CAAAATCT	Vigun05g000200	243	250	-	14.6667	2.18e-05	0.311	CAAAATCT
CAAAATCT	Vigun11g099500	250	257	+	14.6667	2.18e-05	0.311	CAAAATCT
CAAAATCT	Vigun03g058700	243	250	-	14.6667	2.18e-05	0.311	CAAAATCT
CAAAATCT	Vigun05g217000	251	258	+	14.6667	2.18e-05	0.311	CAAAATCT
CAAAATCT	Vigun05g056000	244	251	-	14.6667	2.18e-05	0.311	CAAAATCT
CAAAATCT	Vigun06g226800	244	251	-	14.6667	2.18e-05	0.311	CAAAATCT
CAAAATCT	Vigun09g044000	244	251	-	14.6667	2.18e-05	0.311	CAAAATCT
CAAAATCT	Vigun05g115400	244	251	-	14.6667	2.18e-05	0.311	CAAAATCT
CAAAATCT	Vigun04g084500	245	252	-	14.6667	2.18e-05	0.311	CAAAATCT
CAAAATCT	Vigun02g175900	246	253	-	14.6667	2.18e-05	0.311	CAAAATCT
CAAAATCT	Vigun03g383700	246	253	-	14.6667	2.18e-05	0.311	CAAAATCT
CAAAATCT	Vigun01g028700	254	261	+	14.6667	2.18e-05	0.311	CAAAATCT
CAAAATCT	Vigun10g078600	247	254	-	14.6667	2.18e-05	0.311	CAAAATCT
CAAAATCT	Vigun03g431100	254	261	+	14.6667	2.18e-05	0.311	CAAAATCT
CAAAATCT	Vigun05g287200	255	262	+	14.6667	2.18e-05	0.311	CAAAATCT
CAAAATCT	Vigun08g144300	248	255	-	14.6667	2.18e-05	0.311	CAAAATCT
CAAAATCT	Vigun03g260900	248	255	-	14.6667	2.18e-05	0.311	CAAAATCT
CAAAATCT	Vigun06g036100	249	256	-	14.6667	2.18e-05	0.311	CAAAATCT
CAAAATCT	Vigun07g073600	256	263	+	14.6667	2.18e-05	0.311	CAAAATCT
CAAAATCT	Vigun04g002400	249	256	-	14.6667	2.18e-05	0.311	CAAAATCT
CAAAATCT	Vigun11g034800	256	263	+	14.6667	2.18e-05	0.311	CAAAATCT
CAAAATCT	Vigun06g046300	249	256	-	14.6667	2.18e-05	0.311	CAAAATCT
CAAAATCT	Vigun06g052500	249	256	-	14.6667	2.18e-05	0.311	CAAAATCT
CAAAATCT	Vigun04g135600	258	265	+	14.6667	2.18e-05	0.311	CAAAATCT
CAAAATCT	Vigun03g422200	251	258	-	14.6667	2.18e-05	0.311	CAAAATCT
CAAAATCT	Vigun03g208900	251	258	-	14.6667	2.18e-05	0.311	CAAAATCT
CAAAATCT	Vigun08g088700	258	265	+	14.6667	2.18e-05	0.311	CAAAATCT
CAAAATCT	Vigun11g053900	252	259	-	14.6667	2.18e-05	0.311	CAAAATCT
CAAAATCT	Vigun09g055400	259	266	+	14.6667	2.18e-05	0.311	CAAAATCT
CAAAATCT	Vigun02g143900	253	260	-	14.6667	2.18e-05	0.311	CAAAATCT
CAAAATCT	Vigun04g079400	253	260	-	14.6667	2.18e-05	0.311	CAAAATCT
CAAAATCT	Vigun07g071600	253	260	-	14.6667	2.18e-05	0.311	CAAAATCT
CAAAATCT	Vigun11g053300	260	267	+	14.6667	2.18e-05	0.311	CAAAATCT
CAAAATCT	Vigun02g159800	261	268	+	14.6667	2.18e-05	0.311	CAAAATCT
CAAAATCT	Vigun02g057000	261	268	+	14.6667	2.18e-05	0.311	CAAAATCT
CAAAATCT	Vigun03g404500	254	261	-	14.6667	2.18e-05	0.311	CAAAATCT
CAAAATCT	Vigun04g179500	262	269	+	14.6667	2.18e-05	0.311	CAAAATCT
CAAAATCT	Vigun03g050500	262	269	+	14.6667	2.18e-05	0.311	CAAAATCT
CAAAATCT	Vigun09g005800	262	269	+	14.6667	2.18e-05	0.311	CAAAATCT
CAAAATCT	Vigun10g053000	256	263	-	14.6667	2.18e-05	0.311	CAAAATCT
CAAAATCT	Vigun04g036400	263	270	+	14.6667	2.18e-05	0.311	CAAAATCT
CAAAATCT	Vigun11g223500	263	270	+	14.6667	2.18e-05	0.311	CAAAATCT
CAAAATCT	Vigun02g186100	263	270	+	14.6667	2.18e-05	0.311	CAAAATCT
CAAAATCT	Vigun09g142900	263	270	+	14.6667	2.18e-05	0.311	CAAAATCT
CAAAATCT	Vigun08g178000	256	263	-	14.6667	2.18e-05	0.311	CAAAATCT
CAAAATCT	Vigun11g127900	263	270	+	14.6667	2.18e-05	0.311	CAAAATCT
CAAAATCT	Vigun03g280600	257	264	-	14.6667	2.18e-05	0.311	CAAAATCT
CAAAATCT	Vigun09g234400	257	264	-	14.6667	2.18e-05	0.311	CAAAATCT
CAAAATCT	Vigun11g072300	264	271	+	14.6667	2.18e-05	0.311	CAAAATCT
CAAAATCT	Vigun03g291300	264	271	+	14.6667	2.18e-05	0.311	CAAAATCT
CAAAATCT	Vigun07g007300	264	271	+	14.6667	2.18e-05	0.311	CAAAATCT
CAAAATCT	Vigun07g112000	257	264	-	14.6667	2.18e-05	0.311	CAAAATCT
CAAAATCT	Vigun10g153000	257	264	-	14.6667	2.18e-05	0.311	CAAAATCT
CAAAATCT	Vigun08g088100	258	265	-	14.6667	2.18e-05	0.311	CAAAATCT
CAAAATCT	Vigun03g148500	265	272	+	14.6667	2.18e-05	0.311	CAAAATCT
CAAAATCT	Vigun07g055600	265	272	+	14.6667	2.18e-05	0.311	CAAAATCT
CAAAATCT	Vigun11g079300	258	265	-	14.6667	2.18e-05	0.311	CAAAATCT
CAAAATCT	Vigun07g193700	258	265	-	14.6667	2.18e-05	0.311	CAAAATCT
CAAAATCT	Vigun08g206800	265	272	+	14.6667	2.18e-05	0.311	CAAAATCT
CAAAATCT	Vigun10g007900	266	273	+	14.6667	2.18e-05	0.311	CAAAATCT
CAAAATCT	Vigun06g205100	266	273	+	14.6667	2.18e-05	0.311	CAAAATCT
CAAAATCT	Vigun11g036700	259	266	-	14.6667	2.18e-05	0.311	CAAAATCT
CAAAATCT	Vigun11g038800	266	273	+	14.6667	2.18e-05	0.311	CAAAATCT
CAAAATCT	Vigun05g304100	266	273	+	14.6667	2.18e-05	0.311	CAAAATCT
CAAAATCT	Vigun03g014900	266	273	+	14.6667	2.18e-05	0.311	CAAAATCT
CAAAATCT	Vigun07g151700	260	267	-	14.6667	2.18e-05	0.311	CAAAATCT
CAAAATCT	Vigun10g116000	260	267	-	14.6667	2.18e-05	0.311	CAAAATCT
CAAAATCT	Vigun10g121300	260	267	-	14.6667	2.18e-05	0.311	CAAAATCT
CAAAATCT	Vigun01g163600	260	267	-	14.6667	2.18e-05	0.311	CAAAATCT
CAAAATCT	Vigun03g444800	260	267	-	14.6667	2.18e-05	0.311	CAAAATCT
CAAAATCT	Vigun11g123000	261	268	-	14.6667	2.18e-05	0.311	CAAAATCT
CAAAATCT	Vigun10g171500	261	268	-	14.6667	2.18e-05	0.311	CAAAATCT
CAAAATCT	Vigun09g270500	268	275	+	14.6667	2.18e-05	0.311	CAAAATCT
CAAAATCT	Vigun05g168900	262	269	-	14.6667	2.18e-05	0.311	CAAAATCT
CAAAATCT	Vigun06g237100	262	269	-	14.6667	2.18e-05	0.311	CAAAATCT
CAAAATCT	Vigun05g125600	262	269	-	14.6667	2.18e-05	0.311	CAAAATCT
CAAAATCT	Vigun07g042100	270	277	+	14.6667	2.18e-05	0.311	CAAAATCT
CAAAATCT	Vigun11g059900	270	277	+	14.6667	2.18e-05	0.311	CAAAATCT
CAAAATCT	Vigun02g114200	264	271	-	14.6667	2.18e-05	0.311	CAAAATCT
CAAAATCT	Vigun10g146000	271	278	+	14.6667	2.18e-05	0.311	CAAAATCT
CAAAATCT	Vigun01g117700	271	278	+	14.6667	2.18e-05	0.311	CAAAATCT
CAAAATCT	Vigun08g081200	265	272	-	14.6667	2.18e-05	0.311	CAAAATCT
CAAAATCT	Vigun01g157900	265	272	-	14.6667	2.18e-05	0.311	CAAAATCT
CAAAATCT	Vigun06g185000	272	279	+	14.6667	2.18e-05	0.311	CAAAATCT
CAAAATCT	Vigun02g133700	265	272	-	14.6667	2.18e-05	0.311	CAAAATCT
CAAAATCT	Vigun08g014600	265	272	-	14.6667	2.18e-05	0.311	CAAAATCT
CAAAATCT	Vigun10g026200	266	273	-	14.6667	2.18e-05	0.311	CAAAATCT
CAAAATCT	Vigun04g016500	266	273	-	14.6667	2.18e-05	0.311	CAAAATCT
CAAAATCT	Vigun03g185500	273	280	+	14.6667	2.18e-05	0.311	CAAAATCT
CAAAATCT	Vigun04g081000	266	273	-	14.6667	2.18e-05	0.311	CAAAATCT
CAAAATCT	Vigun01g051200	273	280	+	14.6667	2.18e-05	0.311	CAAAATCT
CAAAATCT	Vigun03g345700	274	281	+	14.6667	2.18e-05	0.311	CAAAATCT
CAAAATCT	Vigun03g271300	274	281	+	14.6667	2.18e-05	0.311	CAAAATCT
CAAAATCT	Vigun02g165300	267	274	-	14.6667	2.18e-05	0.311	CAAAATCT
CAAAATCT	Vigun10g088400	274	281	+	14.6667	2.18e-05	0.311	CAAAATCT
CAAAATCT	Vigun03g099900	267	274	-	14.6667	2.18e-05	0.311	CAAAATCT
CAAAATCT	Vigun10g026100	267	274	-	14.6667	2.18e-05	0.311	CAAAATCT
CAAAATCT	Vigun05g046000	275	282	+	14.6667	2.18e-05	0.311	CAAAATCT
CAAAATCT	Vigun11g060000	268	275	-	14.6667	2.18e-05	0.311	CAAAATCT
CAAAATCT	Vigun11g188600	268	275	-	14.6667	2.18e-05	0.311	CAAAATCT
CAAAATCT	Vigun03g071500	268	275	-	14.6667	2.18e-05	0.311	CAAAATCT
CAAAATCT	Vigun10g140400	269	276	-	14.6667	2.18e-05	0.311	CAAAATCT
CAAAATCT	Vigun07g022800	276	283	+	14.6667	2.18e-05	0.311	CAAAATCT
CAAAATCT	Vigun05g243500	277	284	+	14.6667	2.18e-05	0.311	CAAAATCT
CAAAATCT	Vigun04g032100	270	277	-	14.6667	2.18e-05	0.311	CAAAATCT
CAAAATCT	Vigun05g197500	270	277	-	14.6667	2.18e-05	0.311	CAAAATCT
CAAAATCT	Vigun06g004800	271	278	-	14.6667	2.18e-05	0.311	CAAAATCT
CAAAATCT	Vigun08g162700	279	286	+	14.6667	2.18e-05	0.311	CAAAATCT
CAAAATCT	Vigun05g149400	272	279	-	14.6667	2.18e-05	0.311	CAAAATCT
CAAAATCT	Vigun09g008800	272	279	-	14.6667	2.18e-05	0.311	CAAAATCT
CAAAATCT	Vigun05g149300	279	286	+	14.6667	2.18e-05	0.311	CAAAATCT
CAAAATCT	Vigun05g150200	273	280	-	14.6667	2.18e-05	0.311	CAAAATCT
CAAAATCT	Vigun11g167400	273	280	-	14.6667	2.18e-05	0.311	CAAAATCT
CAAAATCT	Vigun09g262100	273	280	-	14.6667	2.18e-05	0.311	CAAAATCT
CAAAATCT	Vigun10g162500	273	280	-	14.6667	2.18e-05	0.311	CAAAATCT
CAAAATCT	Vigun05g181100	280	287	+	14.6667	2.18e-05	0.311	CAAAATCT
CAAAATCT	Vigun11g010600	273	280	-	14.6667	2.18e-05	0.311	CAAAATCT
CAAAATCT	Vigun06g009800	274	281	-	14.6667	2.18e-05	0.311	CAAAATCT
CAAAATCT	Vigun07g001200	281	288	+	14.6667	2.18e-05	0.311	CAAAATCT
CAAAATCT	Vigun11g193900	275	282	-	14.6667	2.18e-05	0.311	CAAAATCT
CAAAATCT	Vigun06g153300	282	289	+	14.6667	2.18e-05	0.311	CAAAATCT
CAAAATCT	Vigun04g027200	282	289	+	14.6667	2.18e-05	0.311	CAAAATCT
CAAAATCT	Vigun04g192100	282	289	+	14.6667	2.18e-05	0.311	CAAAATCT
CAAAATCT	Vigun07g118400	276	283	-	14.6667	2.18e-05	0.311	CAAAATCT
CAAAATCT	Vigun03g364200	276	283	-	14.6667	2.18e-05	0.311	CAAAATCT
CAAAATCT	Vigun06g024200	276	283	-	14.6667	2.18e-05	0.311	CAAAATCT
CAAAATCT	Vigun04g190200	283	290	+	14.6667	2.18e-05	0.311	CAAAATCT
CAAAATCT	Vigun03g270100	284	291	+	14.6667	2.18e-05	0.311	CAAAATCT
CAAAATCT	Vigun04g173000	277	284	-	14.6667	2.18e-05	0.311	CAAAATCT
CAAAATCT	Vigun09g142700	285	292	+	14.6667	2.18e-05	0.311	CAAAATCT
CAAAATCT	Vigun11g088100	278	285	-	14.6667	2.18e-05	0.311	CAAAATCT
CAAAATCT	Vigun03g044100	278	285	-	14.6667	2.18e-05	0.311	CAAAATCT
CAAAATCT	Vigun07g056100	278	285	-	14.6667	2.18e-05	0.311	CAAAATCT
CAAAATCT	Vigun10g134800	278	285	-	14.6667	2.18e-05	0.311	CAAAATCT
CAAAATCT	Vigun03g297900	285	292	+	14.6667	2.18e-05	0.311	CAAAATCT
CAAAATCT	Vigun03g181100	286	293	+	14.6667	2.18e-05	0.311	CAAAATCT
CAAAATCT	Vigun01g185100	279	286	-	14.6667	2.18e-05	0.311	CAAAATCT
CAAAATCT	Vigun10g030300	286	293	+	14.6667	2.18e-05	0.311	CAAAATCT
CAAAATCT	Vigun04g188600	286	293	+	14.6667	2.18e-05	0.311	CAAAATCT
CAAAATCT	Vigun05g191400	279	286	-	14.6667	2.18e-05	0.311	CAAAATCT
CAAAATCT	Vigun03g381800	287	294	+	14.6667	2.18e-05	0.311	CAAAATCT
CAAAATCT	Vigun08g118700	287	294	+	14.6667	2.18e-05	0.311	CAAAATCT
CAAAATCT	Vigun05g119200	287	294	+	14.6667	2.18e-05	0.311	CAAAATCT
CAAAATCT	Vigun05g038400	281	288	-	14.6667	2.18e-05	0.311	CAAAATCT
CAAAATCT	Vigun11g167500	281	288	-	14.6667	2.18e-05	0.311	CAAAATCT
CAAAATCT	Vigun01g148300	281	288	-	14.6667	2.18e-05	0.311	CAAAATCT
CAAAATCT	Vigun07g093000	281	288	-	14.6667	2.18e-05	0.311	CAAAATCT
CAAAATCT	Vigun08g097100	282	289	-	14.6667	2.18e-05	0.311	CAAAATCT
CAAAATCT	Vigun07g097900	282	289	-	14.6667	2.18e-05	0.311	CAAAATCT
CAAAATCT	Vigun07g122800	282	289	-	14.6667	2.18e-05	0.311	CAAAATCT
CAAAATCT	Vigun02g052200	282	289	-	14.6667	2.18e-05	0.311	CAAAATCT
CAAAATCT	Vigun01g189100	283	290	-	14.6667	2.18e-05	0.311	CAAAATCT
CAAAATCT	Vigun06g095400	283	290	-	14.6667	2.18e-05	0.311	CAAAATCT
CAAAATCT	Vigun07g216000	283	290	-	14.6667	2.18e-05	0.311	CAAAATCT
CAAAATCT	Vigun11g202200	283	290	-	14.6667	2.18e-05	0.311	CAAAATCT
CAAAATCT	Vigun01g018300	290	297	+	14.6667	2.18e-05	0.311	CAAAATCT
CAAAATCT	Vigun03g341300	283	290	-	14.6667	2.18e-05	0.311	CAAAATCT
CAAAATCT	Vigun01g054800	284	291	-	14.6667	2.18e-05	0.311	CAAAATCT
CAAAATCT	Vigun02g113000	291	298	+	14.6667	2.18e-05	0.311	CAAAATCT
CAAAATCT	Vigun04g152300	291	298	+	14.6667	2.18e-05	0.311	CAAAATCT
CAAAATCT	Vigun06g172100	293	300	+	14.6667	2.18e-05	0.311	CAAAATCT
CAAAATCT	Vigun04g012300	286	293	-	14.6667	2.18e-05	0.311	CAAAATCT
CAAAATCT	Vigun10g120300	286	293	-	14.6667	2.18e-05	0.311	CAAAATCT
CAAAATCT	Vigun03g242500	293	300	+	14.6667	2.18e-05	0.311	CAAAATCT
CAAAATCT	Vigun04g066700	286	293	-	14.6667	2.18e-05	0.311	CAAAATCT
CAAAATCT	Vigun03g108400	293	300	+	14.6667	2.18e-05	0.311	CAAAATCT
CAAAATCT	Vigun05g077000	293	300	+	14.6667	2.18e-05	0.311	CAAAATCT
CAAAATCT	Vigun03g048300	294	301	+	14.6667	2.18e-05	0.311	CAAAATCT
CAAAATCT	Vigun03g398100	294	301	+	14.6667	2.18e-05	0.311	CAAAATCT
CAAAATCT	Vigun08g209600	287	294	-	14.6667	2.18e-05	0.311	CAAAATCT
CAAAATCT	Vigun04g203900	287	294	-	14.6667	2.18e-05	0.311	CAAAATCT
CAAAATCT	Vigun01g093800	287	294	-	14.6667	2.18e-05	0.311	CAAAATCT
CAAAATCT	Vigun05g263500	294	301	+	14.6667	2.18e-05	0.311	CAAAATCT
CAAAATCT	Vigun07g280700	288	295	-	14.6667	2.18e-05	0.311	CAAAATCT
CAAAATCT	Vigun10g168700	288	295	-	14.6667	2.18e-05	0.311	CAAAATCT
CAAAATCT	Vigun01g247600	296	303	+	14.6667	2.18e-05	0.311	CAAAATCT
CAAAATCT	Vigun11g009100	297	304	+	14.6667	2.18e-05	0.311	CAAAATCT
CAAAATCT	Vigun02g104500	291	298	-	14.6667	2.18e-05	0.311	CAAAATCT
CAAAATCT	Vigun05g216500	292	299	-	14.6667	2.18e-05	0.311	CAAAATCT
CAAAATCT	Vigun03g405000	299	306	+	14.6667	2.18e-05	0.311	CAAAATCT
CAAAATCT	Vigun05g121300	300	307	+	14.6667	2.18e-05	0.311	CAAAATCT
CAAAATCT	Vigun07g294100	300	307	+	14.6667	2.18e-05	0.311	CAAAATCT
CAAAATCT	Vigun08g203500	293	300	-	14.6667	2.18e-05	0.311	CAAAATCT
CAAAATCT	Vigun09g165300	293	300	-	14.6667	2.18e-05	0.311	CAAAATCT
CAAAATCT	Vigun08g071000	300	307	+	14.6667	2.18e-05	0.311	CAAAATCT
CAAAATCT	Vigun01g014500	301	308	+	14.6667	2.18e-05	0.311	CAAAATCT
CAAAATCT	Vigun06g060700	294	301	-	14.6667	2.18e-05	0.311	CAAAATCT
CAAAATCT	Vigun01g137800	294	301	-	14.6667	2.18e-05	0.311	CAAAATCT
CAAAATCT	Vigun01g221300	294	301	-	14.6667	2.18e-05	0.311	CAAAATCT
CAAAATCT	Vigun08g118700	301	308	+	14.6667	2.18e-05	0.311	CAAAATCT
CAAAATCT	Vigun04g175200	295	302	-	14.6667	2.18e-05	0.311	CAAAATCT
CAAAATCT	Vigun04g056600	302	309	+	14.6667	2.18e-05	0.311	CAAAATCT
CAAAATCT	Vigun02g153700	295	302	-	14.6667	2.18e-05	0.311	CAAAATCT
CAAAATCT	Vigun11g129700	295	302	-	14.6667	2.18e-05	0.311	CAAAATCT
CAAAATCT	Vigun01g053400	302	309	+	14.6667	2.18e-05	0.311	CAAAATCT
CAAAATCT	Vigun01g170900	303	310	+	14.6667	2.18e-05	0.311	CAAAATCT
CAAAATCT	Vigun07g055600	303	310	+	14.6667	2.18e-05	0.311	CAAAATCT
CAAAATCT	Vigun06g041000	303	310	+	14.6667	2.18e-05	0.311	CAAAATCT
CAAAATCT	Vigun07g292000	297	304	-	14.6667	2.18e-05	0.311	CAAAATCT
CAAAATCT	Vigun06g143600	297	304	-	14.6667	2.18e-05	0.311	CAAAATCT
CAAAATCT	Vigun03g032600	298	305	-	14.6667	2.18e-05	0.311	CAAAATCT
CAAAATCT	Vigun03g074300	306	313	+	14.6667	2.18e-05	0.311	CAAAATCT
CAAAATCT	Vigun01g121200	299	306	-	14.6667	2.18e-05	0.311	CAAAATCT
CAAAATCT	Vigun10g174400	306	313	+	14.6667	2.18e-05	0.311	CAAAATCT
CAAAATCT	Vigun07g096800	306	313	+	14.6667	2.18e-05	0.311	CAAAATCT
CAAAATCT	Vigun09g185800	299	306	-	14.6667	2.18e-05	0.311	CAAAATCT
CAAAATCT	Vigun03g023800	307	314	+	14.6667	2.18e-05	0.311	CAAAATCT
CAAAATCT	Vigun05g142100	307	314	+	14.6667	2.18e-05	0.311	CAAAATCT
CAAAATCT	Vigun07g139300	307	314	+	14.6667	2.18e-05	0.311	CAAAATCT
CAAAATCT	Vigun07g113000	307	314	+	14.6667	2.18e-05	0.311	CAAAATCT
CAAAATCT	Vigun08g220600	301	308	-	14.6667	2.18e-05	0.311	CAAAATCT
CAAAATCT	Vigun09g051400	309	316	+	14.6667	2.18e-05	0.311	CAAAATCT
CAAAATCT	Vigun09g006300	309	316	+	14.6667	2.18e-05	0.311	CAAAATCT
CAAAATCT	Vigun10g043500	303	310	-	14.6667	2.18e-05	0.311	CAAAATCT
CAAAATCT	Vigun04g154500	311	318	+	14.6667	2.18e-05	0.311	CAAAATCT
CAAAATCT	Vigun09g060400	304	311	-	14.6667	2.18e-05	0.311	CAAAATCT
CAAAATCT	Vigun05g175300	312	319	+	14.6667	2.18e-05	0.311	CAAAATCT
CAAAATCT	Vigun05g051400	312	319	+	14.6667	2.18e-05	0.311	CAAAATCT
CAAAATCT	Vigun05g076000	305	312	-	14.6667	2.18e-05	0.311	CAAAATCT
CAAAATCT	Vigun03g164800	306	313	-	14.6667	2.18e-05	0.311	CAAAATCT
CAAAATCT	Vigun07g262500	306	313	-	14.6667	2.18e-05	0.311	CAAAATCT
CAAAATCT	Vigun09g044000	306	313	-	14.6667	2.18e-05	0.311	CAAAATCT
CAAAATCT	Vigun07g229600	314	321	+	14.6667	2.18e-05	0.311	CAAAATCT
CAAAATCT	Vigun05g155600	308	315	-	14.6667	2.18e-05	0.311	CAAAATCT
CAAAATCT	Vigun11g117200	316	323	+	14.6667	2.18e-05	0.311	CAAAATCT
CAAAATCT	Vigun03g201200	316	323	+	14.6667	2.18e-05	0.311	CAAAATCT
CAAAATCT	Vigun05g142500	316	323	+	14.6667	2.18e-05	0.311	CAAAATCT
CAAAATCT	Vigun07g150300	317	324	+	14.6667	2.18e-05	0.311	CAAAATCT
CAAAATCT	Vigun05g210700	311	318	-	14.6667	2.18e-05	0.311	CAAAATCT
CAAAATCT	Vigun01g060800	311	318	-	14.6667	2.18e-05	0.311	CAAAATCT
CAAAATCT	Vigun07g057300	311	318	-	14.6667	2.18e-05	0.311	CAAAATCT
CAAAATCT	Vigun05g054800	318	325	+	14.6667	2.18e-05	0.311	CAAAATCT
CAAAATCT	Vigun02g066300	318	325	+	14.6667	2.18e-05	0.311	CAAAATCT
CAAAATCT	Vigun09g036100	311	318	-	14.6667	2.18e-05	0.311	CAAAATCT
CAAAATCT	Vigun09g035500	319	326	+	14.6667	2.18e-05	0.311	CAAAATCT
CAAAATCT	Vigun09g161400	312	319	-	14.6667	2.18e-05	0.311	CAAAATCT
CAAAATCT	Vigun07g253200	312	319	-	14.6667	2.18e-05	0.311	CAAAATCT
CAAAATCT	Vigun03g188500	313	320	-	14.6667	2.18e-05	0.311	CAAAATCT
CAAAATCT	Vigun01g177900	314	321	-	14.6667	2.18e-05	0.311	CAAAATCT
CAAAATCT	Vigun11g022200	314	321	-	14.6667	2.18e-05	0.311	CAAAATCT
CAAAATCT	Vigun05g205900	322	329	+	14.6667	2.18e-05	0.311	CAAAATCT
CAAAATCT	Vigun07g066700	315	322	-	14.6667	2.18e-05	0.311	CAAAATCT
CAAAATCT	Vigun02g084400	315	322	-	14.6667	2.18e-05	0.311	CAAAATCT
CAAAATCT	Vigun11g010600	316	323	-	14.6667	2.18e-05	0.311	CAAAATCT
CAAAATCT	Vigun04g156600	323	330	+	14.6667	2.18e-05	0.311	CAAAATCT
CAAAATCT	Vigun05g216600	316	323	-	14.6667	2.18e-05	0.311	CAAAATCT
CAAAATCT	Vigun06g078600	316	323	-	14.6667	2.18e-05	0.311	CAAAATCT
CAAAATCT	Vigun11g078500	323	330	+	14.6667	2.18e-05	0.311	CAAAATCT
CAAAATCT	Vigun08g018600	316	323	-	14.6667	2.18e-05	0.311	CAAAATCT
CAAAATCT	Vigun09g070700	317	324	-	14.6667	2.18e-05	0.311	CAAAATCT
CAAAATCT	Vigun02g121500	317	324	-	14.6667	2.18e-05	0.311	CAAAATCT
CAAAATCT	Vigun08g209700	324	331	+	14.6667	2.18e-05	0.311	CAAAATCT
CAAAATCT	Vigun03g213100	317	324	-	14.6667	2.18e-05	0.311	CAAAATCT
CAAAATCT	Vigun03g213000	317	324	-	14.6667	2.18e-05	0.311	CAAAATCT
CAAAATCT	Vigun05g126900	318	325	-	14.6667	2.18e-05	0.311	CAAAATCT
CAAAATCT	Vigun04g200700	325	332	+	14.6667	2.18e-05	0.311	CAAAATCT
CAAAATCT	Vigun11g170200	325	332	+	14.6667	2.18e-05	0.311	CAAAATCT
CAAAATCT	Vigun07g043000	326	333	+	14.6667	2.18e-05	0.311	CAAAATCT
CAAAATCT	Vigun03g282600	326	333	+	14.6667	2.18e-05	0.311	CAAAATCT
CAAAATCT	Vigun10g008800	326	333	+	14.6667	2.18e-05	0.311	CAAAATCT
CAAAATCT	Vigun03g128200	326	333	+	14.6667	2.18e-05	0.311	CAAAATCT
CAAAATCT	Vigun01g084200	327	334	+	14.6667	2.18e-05	0.311	CAAAATCT
CAAAATCT	Vigun03g414200	327	334	+	14.6667	2.18e-05	0.311	CAAAATCT
CAAAATCT	Vigun05g283800	321	328	-	14.6667	2.18e-05	0.311	CAAAATCT
CAAAATCT	Vigun08g113100	328	335	+	14.6667	2.18e-05	0.311	CAAAATCT
CAAAATCT	Vigun04g150700	328	335	+	14.6667	2.18e-05	0.311	CAAAATCT
CAAAATCT	Vigun04g037300	321	328	-	14.6667	2.18e-05	0.311	CAAAATCT
CAAAATCT	Vigun01g244100	322	329	-	14.6667	2.18e-05	0.311	CAAAATCT
CAAAATCT	Vigun08g179400	322	329	-	14.6667	2.18e-05	0.311	CAAAATCT
CAAAATCT	Vigun03g228800	329	336	+	14.6667	2.18e-05	0.311	CAAAATCT
CAAAATCT	Vigun11g179800	329	336	+	14.6667	2.18e-05	0.311	CAAAATCT
CAAAATCT	Vigun07g265000	330	337	+	14.6667	2.18e-05	0.311	CAAAATCT
CAAAATCT	Vigun06g054900	323	330	-	14.6667	2.18e-05	0.311	CAAAATCT
CAAAATCT	Vigun01g004500	323	330	-	14.6667	2.18e-05	0.311	CAAAATCT
CAAAATCT	Vigun05g191300	331	338	+	14.6667	2.18e-05	0.311	CAAAATCT
CAAAATCT	Vigun07g120000	331	338	+	14.6667	2.18e-05	0.311	CAAAATCT
CAAAATCT	Vigun03g444400	324	331	-	14.6667	2.18e-05	0.311	CAAAATCT
CAAAATCT	Vigun07g040400	331	338	+	14.6667	2.18e-05	0.311	CAAAATCT
CAAAATCT	Vigun06g234000	331	338	+	14.6667	2.18e-05	0.311	CAAAATCT
CAAAATCT	Vigun06g131600	324	331	-	14.6667	2.18e-05	0.311	CAAAATCT
CAAAATCT	Vigun01g218200	325	332	-	14.6667	2.18e-05	0.311	CAAAATCT
CAAAATCT	Vigun10g052900	332	339	+	14.6667	2.18e-05	0.311	CAAAATCT
CAAAATCT	Vigun05g127700	332	339	+	14.6667	2.18e-05	0.311	CAAAATCT
CAAAATCT	Vigun05g030500	333	340	+	14.6667	2.18e-05	0.311	CAAAATCT
CAAAATCT	Vigun08g213300	327	334	-	14.6667	2.18e-05	0.311	CAAAATCT
CAAAATCT	Vigun01g149400	327	334	-	14.6667	2.18e-05	0.311	CAAAATCT
CAAAATCT	Vigun11g086400	334	341	+	14.6667	2.18e-05	0.311	CAAAATCT
CAAAATCT	Vigun02g122600	334	341	+	14.6667	2.18e-05	0.311	CAAAATCT
CAAAATCT	Vigun10g179000	334	341	+	14.6667	2.18e-05	0.311	CAAAATCT
CAAAATCT	Vigun10g189100	327	334	-	14.6667	2.18e-05	0.311	CAAAATCT
CAAAATCT	Vigun08g191500	329	336	-	14.6667	2.18e-05	0.311	CAAAATCT
CAAAATCT	Vigun01g090000	336	343	+	14.6667	2.18e-05	0.311	CAAAATCT
CAAAATCT	Vigun10g030400	329	336	-	14.6667	2.18e-05	0.311	CAAAATCT
CAAAATCT	Vigun08g043100	337	344	+	14.6667	2.18e-05	0.311	CAAAATCT
CAAAATCT	Vigun07g093800	337	344	+	14.6667	2.18e-05	0.311	CAAAATCT
CAAAATCT	Vigun03g308800	337	344	+	14.6667	2.18e-05	0.311	CAAAATCT
CAAAATCT	Vigun11g097600	330	337	-	14.6667	2.18e-05	0.311	CAAAATCT
CAAAATCT	Vigun06g078500	337	344	+	14.6667	2.18e-05	0.311	CAAAATCT
CAAAATCT	Vigun11g134500	338	345	+	14.6667	2.18e-05	0.311	CAAAATCT
CAAAATCT	Vigun06g086000	338	345	+	14.6667	2.18e-05	0.311	CAAAATCT
CAAAATCT	Vigun01g113900	332	339	-	14.6667	2.18e-05	0.311	CAAAATCT
CAAAATCT	Vigun01g029900	332	339	-	14.6667	2.18e-05	0.311	CAAAATCT
CAAAATCT	Vigun05g203200	339	346	+	14.6667	2.18e-05	0.311	CAAAATCT
CAAAATCT	Vigun03g015800	340	347	+	14.6667	2.18e-05	0.311	CAAAATCT
CAAAATCT	Vigun03g333100	340	347	+	14.6667	2.18e-05	0.311	CAAAATCT
CAAAATCT	Vigun01g170100	333	340	-	14.6667	2.18e-05	0.311	CAAAATCT
CAAAATCT	Vigun05g170100	341	348	+	14.6667	2.18e-05	0.311	CAAAATCT
CAAAATCT	Vigun06g209300	335	342	-	14.6667	2.18e-05	0.311	CAAAATCT
CAAAATCT	Vigun03g018800	342	349	+	14.6667	2.18e-05	0.311	CAAAATCT
CAAAATCT	Vigun04g017100	335	342	-	14.6667	2.18e-05	0.311	CAAAATCT
CAAAATCT	Vigun09g148000	342	349	+	14.6667	2.18e-05	0.311	CAAAATCT
CAAAATCT	Vigun03g116400	342	349	+	14.6667	2.18e-05	0.311	CAAAATCT
CAAAATCT	Vigun06g027000	343	350	+	14.6667	2.18e-05	0.311	CAAAATCT
CAAAATCT	Vigun11g104700	343	350	+	14.6667	2.18e-05	0.311	CAAAATCT
CAAAATCT	Vigun02g139700	336	343	-	14.6667	2.18e-05	0.311	CAAAATCT
CAAAATCT	Vigun06g147800	336	343	-	14.6667	2.18e-05	0.311	CAAAATCT
CAAAATCT	Vigun05g256400	336	343	-	14.6667	2.18e-05	0.311	CAAAATCT
CAAAATCT	Vigun01g000100	337	344	-	14.6667	2.18e-05	0.311	CAAAATCT
CAAAATCT	Vigun03g057700	344	351	+	14.6667	2.18e-05	0.311	CAAAATCT
CAAAATCT	Vigun01g068300	337	344	-	14.6667	2.18e-05	0.311	CAAAATCT
CAAAATCT	Vigun04g179700	337	344	-	14.6667	2.18e-05	0.311	CAAAATCT
CAAAATCT	Vigun09g278600	338	345	-	14.6667	2.18e-05	0.311	CAAAATCT
CAAAATCT	Vigun09g211900	338	345	-	14.6667	2.18e-05	0.311	CAAAATCT
CAAAATCT	Vigun11g224700	346	353	+	14.6667	2.18e-05	0.311	CAAAATCT
CAAAATCT	Vigun07g131700	339	346	-	14.6667	2.18e-05	0.311	CAAAATCT
CAAAATCT	Vigun06g151600	339	346	-	14.6667	2.18e-05	0.311	CAAAATCT
CAAAATCT	Vigun08g212700	346	353	+	14.6667	2.18e-05	0.311	CAAAATCT
CAAAATCT	Vigun03g073500	340	347	-	14.6667	2.18e-05	0.311	CAAAATCT
CAAAATCT	Vigun03g363800	349	356	+	14.6667	2.18e-05	0.311	CAAAATCT
CAAAATCT	Vigun11g054600	349	356	+	14.6667	2.18e-05	0.311	CAAAATCT
CAAAATCT	Vigun09g092700	349	356	+	14.6667	2.18e-05	0.311	CAAAATCT
CAAAATCT	Vigun08g151800	343	350	-	14.6667	2.18e-05	0.311	CAAAATCT
CAAAATCT	Vigun07g192500	343	350	-	14.6667	2.18e-05	0.311	CAAAATCT
CAAAATCT	Vigun09g171800	343	350	-	14.6667	2.18e-05	0.311	CAAAATCT
CAAAATCT	Vigun01g112700	343	350	-	14.6667	2.18e-05	0.311	CAAAATCT
CAAAATCT	Vigun09g009000	351	358	+	14.6667	2.18e-05	0.311	CAAAATCT
CAAAATCT	Vigun07g134600	351	358	+	14.6667	2.18e-05	0.311	CAAAATCT
CAAAATCT	Vigun04g023000	351	358	+	14.6667	2.18e-05	0.311	CAAAATCT
CAAAATCT	Vigun01g242000	351	358	+	14.6667	2.18e-05	0.311	CAAAATCT
CAAAATCT	Vigun08g148900	344	351	-	14.6667	2.18e-05	0.311	CAAAATCT
CAAAATCT	Vigun03g236000	351	358	+	14.6667	2.18e-05	0.311	CAAAATCT
CAAAATCT	Vigun01g214600	346	353	-	14.6667	2.18e-05	0.311	CAAAATCT
CAAAATCT	Vigun03g302600	347	354	-	14.6667	2.18e-05	0.311	CAAAATCT
CAAAATCT	Vigun05g057700	354	361	+	14.6667	2.18e-05	0.311	CAAAATCT
CAAAATCT	Vigun08g154600	354	361	+	14.6667	2.18e-05	0.311	CAAAATCT
CAAAATCT	Vigun01g069700	355	362	+	14.6667	2.18e-05	0.311	CAAAATCT
CAAAATCT	Vigun07g253100	349	356	-	14.6667	2.18e-05	0.311	CAAAATCT
CAAAATCT	Vigun07g073600	356	363	+	14.6667	2.18e-05	0.311	CAAAATCT
CAAAATCT	Vigun03g390300	349	356	-	14.6667	2.18e-05	0.311	CAAAATCT
CAAAATCT	Vigun08g218600	349	356	-	14.6667	2.18e-05	0.311	CAAAATCT
CAAAATCT	Vigun11g118600	357	364	+	14.6667	2.18e-05	0.311	CAAAATCT
CAAAATCT	Vigun03g046100	357	364	+	14.6667	2.18e-05	0.311	CAAAATCT
CAAAATCT	Vigun02g123300	357	364	+	14.6667	2.18e-05	0.311	CAAAATCT
CAAAATCT	Vigun09g111200	350	357	-	14.6667	2.18e-05	0.311	CAAAATCT
CAAAATCT	Vigun08g173700	351	358	-	14.6667	2.18e-05	0.311	CAAAATCT
CAAAATCT	Vigun06g010800	358	365	+	14.6667	2.18e-05	0.311	CAAAATCT
CAAAATCT	Vigun04g022800	358	365	+	14.6667	2.18e-05	0.311	CAAAATCT
CAAAATCT	Vigun01g057400	358	365	+	14.6667	2.18e-05	0.311	CAAAATCT
CAAAATCT	Vigun04g047500	358	365	+	14.6667	2.18e-05	0.311	CAAAATCT
CAAAATCT	Vigun05g153300	359	366	+	14.6667	2.18e-05	0.311	CAAAATCT
CAAAATCT	Vigun10g026000	352	359	-	14.6667	2.18e-05	0.311	CAAAATCT
CAAAATCT	Vigun04g097800	353	360	-	14.6667	2.18e-05	0.311	CAAAATCT
CAAAATCT	Vigun03g208100	354	361	-	14.6667	2.18e-05	0.311	CAAAATCT
CAAAATCT	Vigun06g134000	361	368	+	14.6667	2.18e-05	0.311	CAAAATCT
CAAAATCT	Vigun09g064600	361	368	+	14.6667	2.18e-05	0.311	CAAAATCT
CAAAATCT	Vigun07g142800	361	368	+	14.6667	2.18e-05	0.311	CAAAATCT
CAAAATCT	Vigun01g248200	354	361	-	14.6667	2.18e-05	0.311	CAAAATCT
CAAAATCT	Vigun08g019100	362	369	+	14.6667	2.18e-05	0.311	CAAAATCT
CAAAATCT	Vigun03g331700	355	362	-	14.6667	2.18e-05	0.311	CAAAATCT
CAAAATCT	Vigun07g287900	355	362	-	14.6667	2.18e-05	0.311	CAAAATCT
CAAAATCT	Vigun05g017200	356	363	-	14.6667	2.18e-05	0.311	CAAAATCT
CAAAATCT	Vigun07g075900	363	370	+	14.6667	2.18e-05	0.311	CAAAATCT
CAAAATCT	Vigun02g172800	356	363	-	14.6667	2.18e-05	0.311	CAAAATCT
CAAAATCT	Vigun11g005200	363	370	+	14.6667	2.18e-05	0.311	CAAAATCT
CAAAATCT	Vigun09g044000	357	364	-	14.6667	2.18e-05	0.311	CAAAATCT
CAAAATCT	Vigun04g005900	357	364	-	14.6667	2.18e-05	0.311	CAAAATCT
CAAAATCT	Vigun07g022800	365	372	+	14.6667	2.18e-05	0.311	CAAAATCT
CAAAATCT	Vigun05g129900	358	365	-	14.6667	2.18e-05	0.311	CAAAATCT
CAAAATCT	Vigun10g172000	365	372	+	14.6667	2.18e-05	0.311	CAAAATCT
CAAAATCT	Vigun05g152100	359	366	-	14.6667	2.18e-05	0.311	CAAAATCT
CAAAATCT	Vigun06g137600	366	373	+	14.6667	2.18e-05	0.311	CAAAATCT
CAAAATCT	Vigun07g156700	360	367	-	14.6667	2.18e-05	0.311	CAAAATCT
CAAAATCT	Vigun07g264700	367	374	+	14.6667	2.18e-05	0.311	CAAAATCT
CAAAATCT	Vigun01g109600	367	374	+	14.6667	2.18e-05	0.311	CAAAATCT
CAAAATCT	Vigun03g410800	367	374	+	14.6667	2.18e-05	0.311	CAAAATCT
CAAAATCT	Vigun05g240300	367	374	+	14.6667	2.18e-05	0.311	CAAAATCT
CAAAATCT	Vigun08g119000	368	375	+	14.6667	2.18e-05	0.311	CAAAATCT
CAAAATCT	Vigun03g211000	361	368	-	14.6667	2.18e-05	0.311	CAAAATCT
CAAAATCT	Vigun03g332200	368	375	+	14.6667	2.18e-05	0.311	CAAAATCT
CAAAATCT	Vigun09g118300	368	375	+	14.6667	2.18e-05	0.311	CAAAATCT
CAAAATCT	Vigun09g230800	369	376	+	14.6667	2.18e-05	0.311	CAAAATCT
CAAAATCT	Vigun10g147600	363	370	-	14.6667	2.18e-05	0.311	CAAAATCT
CAAAATCT	Vigun06g141400	371	378	+	14.6667	2.18e-05	0.311	CAAAATCT
CAAAATCT	Vigun09g123100	364	371	-	14.6667	2.18e-05	0.311	CAAAATCT
CAAAATCT	Vigun10g071200	365	372	-	14.6667	2.18e-05	0.311	CAAAATCT
CAAAATCT	Vigun08g093400	372	379	+	14.6667	2.18e-05	0.311	CAAAATCT
CAAAATCT	Vigun04g187400	373	380	+	14.6667	2.18e-05	0.311	CAAAATCT
CAAAATCT	Vigun03g347100	373	380	+	14.6667	2.18e-05	0.311	CAAAATCT
CAAAATCT	Vigun03g276400	373	380	+	14.6667	2.18e-05	0.311	CAAAATCT
CAAAATCT	Vigun08g087500	367	374	-	14.6667	2.18e-05	0.311	CAAAATCT
CAAAATCT	Vigun11g219500	374	381	+	14.6667	2.18e-05	0.311	CAAAATCT
CAAAATCT	Vigun07g248200	374	381	+	14.6667	2.18e-05	0.311	CAAAATCT
CAAAATCT	Vigun03g115800	374	381	+	14.6667	2.18e-05	0.311	CAAAATCT
CAAAATCT	Vigun01g172800	367	374	-	14.6667	2.18e-05	0.311	CAAAATCT
CAAAATCT	Vigun05g188500	367	374	-	14.6667	2.18e-05	0.311	CAAAATCT
CAAAATCT	Vigun09g146300	375	382	+	14.6667	2.18e-05	0.311	CAAAATCT
CAAAATCT	Vigun09g270900	375	382	+	14.6667	2.18e-05	0.311	CAAAATCT
CAAAATCT	Vigun06g117600	369	376	-	14.6667	2.18e-05	0.311	CAAAATCT
CAAAATCT	Vigun11g154900	369	376	-	14.6667	2.18e-05	0.311	CAAAATCT
CAAAATCT	Vigun05g157200	369	376	-	14.6667	2.18e-05	0.311	CAAAATCT
CAAAATCT	Vigun11g138900	369	376	-	14.6667	2.18e-05	0.311	CAAAATCT
CAAAATCT	Vigun10g115900	376	383	+	14.6667	2.18e-05	0.311	CAAAATCT
CAAAATCT	Vigun11g041800	370	377	-	14.6667	2.18e-05	0.311	CAAAATCT
CAAAATCT	Vigun06g065000	370	377	-	14.6667	2.18e-05	0.311	CAAAATCT
CAAAATCT	Vigun02g048000	377	384	+	14.6667	2.18e-05	0.311	CAAAATCT
CAAAATCT	Vigun10g143200	370	377	-	14.6667	2.18e-05	0.311	CAAAATCT
CAAAATCT	Vigun07g166700	371	378	-	14.6667	2.18e-05	0.311	CAAAATCT
CAAAATCT	Vigun06g017300	378	385	+	14.6667	2.18e-05	0.311	CAAAATCT
CAAAATCT	Vigun06g104300	371	378	-	14.6667	2.18e-05	0.311	CAAAATCT
CAAAATCT	Vigun10g013700	371	378	-	14.6667	2.18e-05	0.311	CAAAATCT
CAAAATCT	Vigun08g001700	372	379	-	14.6667	2.18e-05	0.311	CAAAATCT
CAAAATCT	Vigun08g073600	379	386	+	14.6667	2.18e-05	0.311	CAAAATCT
CAAAATCT	Vigun09g001200	372	379	-	14.6667	2.18e-05	0.311	CAAAATCT
CAAAATCT	Vigun05g091900	379	386	+	14.6667	2.18e-05	0.311	CAAAATCT
CAAAATCT	Vigun06g068700	372	379	-	14.6667	2.18e-05	0.311	CAAAATCT
CAAAATCT	Vigun11g071700	372	379	-	14.6667	2.18e-05	0.311	CAAAATCT
CAAAATCT	Vigun11g002500	373	380	-	14.6667	2.18e-05	0.311	CAAAATCT
CAAAATCT	Vigun02g015400	380	387	+	14.6667	2.18e-05	0.311	CAAAATCT
CAAAATCT	Vigun11g000200	380	387	+	14.6667	2.18e-05	0.311	CAAAATCT
CAAAATCT	Vigun07g222500	380	387	+	14.6667	2.18e-05	0.311	CAAAATCT
CAAAATCT	Vigun07g044900	380	387	+	14.6667	2.18e-05	0.311	CAAAATCT
CAAAATCT	Vigun01g214000	374	381	-	14.6667	2.18e-05	0.311	CAAAATCT
CAAAATCT	Vigun09g175600	382	389	+	14.6667	2.18e-05	0.311	CAAAATCT
CAAAATCT	Vigun05g263200	382	389	+	14.6667	2.18e-05	0.311	CAAAATCT
CAAAATCT	Vigun09g147600	382	389	+	14.6667	2.18e-05	0.311	CAAAATCT
CAAAATCT	Vigun11g020900	382	389	+	14.6667	2.18e-05	0.311	CAAAATCT
CAAAATCT	Vigun06g108400	382	389	+	14.6667	2.18e-05	0.311	CAAAATCT
CAAAATCT	Vigun06g191100	375	382	-	14.6667	2.18e-05	0.311	CAAAATCT
CAAAATCT	Vigun06g088400	375	382	-	14.6667	2.18e-05	0.311	CAAAATCT
CAAAATCT	Vigun03g131000	375	382	-	14.6667	2.18e-05	0.311	CAAAATCT
CAAAATCT	Vigun05g194900	383	390	+	14.6667	2.18e-05	0.311	CAAAATCT
CAAAATCT	Vigun03g354000	376	383	-	14.6667	2.18e-05	0.311	CAAAATCT
CAAAATCT	Vigun05g036100	376	383	-	14.6667	2.18e-05	0.311	CAAAATCT
CAAAATCT	Vigun09g012900	384	391	+	14.6667	2.18e-05	0.311	CAAAATCT
CAAAATCT	Vigun01g252600	384	391	+	14.6667	2.18e-05	0.311	CAAAATCT
CAAAATCT	Vigun07g278900	384	391	+	14.6667	2.18e-05	0.311	CAAAATCT
CAAAATCT	Vigun11g163400	385	392	+	14.6667	2.18e-05	0.311	CAAAATCT
CAAAATCT	Vigun07g294500	385	392	+	14.6667	2.18e-05	0.311	CAAAATCT
CAAAATCT	Vigun03g346800	386	393	+	14.6667	2.18e-05	0.311	CAAAATCT
CAAAATCT	Vigun01g118300	379	386	-	14.6667	2.18e-05	0.311	CAAAATCT
CAAAATCT	Vigun01g180600	379	386	-	14.6667	2.18e-05	0.311	CAAAATCT
CAAAATCT	Vigun03g228500	379	386	-	14.6667	2.18e-05	0.311	CAAAATCT
CAAAATCT	Vigun04g073600	380	387	-	14.6667	2.18e-05	0.311	CAAAATCT
CAAAATCT	Vigun07g233600	387	394	+	14.6667	2.18e-05	0.311	CAAAATCT
CAAAATCT	Vigun10g093900	388	395	+	14.6667	2.18e-05	0.311	CAAAATCT
CAAAATCT	Vigun03g046900	381	388	-	14.6667	2.18e-05	0.311	CAAAATCT
CAAAATCT	Vigun03g385900	381	388	-	14.6667	2.18e-05	0.311	CAAAATCT
CAAAATCT	Vigun01g085900	388	395	+	14.6667	2.18e-05	0.311	CAAAATCT
CAAAATCT	Vigun08g214300	389	396	+	14.6667	2.18e-05	0.311	CAAAATCT
CAAAATCT	Vigun03g059600	382	389	-	14.6667	2.18e-05	0.311	CAAAATCT
CAAAATCT	Vigun07g133200	389	396	+	14.6667	2.18e-05	0.311	CAAAATCT
CAAAATCT	Vigun05g294400	389	396	+	14.6667	2.18e-05	0.311	CAAAATCT
CAAAATCT	Vigun04g061100	389	396	+	14.6667	2.18e-05	0.311	CAAAATCT
CAAAATCT	Vigun09g049400	383	390	-	14.6667	2.18e-05	0.311	CAAAATCT
CAAAATCT	Vigun04g160200	390	397	+	14.6667	2.18e-05	0.311	CAAAATCT
CAAAATCT	Vigun05g255400	390	397	+	14.6667	2.18e-05	0.311	CAAAATCT
CAAAATCT	Vigun06g100200	383	390	-	14.6667	2.18e-05	0.311	CAAAATCT
CAAAATCT	Vigun06g050500	390	397	+	14.6667	2.18e-05	0.311	CAAAATCT
CAAAATCT	Vigun08g109000	383	390	-	14.6667	2.18e-05	0.311	CAAAATCT
CAAAATCT	Vigun03g386600	391	398	+	14.6667	2.18e-05	0.311	CAAAATCT
CAAAATCT	Vigun03g289600	384	391	-	14.6667	2.18e-05	0.311	CAAAATCT
CAAAATCT	Vigun11g168200	391	398	+	14.6667	2.18e-05	0.311	CAAAATCT
CAAAATCT	Vigun03g005500	385	392	-	14.6667	2.18e-05	0.311	CAAAATCT
CAAAATCT	Vigun11g077900	385	392	-	14.6667	2.18e-05	0.311	CAAAATCT
CAAAATCT	Vigun05g108900	392	399	+	14.6667	2.18e-05	0.311	CAAAATCT
CAAAATCT	Vigun08g061100	392	399	+	14.6667	2.18e-05	0.311	CAAAATCT
CAAAATCT	Vigun09g089900	386	393	-	14.6667	2.18e-05	0.311	CAAAATCT
CAAAATCT	Vigun03g054700	386	393	-	14.6667	2.18e-05	0.311	CAAAATCT
CAAAATCT	Vigun06g061800	393	400	+	14.6667	2.18e-05	0.311	CAAAATCT
CAAAATCT	Vigun05g065700	394	401	+	14.6667	2.18e-05	0.311	CAAAATCT
CAAAATCT	Vigun02g112800	394	401	+	14.6667	2.18e-05	0.311	CAAAATCT
CAAAATCT	Vigun10g117800	394	401	+	14.6667	2.18e-05	0.311	CAAAATCT
CAAAATCT	Vigun03g069700	395	402	+	14.6667	2.18e-05	0.311	CAAAATCT
CAAAATCT	Vigun06g027000	395	402	+	14.6667	2.18e-05	0.311	CAAAATCT
CAAAATCT	Vigun06g139100	388	395	-	14.6667	2.18e-05	0.311	CAAAATCT
CAAAATCT	Vigun02g190600	388	395	-	14.6667	2.18e-05	0.311	CAAAATCT
CAAAATCT	Vigun10g032500	395	402	+	14.6667	2.18e-05	0.311	CAAAATCT
CAAAATCT	Vigun04g036900	396	403	+	14.6667	2.18e-05	0.311	CAAAATCT
CAAAATCT	Vigun06g142900	396	403	+	14.6667	2.18e-05	0.311	CAAAATCT
CAAAATCT	Vigun05g185900	389	396	-	14.6667	2.18e-05	0.311	CAAAATCT
CAAAATCT	Vigun09g062100	396	403	+	14.6667	2.18e-05	0.311	CAAAATCT
CAAAATCT	Vigun08g205400	389	396	-	14.6667	2.18e-05	0.311	CAAAATCT
CAAAATCT	Vigun02g062300	396	403	+	14.6667	2.18e-05	0.311	CAAAATCT
CAAAATCT	Vigun09g240800	389	396	-	14.6667	2.18e-05	0.311	CAAAATCT
CAAAATCT	Vigun05g219000	390	397	-	14.6667	2.18e-05	0.311	CAAAATCT
CAAAATCT	Vigun08g209900	397	404	+	14.6667	2.18e-05	0.311	CAAAATCT
CAAAATCT	Vigun08g107900	397	404	+	14.6667	2.18e-05	0.311	CAAAATCT
CAAAATCT	Vigun02g179200	390	397	-	14.6667	2.18e-05	0.311	CAAAATCT
CAAAATCT	Vigun02g025500	390	397	-	14.6667	2.18e-05	0.311	CAAAATCT
CAAAATCT	Vigun09g053600	390	397	-	14.6667	2.18e-05	0.311	CAAAATCT
CAAAATCT	Vigun03g015500	390	397	-	14.6667	2.18e-05	0.311	CAAAATCT
CAAAATCT	Vigun09g159200	391	398	-	14.6667	2.18e-05	0.311	CAAAATCT
CAAAATCT	Vigun08g203500	398	405	+	14.6667	2.18e-05	0.311	CAAAATCT
CAAAATCT	Vigun01g175200	391	398	-	14.6667	2.18e-05	0.311	CAAAATCT
CAAAATCT	Vigun01g071400	391	398	-	14.6667	2.18e-05	0.311	CAAAATCT
CAAAATCT	Vigun01g133800	399	406	+	14.6667	2.18e-05	0.311	CAAAATCT
CAAAATCT	Vigun11g111700	400	407	+	14.6667	2.18e-05	0.311	CAAAATCT
CAAAATCT	Vigun06g090100	393	400	-	14.6667	2.18e-05	0.311	CAAAATCT
CAAAATCT	Vigun08g034700	394	401	-	14.6667	2.18e-05	0.311	CAAAATCT
CAAAATCT	Vigun01g030700	394	401	-	14.6667	2.18e-05	0.311	CAAAATCT
CAAAATCT	Vigun01g190300	401	408	+	14.6667	2.18e-05	0.311	CAAAATCT
CAAAATCT	Vigun01g187600	394	401	-	14.6667	2.18e-05	0.311	CAAAATCT
CAAAATCT	Vigun10g186600	394	401	-	14.6667	2.18e-05	0.311	CAAAATCT
CAAAATCT	Vigun08g076100	396	403	-	14.6667	2.18e-05	0.311	CAAAATCT
CAAAATCT	Vigun03g121900	396	403	-	14.6667	2.18e-05	0.311	CAAAATCT
CAAAATCT	Vigun07g113100	404	411	+	14.6667	2.18e-05	0.311	CAAAATCT
CAAAATCT	Vigun10g119200	404	411	+	14.6667	2.18e-05	0.311	CAAAATCT
CAAAATCT	Vigun11g067400	398	405	-	14.6667	2.18e-05	0.311	CAAAATCT
CAAAATCT	Vigun06g195700	398	405	-	14.6667	2.18e-05	0.311	CAAAATCT
CAAAATCT	Vigun01g018500	406	413	+	14.6667	2.18e-05	0.311	CAAAATCT
CAAAATCT	Vigun06g117400	399	406	-	14.6667	2.18e-05	0.311	CAAAATCT
CAAAATCT	Vigun03g024100	400	407	-	14.6667	2.18e-05	0.311	CAAAATCT
CAAAATCT	Vigun03g349600	407	414	+	14.6667	2.18e-05	0.311	CAAAATCT
CAAAATCT	Vigun10g173200	408	415	+	14.6667	2.18e-05	0.311	CAAAATCT
CAAAATCT	Vigun05g175700	401	408	-	14.6667	2.18e-05	0.311	CAAAATCT
CAAAATCT	Vigun01g054300	402	409	-	14.6667	2.18e-05	0.311	CAAAATCT
CAAAATCT	Vigun05g268600	402	409	-	14.6667	2.18e-05	0.311	CAAAATCT
CAAAATCT	Vigun08g046200	403	410	-	14.6667	2.18e-05	0.311	CAAAATCT
CAAAATCT	Vigun05g131900	403	410	-	14.6667	2.18e-05	0.311	CAAAATCT
CAAAATCT	Vigun10g191600	404	411	-	14.6667	2.18e-05	0.311	CAAAATCT
CAAAATCT	Vigun02g147200	411	418	+	14.6667	2.18e-05	0.311	CAAAATCT
CAAAATCT	Vigun03g236200	405	412	-	14.6667	2.18e-05	0.311	CAAAATCT
CAAAATCT	Vigun09g244600	412	419	+	14.6667	2.18e-05	0.311	CAAAATCT
CAAAATCT	Vigun03g269400	412	419	+	14.6667	2.18e-05	0.311	CAAAATCT
CAAAATCT	Vigun08g149900	406	413	-	14.6667	2.18e-05	0.311	CAAAATCT
CAAAATCT	Vigun04g040000	413	420	+	14.6667	2.18e-05	0.311	CAAAATCT
CAAAATCT	Vigun06g104300	406	413	-	14.6667	2.18e-05	0.311	CAAAATCT
CAAAATCT	Vigun10g124000	407	414	-	14.6667	2.18e-05	0.311	CAAAATCT
CAAAATCT	Vigun06g145400	407	414	-	14.6667	2.18e-05	0.311	CAAAATCT
CAAAATCT	Vigun03g403800	415	422	+	14.6667	2.18e-05	0.311	CAAAATCT
CAAAATCT	Vigun11g199400	415	422	+	14.6667	2.18e-05	0.311	CAAAATCT
CAAAATCT	Vigun03g234800	416	423	+	14.6667	2.18e-05	0.311	CAAAATCT
CAAAATCT	Vigun07g261100	409	416	-	14.6667	2.18e-05	0.311	CAAAATCT
CAAAATCT	Vigun09g214600	416	423	+	14.6667	2.18e-05	0.311	CAAAATCT
CAAAATCT	Vigun10g021300	416	423	+	14.6667	2.18e-05	0.311	CAAAATCT
CAAAATCT	Vigun08g007600	409	416	-	14.6667	2.18e-05	0.311	CAAAATCT
CAAAATCT	Vigun03g396600	417	424	+	14.6667	2.18e-05	0.311	CAAAATCT
CAAAATCT	Vigun04g201900	417	424	+	14.6667	2.18e-05	0.311	CAAAATCT
CAAAATCT	Vigun11g081700	418	425	+	14.6667	2.18e-05	0.311	CAAAATCT
CAAAATCT	Vigun04g067700	418	425	+	14.6667	2.18e-05	0.311	CAAAATCT
CAAAATCT	Vigun08g064300	411	418	-	14.6667	2.18e-05	0.311	CAAAATCT
CAAAATCT	Vigun09g096500	411	418	-	14.6667	2.18e-05	0.311	CAAAATCT
CAAAATCT	Vigun01g198200	418	425	+	14.6667	2.18e-05	0.311	CAAAATCT
CAAAATCT	Vigun05g274000	411	418	-	14.6667	2.18e-05	0.311	CAAAATCT
CAAAATCT	Vigun08g047600	418	425	+	14.6667	2.18e-05	0.311	CAAAATCT
CAAAATCT	Vigun07g279100	412	419	-	14.6667	2.18e-05	0.311	CAAAATCT
CAAAATCT	Vigun02g180200	412	419	-	14.6667	2.18e-05	0.311	CAAAATCT
CAAAATCT	Vigun10g073100	412	419	-	14.6667	2.18e-05	0.311	CAAAATCT
CAAAATCT	Vigun06g075700	419	426	+	14.6667	2.18e-05	0.311	CAAAATCT
CAAAATCT	Vigun06g000900	413	420	-	14.6667	2.18e-05	0.311	CAAAATCT
CAAAATCT	Vigun09g230800	420	427	+	14.6667	2.18e-05	0.311	CAAAATCT
CAAAATCT	Vigun03g067400	413	420	-	14.6667	2.18e-05	0.311	CAAAATCT
CAAAATCT	Vigun11g139800	420	427	+	14.6667	2.18e-05	0.311	CAAAATCT
CAAAATCT	Vigun10g026500	420	427	+	14.6667	2.18e-05	0.311	CAAAATCT
CAAAATCT	Vigun01g217300	421	428	+	14.6667	2.18e-05	0.311	CAAAATCT
CAAAATCT	Vigun05g301200	414	421	-	14.6667	2.18e-05	0.311	CAAAATCT
CAAAATCT	Vigun11g137300	414	421	-	14.6667	2.18e-05	0.311	CAAAATCT
CAAAATCT	Vigun02g146100	422	429	+	14.6667	2.18e-05	0.311	CAAAATCT
CAAAATCT	Vigun03g347500	422	429	+	14.6667	2.18e-05	0.311	CAAAATCT
CAAAATCT	Vigun01g193100	415	422	-	14.6667	2.18e-05	0.311	CAAAATCT
CAAAATCT	Vigun11g116200	415	422	-	14.6667	2.18e-05	0.311	CAAAATCT
CAAAATCT	Vigun09g133500	422	429	+	14.6667	2.18e-05	0.311	CAAAATCT
CAAAATCT	Vigun03g329700	423	430	+	14.6667	2.18e-05	0.311	CAAAATCT
CAAAATCT	Vigun03g329200	423	430	+	14.6667	2.18e-05	0.311	CAAAATCT
CAAAATCT	Vigun10g198000	416	423	-	14.6667	2.18e-05	0.311	CAAAATCT
CAAAATCT	Vigun09g074400	416	423	-	14.6667	2.18e-05	0.311	CAAAATCT
CAAAATCT	Vigun05g212100	417	424	-	14.6667	2.18e-05	0.311	CAAAATCT
CAAAATCT	Vigun05g248600	424	431	+	14.6667	2.18e-05	0.311	CAAAATCT
CAAAATCT	Vigun02g070400	424	431	+	14.6667	2.18e-05	0.311	CAAAATCT
CAAAATCT	Vigun01g133900	417	424	-	14.6667	2.18e-05	0.311	CAAAATCT
CAAAATCT	Vigun04g134700	418	425	-	14.6667	2.18e-05	0.311	CAAAATCT
CAAAATCT	Vigun09g094800	425	432	+	14.6667	2.18e-05	0.311	CAAAATCT
CAAAATCT	Vigun08g021700	425	432	+	14.6667	2.18e-05	0.311	CAAAATCT
CAAAATCT	Vigun07g288200	425	432	+	14.6667	2.18e-05	0.311	CAAAATCT
CAAAATCT	Vigun08g036500	418	425	-	14.6667	2.18e-05	0.311	CAAAATCT
CAAAATCT	Vigun06g148400	418	425	-	14.6667	2.18e-05	0.311	CAAAATCT
CAAAATCT	Vigun08g050600	426	433	+	14.6667	2.18e-05	0.311	CAAAATCT
CAAAATCT	Vigun09g122900	419	426	-	14.6667	2.18e-05	0.311	CAAAATCT
CAAAATCT	Vigun07g032100	419	426	-	14.6667	2.18e-05	0.311	CAAAATCT
CAAAATCT	Vigun01g085900	426	433	+	14.6667	2.18e-05	0.311	CAAAATCT
CAAAATCT	Vigun08g169700	420	427	-	14.6667	2.18e-05	0.311	CAAAATCT
CAAAATCT	Vigun02g042400	420	427	-	14.6667	2.18e-05	0.311	CAAAATCT
CAAAATCT	Vigun10g092900	420	427	-	14.6667	2.18e-05	0.311	CAAAATCT
CAAAATCT	Vigun03g328200	421	428	-	14.6667	2.18e-05	0.311	CAAAATCT
CAAAATCT	Vigun06g078000	428	435	+	14.6667	2.18e-05	0.311	CAAAATCT
CAAAATCT	Vigun03g253800	421	428	-	14.6667	2.18e-05	0.311	CAAAATCT
CAAAATCT	Vigun03g115400	422	429	-	14.6667	2.18e-05	0.311	CAAAATCT
CAAAATCT	Vigun07g078400	422	429	-	14.6667	2.18e-05	0.311	CAAAATCT
CAAAATCT	Vigun08g152100	422	429	-	14.6667	2.18e-05	0.311	CAAAATCT
CAAAATCT	Vigun03g208600	423	430	-	14.6667	2.18e-05	0.311	CAAAATCT
CAAAATCT	Vigun05g132500	430	437	+	14.6667	2.18e-05	0.311	CAAAATCT
CAAAATCT	Vigun07g212200	423	430	-	14.6667	2.18e-05	0.311	CAAAATCT
CAAAATCT	Vigun03g362000	423	430	-	14.6667	2.18e-05	0.311	CAAAATCT
CAAAATCT	Vigun01g169100	424	431	-	14.6667	2.18e-05	0.311	CAAAATCT
CAAAATCT	Vigun03g147800	431	438	+	14.6667	2.18e-05	0.311	CAAAATCT
CAAAATCT	Vigun07g091600	424	431	-	14.6667	2.18e-05	0.311	CAAAATCT
CAAAATCT	Vigun07g090700	424	431	-	14.6667	2.18e-05	0.311	CAAAATCT
CAAAATCT	Vigun10g150300	431	438	+	14.6667	2.18e-05	0.311	CAAAATCT
CAAAATCT	Vigun05g083700	431	438	+	14.6667	2.18e-05	0.311	CAAAATCT
CAAAATCT	Vigun07g170400	425	432	-	14.6667	2.18e-05	0.311	CAAAATCT
CAAAATCT	Vigun02g169600	425	432	-	14.6667	2.18e-05	0.311	CAAAATCT
CAAAATCT	Vigun03g363600	425	432	-	14.6667	2.18e-05	0.311	CAAAATCT
CAAAATCT	Vigun11g216800	432	439	+	14.6667	2.18e-05	0.311	CAAAATCT
CAAAATCT	Vigun11g161700	433	440	+	14.6667	2.18e-05	0.311	CAAAATCT
CAAAATCT	Vigun05g241400	433	440	+	14.6667	2.18e-05	0.311	CAAAATCT
CAAAATCT	Vigun02g181000	426	433	-	14.6667	2.18e-05	0.311	CAAAATCT
CAAAATCT	Vigun07g290600	433	440	+	14.6667	2.18e-05	0.311	CAAAATCT
CAAAATCT	Vigun05g017500	433	440	+	14.6667	2.18e-05	0.311	CAAAATCT
CAAAATCT	Vigun05g072100	433	440	+	14.6667	2.18e-05	0.311	CAAAATCT
CAAAATCT	Vigun02g021200	427	434	-	14.6667	2.18e-05	0.311	CAAAATCT
CAAAATCT	Vigun03g076700	434	441	+	14.6667	2.18e-05	0.311	CAAAATCT
CAAAATCT	Vigun03g160500	427	434	-	14.6667	2.18e-05	0.311	CAAAATCT
CAAAATCT	Vigun09g184500	428	435	-	14.6667	2.18e-05	0.311	CAAAATCT
CAAAATCT	Vigun03g332300	435	442	+	14.6667	2.18e-05	0.311	CAAAATCT
CAAAATCT	Vigun03g137000	429	436	-	14.6667	2.18e-05	0.311	CAAAATCT
CAAAATCT	Vigun10g028300	436	443	+	14.6667	2.18e-05	0.311	CAAAATCT
CAAAATCT	Vigun01g140100	437	444	+	14.6667	2.18e-05	0.311	CAAAATCT
CAAAATCT	Vigun10g097700	430	437	-	14.6667	2.18e-05	0.311	CAAAATCT
CAAAATCT	Vigun02g097700	437	444	+	14.6667	2.18e-05	0.311	CAAAATCT
CAAAATCT	Vigun08g055800	438	445	+	14.6667	2.18e-05	0.311	CAAAATCT
CAAAATCT	Vigun03g059300	438	445	+	14.6667	2.18e-05	0.311	CAAAATCT
CAAAATCT	Vigun11g045300	431	438	-	14.6667	2.18e-05	0.311	CAAAATCT
CAAAATCT	Vigun04g169800	432	439	-	14.6667	2.18e-05	0.311	CAAAATCT
CAAAATCT	Vigun09g176100	432	439	-	14.6667	2.18e-05	0.311	CAAAATCT
CAAAATCT	Vigun02g199300	439	446	+	14.6667	2.18e-05	0.311	CAAAATCT
CAAAATCT	Vigun04g123900	432	439	-	14.6667	2.18e-05	0.311	CAAAATCT
CAAAATCT	Vigun03g229100	439	446	+	14.6667	2.18e-05	0.311	CAAAATCT
CAAAATCT	Vigun01g060200	439	446	+	14.6667	2.18e-05	0.311	CAAAATCT
CAAAATCT	Vigun10g103200	432	439	-	14.6667	2.18e-05	0.311	CAAAATCT
CAAAATCT	Vigun08g214000	440	447	+	14.6667	2.18e-05	0.311	CAAAATCT
CAAAATCT	Vigun05g071900	440	447	+	14.6667	2.18e-05	0.311	CAAAATCT
CAAAATCT	Vigun09g198100	440	447	+	14.6667	2.18e-05	0.311	CAAAATCT
CAAAATCT	Vigun11g080300	433	440	-	14.6667	2.18e-05	0.311	CAAAATCT
CAAAATCT	Vigun01g155000	440	447	+	14.6667	2.18e-05	0.311	CAAAATCT
CAAAATCT	Vigun05g140800	440	447	+	14.6667	2.18e-05	0.311	CAAAATCT
CAAAATCT	Vigun11g121900	440	447	+	14.6667	2.18e-05	0.311	CAAAATCT
CAAAATCT	Vigun08g161900	441	448	+	14.6667	2.18e-05	0.311	CAAAATCT
CAAAATCT	Vigun07g084600	434	441	-	14.6667	2.18e-05	0.311	CAAAATCT
CAAAATCT	Vigun03g290900	441	448	+	14.6667	2.18e-05	0.311	CAAAATCT
CAAAATCT	Vigun06g088800	441	448	+	14.6667	2.18e-05	0.311	CAAAATCT
CAAAATCT	Vigun03g098000	441	448	+	14.6667	2.18e-05	0.311	CAAAATCT
CAAAATCT	Vigun09g109000	435	442	-	14.6667	2.18e-05	0.311	CAAAATCT
CAAAATCT	Vigun06g073500	435	442	-	14.6667	2.18e-05	0.311	CAAAATCT
CAAAATCT	Vigun11g114600	442	449	+	14.6667	2.18e-05	0.311	CAAAATCT
CAAAATCT	Vigun05g084100	443	450	+	14.6667	2.18e-05	0.311	CAAAATCT
CAAAATCT	Vigun08g212500	437	444	-	14.6667	2.18e-05	0.311	CAAAATCT
CAAAATCT	Vigun01g161800	437	444	-	14.6667	2.18e-05	0.311	CAAAATCT
CAAAATCT	Vigun06g184800	444	451	+	14.6667	2.18e-05	0.311	CAAAATCT
CAAAATCT	Vigun03g287500	444	451	+	14.6667	2.18e-05	0.311	CAAAATCT
CAAAATCT	Vigun11g147600	444	451	+	14.6667	2.18e-05	0.311	CAAAATCT
CAAAATCT	Vigun05g271800	438	445	-	14.6667	2.18e-05	0.311	CAAAATCT
CAAAATCT	Vigun10g000400	438	445	-	14.6667	2.18e-05	0.311	CAAAATCT
CAAAATCT	Vigun09g261400	445	452	+	14.6667	2.18e-05	0.311	CAAAATCT
CAAAATCT	Vigun09g085500	438	445	-	14.6667	2.18e-05	0.311	CAAAATCT
CAAAATCT	Vigun07g061500	439	446	-	14.6667	2.18e-05	0.311	CAAAATCT
CAAAATCT	Vigun04g056200	440	447	-	14.6667	2.18e-05	0.311	CAAAATCT
CAAAATCT	Vigun02g136100	447	454	+	14.6667	2.18e-05	0.311	CAAAATCT
CAAAATCT	Vigun11g111100	447	454	+	14.6667	2.18e-05	0.311	CAAAATCT
CAAAATCT	Vigun08g101000	448	455	+	14.6667	2.18e-05	0.311	CAAAATCT
CAAAATCT	Vigun05g003400	448	455	+	14.6667	2.18e-05	0.311	CAAAATCT
CAAAATCT	Vigun01g231500	448	455	+	14.6667	2.18e-05	0.311	CAAAATCT
CAAAATCT	Vigun07g022800	448	455	+	14.6667	2.18e-05	0.311	CAAAATCT
CAAAATCT	Vigun10g085000	442	449	-	14.6667	2.18e-05	0.311	CAAAATCT
CAAAATCT	Vigun05g127100	442	449	-	14.6667	2.18e-05	0.311	CAAAATCT
CAAAATCT	Vigun06g040900	449	456	+	14.6667	2.18e-05	0.311	CAAAATCT
CAAAATCT	Vigun10g072000	442	449	-	14.6667	2.18e-05	0.311	CAAAATCT
CAAAATCT	Vigun05g071800	449	456	+	14.6667	2.18e-05	0.311	CAAAATCT
CAAAATCT	Vigun01g180500	443	450	-	14.6667	2.18e-05	0.311	CAAAATCT
CAAAATCT	Vigun11g114900	450	457	+	14.6667	2.18e-05	0.311	CAAAATCT
CAAAATCT	Vigun01g044600	443	450	-	14.6667	2.18e-05	0.311	CAAAATCT
CAAAATCT	Vigun10g188000	443	450	-	14.6667	2.18e-05	0.311	CAAAATCT
CAAAATCT	Vigun11g031000	450	457	+	14.6667	2.18e-05	0.311	CAAAATCT
CAAAATCT	Vigun09g033600	451	458	+	14.6667	2.18e-05	0.311	CAAAATCT
CAAAATCT	Vigun03g077100	445	452	-	14.6667	2.18e-05	0.311	CAAAATCT
CAAAATCT	Vigun07g128000	445	452	-	14.6667	2.18e-05	0.311	CAAAATCT
CAAAATCT	Vigun03g403700	445	452	-	14.6667	2.18e-05	0.311	CAAAATCT
CAAAATCT	Vigun03g297900	445	452	-	14.6667	2.18e-05	0.311	CAAAATCT
CAAAATCT	Vigun09g254600	452	459	+	14.6667	2.18e-05	0.311	CAAAATCT
CAAAATCT	Vigun03g301500	446	453	-	14.6667	2.18e-05	0.311	CAAAATCT
CAAAATCT	Vigun07g297400	453	460	+	14.6667	2.18e-05	0.311	CAAAATCT
CAAAATCT	Vigun07g130100	446	453	-	14.6667	2.18e-05	0.311	CAAAATCT
CAAAATCT	Vigun07g115900	453	460	+	14.6667	2.18e-05	0.311	CAAAATCT
CAAAATCT	Vigun10g078000	453	460	+	14.6667	2.18e-05	0.311	CAAAATCT
CAAAATCT	Vigun08g173000	447	454	-	14.6667	2.18e-05	0.311	CAAAATCT
CAAAATCT	Vigun05g071000	454	461	+	14.6667	2.18e-05	0.311	CAAAATCT
CAAAATCT	Vigun03g404800	447	454	-	14.6667	2.18e-05	0.311	CAAAATCT
CAAAATCT	Vigun08g103500	447	454	-	14.6667	2.18e-05	0.311	CAAAATCT
CAAAATCT	Vigun05g071100	454	461	+	14.6667	2.18e-05	0.311	CAAAATCT
CAAAATCT	Vigun08g059900	448	455	-	14.6667	2.18e-05	0.311	CAAAATCT
CAAAATCT	Vigun08g059700	448	455	-	14.6667	2.18e-05	0.311	CAAAATCT
CAAAATCT	Vigun02g108900	448	455	-	14.6667	2.18e-05	0.311	CAAAATCT
CAAAATCT	Vigun11g143600	455	462	+	14.6667	2.18e-05	0.311	CAAAATCT
CAAAATCT	Vigun03g102400	455	462	+	14.6667	2.18e-05	0.311	CAAAATCT
CAAAATCT	Vigun05g071300	455	462	+	14.6667	2.18e-05	0.311	CAAAATCT
CAAAATCT	Vigun05g071200	455	462	+	14.6667	2.18e-05	0.311	CAAAATCT
CAAAATCT	Vigun03g256500	455	462	+	14.6667	2.18e-05	0.311	CAAAATCT
CAAAATCT	Vigun05g071400	455	462	+	14.6667	2.18e-05	0.311	CAAAATCT
CAAAATCT	Vigun07g078400	456	463	+	14.6667	2.18e-05	0.311	CAAAATCT
CAAAATCT	Vigun03g121500	457	464	+	14.6667	2.18e-05	0.311	CAAAATCT
CAAAATCT	Vigun04g042100	450	457	-	14.6667	2.18e-05	0.311	CAAAATCT
CAAAATCT	Vigun11g170000	450	457	-	14.6667	2.18e-05	0.311	CAAAATCT
CAAAATCT	Vigun05g009900	458	465	+	14.6667	2.18e-05	0.311	CAAAATCT
CAAAATCT	Vigun09g079500	458	465	+	14.6667	2.18e-05	0.311	CAAAATCT
CAAAATCT	Vigun11g110900	458	465	+	14.6667	2.18e-05	0.311	CAAAATCT
CAAAATCT	Vigun03g192300	458	465	+	14.6667	2.18e-05	0.311	CAAAATCT
CAAAATCT	Vigun06g057100	451	458	-	14.6667	2.18e-05	0.311	CAAAATCT
CAAAATCT	Vigun10g092600	458	465	+	14.6667	2.18e-05	0.311	CAAAATCT
CAAAATCT	Vigun10g068200	451	458	-	14.6667	2.18e-05	0.311	CAAAATCT
CAAAATCT	Vigun04g165100	452	459	-	14.6667	2.18e-05	0.311	CAAAATCT
CAAAATCT	Vigun01g030800	452	459	-	14.6667	2.18e-05	0.311	CAAAATCT
CAAAATCT	Vigun03g179300	459	466	+	14.6667	2.18e-05	0.311	CAAAATCT
CAAAATCT	Vigun09g052700	460	467	+	14.6667	2.18e-05	0.311	CAAAATCT
CAAAATCT	Vigun02g170200	453	460	-	14.6667	2.18e-05	0.311	CAAAATCT
CAAAATCT	Vigun11g156500	460	467	+	14.6667	2.18e-05	0.311	CAAAATCT
CAAAATCT	Vigun08g141600	461	468	+	14.6667	2.18e-05	0.311	CAAAATCT
CAAAATCT	Vigun05g071500	461	468	+	14.6667	2.18e-05	0.311	CAAAATCT
CAAAATCT	Vigun08g046100	461	468	+	14.6667	2.18e-05	0.311	CAAAATCT
CAAAATCT	Vigun03g352800	454	461	-	14.6667	2.18e-05	0.311	CAAAATCT
CAAAATCT	Vigun07g047700	454	461	-	14.6667	2.18e-05	0.311	CAAAATCT
CAAAATCT	Vigun03g158500	454	461	-	14.6667	2.18e-05	0.311	CAAAATCT
CAAAATCT	Vigun08g147500	455	462	-	14.6667	2.18e-05	0.311	CAAAATCT
CAAAATCT	Vigun05g071600	462	469	+	14.6667	2.18e-05	0.311	CAAAATCT
CAAAATCT	Vigun09g259100	455	462	-	14.6667	2.18e-05	0.311	CAAAATCT
CAAAATCT	Vigun05g071700	462	469	+	14.6667	2.18e-05	0.311	CAAAATCT
CAAAATCT	Vigun08g017700	456	463	-	14.6667	2.18e-05	0.311	CAAAATCT
CAAAATCT	Vigun04g085600	463	470	+	14.6667	2.18e-05	0.311	CAAAATCT
CAAAATCT	Vigun03g064600	463	470	+	14.6667	2.18e-05	0.311	CAAAATCT
CAAAATCT	Vigun09g171600	457	464	-	14.6667	2.18e-05	0.311	CAAAATCT
CAAAATCT	Vigun10g080100	458	465	-	14.6667	2.18e-05	0.311	CAAAATCT
CAAAATCT	Vigun09g189000	465	472	+	14.6667	2.18e-05	0.311	CAAAATCT
CAAAATCT	Vigun08g129300	458	465	-	14.6667	2.18e-05	0.311	CAAAATCT
CAAAATCT	Vigun10g106700	465	472	+	14.6667	2.18e-05	0.311	CAAAATCT
CAAAATCT	Vigun02g038200	458	465	-	14.6667	2.18e-05	0.311	CAAAATCT
CAAAATCT	Vigun04g088100	466	473	+	14.6667	2.18e-05	0.311	CAAAATCT
CAAAATCT	Vigun07g267900	459	466	-	14.6667	2.18e-05	0.311	CAAAATCT
CAAAATCT	Vigun08g199700	459	466	-	14.6667	2.18e-05	0.311	CAAAATCT
CAAAATCT	Vigun04g185700	467	474	+	14.6667	2.18e-05	0.311	CAAAATCT
CAAAATCT	Vigun05g163800	467	474	+	14.6667	2.18e-05	0.311	CAAAATCT
CAAAATCT	Vigun08g190400	461	468	-	14.6667	2.18e-05	0.311	CAAAATCT
CAAAATCT	Vigun01g203300	461	468	-	14.6667	2.18e-05	0.311	CAAAATCT
CAAAATCT	Vigun01g186300	461	468	-	14.6667	2.18e-05	0.311	CAAAATCT
CAAAATCT	Vigun11g059300	468	475	+	14.6667	2.18e-05	0.311	CAAAATCT
CAAAATCT	Vigun08g056300	469	476	+	14.6667	2.18e-05	0.311	CAAAATCT
CAAAATCT	Vigun05g282700	469	476	+	14.6667	2.18e-05	0.311	CAAAATCT
CAAAATCT	Vigun02g079700	462	469	-	14.6667	2.18e-05	0.311	CAAAATCT
CAAAATCT	Vigun02g029100	462	469	-	14.6667	2.18e-05	0.311	CAAAATCT
CAAAATCT	Vigun05g190200	462	469	-	14.6667	2.18e-05	0.311	CAAAATCT
CAAAATCT	Vigun01g008300	463	470	-	14.6667	2.18e-05	0.311	CAAAATCT
CAAAATCT	Vigun05g167100	463	470	-	14.6667	2.18e-05	0.311	CAAAATCT
CAAAATCT	Vigun01g126500	463	470	-	14.6667	2.18e-05	0.311	CAAAATCT
CAAAATCT	Vigun10g045000	470	477	+	14.6667	2.18e-05	0.311	CAAAATCT
CAAAATCT	Vigun09g118700	464	471	-	14.6667	2.18e-05	0.311	CAAAATCT
CAAAATCT	Vigun09g224600	471	478	+	14.6667	2.18e-05	0.311	CAAAATCT
CAAAATCT	Vigun08g093200	464	471	-	14.6667	2.18e-05	0.311	CAAAATCT
CAAAATCT	Vigun01g187400	471	478	+	14.6667	2.18e-05	0.311	CAAAATCT
CAAAATCT	Vigun09g205100	464	471	-	14.6667	2.18e-05	0.311	CAAAATCT
CAAAATCT	Vigun03g323700	471	478	+	14.6667	2.18e-05	0.311	CAAAATCT
CAAAATCT	Vigun09g060400	465	472	-	14.6667	2.18e-05	0.311	CAAAATCT
CAAAATCT	Vigun09g206100	465	472	-	14.6667	2.18e-05	0.311	CAAAATCT
CAAAATCT	Vigun05g036500	466	473	-	14.6667	2.18e-05	0.311	CAAAATCT
CAAAATCT	Vigun01g153300	473	480	+	14.6667	2.18e-05	0.311	CAAAATCT
CAAAATCT	Vigun09g108900	466	473	-	14.6667	2.18e-05	0.311	CAAAATCT
CAAAATCT	Vigun04g082900	467	474	-	14.6667	2.18e-05	0.311	CAAAATCT
CAAAATCT	Vigun03g117400	474	481	+	14.6667	2.18e-05	0.311	CAAAATCT
CAAAATCT	Vigun09g155100	474	481	+	14.6667	2.18e-05	0.311	CAAAATCT
CAAAATCT	Vigun03g068300	469	476	-	14.6667	2.18e-05	0.311	CAAAATCT
CAAAATCT	Vigun08g149400	476	483	+	14.6667	2.18e-05	0.311	CAAAATCT
CAAAATCT	Vigun05g117100	478	485	+	14.6667	2.18e-05	0.311	CAAAATCT
CAAAATCT	Vigun05g058800	471	478	-	14.6667	2.18e-05	0.311	CAAAATCT
CAAAATCT	Vigun11g026600	471	478	-	14.6667	2.18e-05	0.311	CAAAATCT
CAAAATCT	Vigun05g224400	479	486	+	14.6667	2.18e-05	0.311	CAAAATCT
CAAAATCT	Vigun03g411300	472	479	-	14.6667	2.18e-05	0.311	CAAAATCT
CAAAATCT	Vigun06g176400	472	479	-	14.6667	2.18e-05	0.311	CAAAATCT
CAAAATCT	Vigun03g125400	479	486	+	14.6667	2.18e-05	0.311	CAAAATCT
CAAAATCT	Vigun03g229300	473	480	-	14.6667	2.18e-05	0.311	CAAAATCT
CAAAATCT	Vigun05g272200	480	487	+	14.6667	2.18e-05	0.311	CAAAATCT
CAAAATCT	Vigun09g192400	480	487	+	14.6667	2.18e-05	0.311	CAAAATCT
CAAAATCT	Vigun07g276100	481	488	+	14.6667	2.18e-05	0.311	CAAAATCT
CAAAATCT	Vigun03g374500	481	488	+	14.6667	2.18e-05	0.311	CAAAATCT
CAAAATCT	Vigun10g138300	474	481	-	14.6667	2.18e-05	0.311	CAAAATCT
CAAAATCT	Vigun09g096200	475	482	-	14.6667	2.18e-05	0.311	CAAAATCT
CAAAATCT	Vigun05g072000	482	489	+	14.6667	2.18e-05	0.311	CAAAATCT
CAAAATCT	Vigun07g175000	483	490	+	14.6667	2.18e-05	0.311	CAAAATCT
CAAAATCT	Vigun07g243900	476	483	-	14.6667	2.18e-05	0.311	CAAAATCT
CAAAATCT	Vigun06g067800	483	490	+	14.6667	2.18e-05	0.311	CAAAATCT
CAAAATCT	Vigun08g154800	476	483	-	14.6667	2.18e-05	0.311	CAAAATCT
CAAAATCT	Vigun05g121100	483	490	+	14.6667	2.18e-05	0.311	CAAAATCT
CAAAATCT	Vigun02g036700	477	484	-	14.6667	2.18e-05	0.311	CAAAATCT
CAAAATCT	Vigun09g264700	477	484	-	14.6667	2.18e-05	0.311	CAAAATCT
CAAAATCT	Vigun11g038800	484	491	+	14.6667	2.18e-05	0.311	CAAAATCT
CAAAATCT	Vigun09g079200	477	484	-	14.6667	2.18e-05	0.311	CAAAATCT
CAAAATCT	Vigun04g192300	478	485	-	14.6667	2.18e-05	0.311	CAAAATCT
CAAAATCT	Vigun04g191700	478	485	-	14.6667	2.18e-05	0.311	CAAAATCT
CAAAATCT	Vigun08g198600	478	485	-	14.6667	2.18e-05	0.311	CAAAATCT
CAAAATCT	Vigun11g146800	478	485	-	14.6667	2.18e-05	0.311	CAAAATCT
CAAAATCT	Vigun07g101600	478	485	-	14.6667	2.18e-05	0.311	CAAAATCT
CAAAATCT	Vigun06g235700	478	485	-	14.6667	2.18e-05	0.311	CAAAATCT
CAAAATCT	Vigun04g190300	479	486	-	14.6667	2.18e-05	0.311	CAAAATCT
CAAAATCT	Vigun03g116000	486	493	+	14.6667	2.18e-05	0.311	CAAAATCT
CAAAATCT	Vigun10g147100	487	494	+	14.6667	2.18e-05	0.311	CAAAATCT
CAAAATCT	Vigun07g275000	480	487	-	14.6667	2.18e-05	0.311	CAAAATCT
CAAAATCT	Vigun03g149000	487	494	+	14.6667	2.18e-05	0.311	CAAAATCT
CAAAATCT	Vigun06g212500	481	488	-	14.6667	2.18e-05	0.311	CAAAATCT
CAAAATCT	Vigun03g270500	481	488	-	14.6667	2.18e-05	0.311	CAAAATCT
CAAAATCT	Vigun03g129800	481	488	-	14.6667	2.18e-05	0.311	CAAAATCT
CAAAATCT	Vigun11g196800	481	488	-	14.6667	2.18e-05	0.311	CAAAATCT
CAAAATCT	Vigun08g101000	489	496	+	14.6667	2.18e-05	0.311	CAAAATCT
CAAAATCT	Vigun08g069100	489	496	+	14.6667	2.18e-05	0.311	CAAAATCT
CAAAATCT	Vigun01g030700	482	489	-	14.6667	2.18e-05	0.311	CAAAATCT
CAAAATCT	Vigun01g233300	482	489	-	14.6667	2.18e-05	0.311	CAAAATCT
CAAAATCT	Vigun03g293300	489	496	+	14.6667	2.18e-05	0.311	CAAAATCT
CAAAATCT	Vigun04g200700	490	497	+	14.6667	2.18e-05	0.311	CAAAATCT
CAAAATCT	Vigun09g242000	490	497	+	14.6667	2.18e-05	0.311	CAAAATCT
CAAAATCT	Vigun03g194500	484	491	-	14.6667	2.18e-05	0.311	CAAAATCT
CAAAATCT	Vigun03g420100	491	498	+	14.6667	2.18e-05	0.311	CAAAATCT
CAAAATCT	Vigun11g135300	484	491	-	14.6667	2.18e-05	0.311	CAAAATCT
CAAAATCT	Vigun03g129600	484	491	-	14.6667	2.18e-05	0.311	CAAAATCT
CAAAATCT	Vigun06g137900	491	498	+	14.6667	2.18e-05	0.311	CAAAATCT
CAAAATCT	Vigun03g292800	484	491	-	14.6667	2.18e-05	0.311	CAAAATCT
CAAAATCT	Vigun03g276300	484	491	-	14.6667	2.18e-05	0.311	CAAAATCT
CAAAATCT	Vigun11g150300	491	498	+	14.6667	2.18e-05	0.311	CAAAATCT
CAAAATCT	Vigun03g244600	484	491	-	14.6667	2.18e-05	0.311	CAAAATCT
CAAAATCT	Vigun09g276500	484	491	-	14.6667	2.18e-05	0.311	CAAAATCT
CAAAATCT	Vigun09g224800	484	491	-	14.6667	2.18e-05	0.311	CAAAATCT
CAAAATCT	Vigun01g045700	485	492	-	14.6667	2.18e-05	0.311	CAAAATCT
CAAAATCT	Vigun10g094700	485	492	-	14.6667	2.18e-05	0.311	CAAAATCT
CAAAATCT	Vigun07g052100	492	499	+	14.6667	2.18e-05	0.311	CAAAATCT
CAAAATCT	Vigun09g121600	492	499	+	14.6667	2.18e-05	0.311	CAAAATCT
CAAAATCT	Vigun07g223000	493	500	+	14.6667	2.18e-05	0.311	CAAAATCT
CAAAATCT	Vigun10g073300	493	500	+	14.6667	2.18e-05	0.311	CAAAATCT
CAAAATCT	Vigun05g172800	494	501	+	14.6667	2.18e-05	0.311	CAAAATCT
CAAAATCT	Vigun01g097100	487	494	-	14.6667	2.18e-05	0.311	CAAAATCT
CAAAATCT	Vigun02g020700	494	501	+	14.6667	2.18e-05	0.311	CAAAATCT
CAAAATCT	Vigun10g148100	487	494	-	14.6667	2.18e-05	0.311	CAAAATCT
CAAAATCT	Vigun05g019600	488	495	-	14.6667	2.18e-05	0.311	CAAAATCT
CAAAATCT	Vigun09g013300	488	495	-	14.6667	2.18e-05	0.311	CAAAATCT
CAAAATCT	Vigun09g001100	488	495	-	14.6667	2.18e-05	0.311	CAAAATCT
CAAAATCT	Vigun01g065200	488	495	-	14.6667	2.18e-05	0.311	CAAAATCT
CAAAATCT	Vigun08g130700	488	495	-	14.6667	2.18e-05	0.311	CAAAATCT
CAAAATCT	Vigun11g084800	495	502	+	14.6667	2.18e-05	0.311	CAAAATCT
CAAAATCT	Vigun11g029900	495	502	+	14.6667	2.18e-05	0.311	CAAAATCT
CAAAATCT	Vigun10g085000	495	502	+	14.6667	2.18e-05	0.311	CAAAATCT
CAAAATCT	Vigun11g082200	496	503	+	14.6667	2.18e-05	0.311	CAAAATCT
CAAAATCT	Vigun05g013700	489	496	-	14.6667	2.18e-05	0.311	CAAAATCT
CAAAATCT	Vigun04g144300	489	496	-	14.6667	2.18e-05	0.311	CAAAATCT
CAAAATCT	Vigun08g056400	496	503	+	14.6667	2.18e-05	0.311	CAAAATCT
CAAAATCT	Vigun03g372700	489	496	-	14.6667	2.18e-05	0.311	CAAAATCT
CAAAATCT	Vigun03g370200	489	496	-	14.6667	2.18e-05	0.311	CAAAATCT
CAAAATCT	Vigun06g138000	497	504	+	14.6667	2.18e-05	0.311	CAAAATCT
CAAAATCT	Vigun11g000800	490	497	-	14.6667	2.18e-05	0.311	CAAAATCT
CAAAATCT	Vigun09g075000	498	505	+	14.6667	2.18e-05	0.311	CAAAATCT
CAAAATCT	Vigun08g064500	499	506	+	14.6667	2.18e-05	0.311	CAAAATCT
CAAAATCT	Vigun10g083300	499	506	+	14.6667	2.18e-05	0.311	CAAAATCT
CAAAATCT	Vigun06g134000	499	506	+	14.6667	2.18e-05	0.311	CAAAATCT
CAAAATCT	Vigun10g131700	499	506	+	14.6667	2.18e-05	0.311	CAAAATCT
CAAAATCT	Vigun01g128400	499	506	+	14.6667	2.18e-05	0.311	CAAAATCT
CAAAATCT	Vigun01g024500	493	500	-	14.6667	2.18e-05	0.311	CAAAATCT
CAAAATCT	Vigun03g435700	500	507	+	14.6667	2.18e-05	0.311	CAAAATCT
CAAAATCT	Vigun07g159000	494	501	-	14.6667	2.18e-05	0.311	CAAAATCT
CAAAATCT	Vigun05g197800	494	501	-	14.6667	2.18e-05	0.311	CAAAATCT
CAAAATCT	Vigun10g168700	495	502	-	14.6667	2.18e-05	0.311	CAAAATCT
CAAAATCT	Vigun09g171600	496	503	-	14.6667	2.18e-05	0.311	CAAAATCT
CAAAATCT	Vigun05g048100	496	503	-	14.6667	2.18e-05	0.311	CAAAATCT
CAAAATCT	Vigun08g158100	496	503	-	14.6667	2.18e-05	0.311	CAAAATCT
CAAAATCT	Vigun09g087800	504	511	+	14.6667	2.18e-05	0.311	CAAAATCT
CAAAATCT	Vigun03g169300	504	511	+	14.6667	2.18e-05	0.311	CAAAATCT
CAAAATCT	Vigun08g004500	497	504	-	14.6667	2.18e-05	0.311	CAAAATCT
CAAAATCT	Vigun03g417900	497	504	-	14.6667	2.18e-05	0.311	CAAAATCT
CAAAATCT	Vigun01g224100	505	512	+	14.6667	2.18e-05	0.311	CAAAATCT
CAAAATCT	Vigun10g105900	498	505	-	14.6667	2.18e-05	0.311	CAAAATCT
CAAAATCT	Vigun10g043400	498	505	-	14.6667	2.18e-05	0.311	CAAAATCT
CAAAATCT	Vigun09g271000	505	512	+	14.6667	2.18e-05	0.311	CAAAATCT
CAAAATCT	Vigun09g204800	505	512	+	14.6667	2.18e-05	0.311	CAAAATCT
CAAAATCT	Vigun09g066100	506	513	+	14.6667	2.18e-05	0.311	CAAAATCT
CAAAATCT	Vigun01g088700	499	506	-	14.6667	2.18e-05	0.311	CAAAATCT
CAAAATCT	Vigun10g193500	506	513	+	14.6667	2.18e-05	0.311	CAAAATCT
CAAAATCT	Vigun03g105000	506	513	+	14.6667	2.18e-05	0.311	CAAAATCT
CAAAATCT	Vigun11g053100	499	506	-	14.6667	2.18e-05	0.311	CAAAATCT
CAAAATCT	Vigun02g196100	500	507	-	14.6667	2.18e-05	0.311	CAAAATCT
CAAAATCT	Vigun03g444500	508	515	+	14.6667	2.18e-05	0.311	CAAAATCT
CAAAATCT	Vigun07g148200	501	508	-	14.6667	2.18e-05	0.311	CAAAATCT
CAAAATCT	Vigun01g010100	508	515	+	14.6667	2.18e-05	0.311	CAAAATCT
CAAAATCT	Vigun05g212100	501	508	-	14.6667	2.18e-05	0.311	CAAAATCT
CAAAATCT	Vigun10g034900	502	509	-	14.6667	2.18e-05	0.311	CAAAATCT
CAAAATCT	Vigun03g223200	502	509	-	14.6667	2.18e-05	0.311	CAAAATCT
CAAAATCT	Vigun10g016700	502	509	-	14.6667	2.18e-05	0.311	CAAAATCT
CAAAATCT	Vigun09g008100	510	517	+	14.6667	2.18e-05	0.311	CAAAATCT
CAAAATCT	Vigun08g076700	503	510	-	14.6667	2.18e-05	0.311	CAAAATCT
CAAAATCT	Vigun01g018000	510	517	+	14.6667	2.18e-05	0.311	CAAAATCT
CAAAATCT	Vigun03g274600	503	510	-	14.6667	2.18e-05	0.311	CAAAATCT
CAAAATCT	Vigun01g158100	510	517	+	14.6667	2.18e-05	0.311	CAAAATCT
CAAAATCT	Vigun09g220900	503	510	-	14.6667	2.18e-05	0.311	CAAAATCT
CAAAATCT	Vigun08g147600	511	518	+	14.6667	2.18e-05	0.311	CAAAATCT
CAAAATCT	Vigun11g153300	504	511	-	14.6667	2.18e-05	0.311	CAAAATCT
CAAAATCT	Vigun06g042300	504	511	-	14.6667	2.18e-05	0.311	CAAAATCT
CAAAATCT	Vigun11g112100	512	519	+	14.6667	2.18e-05	0.311	CAAAATCT
CAAAATCT	Vigun07g271100	512	519	+	14.6667	2.18e-05	0.311	CAAAATCT
CAAAATCT	Vigun04g026700	512	519	+	14.6667	2.18e-05	0.311	CAAAATCT
CAAAATCT	Vigun07g206600	512	519	+	14.6667	2.18e-05	0.311	CAAAATCT
CAAAATCT	Vigun08g106800	512	519	+	14.6667	2.18e-05	0.311	CAAAATCT
CAAAATCT	Vigun03g058000	512	519	+	14.6667	2.18e-05	0.311	CAAAATCT
CAAAATCT	Vigun06g019500	506	513	-	14.6667	2.18e-05	0.311	CAAAATCT
CAAAATCT	Vigun08g073400	514	521	+	14.6667	2.18e-05	0.311	CAAAATCT
CAAAATCT	Vigun05g154700	514	521	+	14.6667	2.18e-05	0.311	CAAAATCT
CAAAATCT	Vigun03g198900	514	521	+	14.6667	2.18e-05	0.311	CAAAATCT
CAAAATCT	Vigun05g238100	515	522	+	14.6667	2.18e-05	0.311	CAAAATCT
CAAAATCT	Vigun06g147300	515	522	+	14.6667	2.18e-05	0.311	CAAAATCT
CAAAATCT	Vigun03g262700	515	522	+	14.6667	2.18e-05	0.311	CAAAATCT
CAAAATCT	Vigun11g106500	515	522	+	14.6667	2.18e-05	0.311	CAAAATCT
CAAAATCT	Vigun02g026500	508	515	-	14.6667	2.18e-05	0.311	CAAAATCT
CAAAATCT	Vigun05g229000	508	515	-	14.6667	2.18e-05	0.311	CAAAATCT
CAAAATCT	Vigun11g045000	509	516	-	14.6667	2.18e-05	0.311	CAAAATCT
CAAAATCT	Vigun01g199300	516	523	+	14.6667	2.18e-05	0.311	CAAAATCT
CAAAATCT	Vigun01g185700	509	516	-	14.6667	2.18e-05	0.311	CAAAATCT
CAAAATCT	Vigun09g069600	517	524	+	14.6667	2.18e-05	0.311	CAAAATCT
CAAAATCT	Vigun05g017900	510	517	-	14.6667	2.18e-05	0.311	CAAAATCT
CAAAATCT	Vigun01g129700	517	524	+	14.6667	2.18e-05	0.311	CAAAATCT
CAAAATCT	Vigun11g132200	517	524	+	14.6667	2.18e-05	0.311	CAAAATCT
CAAAATCT	Vigun04g195700	510	517	-	14.6667	2.18e-05	0.311	CAAAATCT
CAAAATCT	Vigun03g198500	518	525	+	14.6667	2.18e-05	0.311	CAAAATCT
CAAAATCT	Vigun07g203700	511	518	-	14.6667	2.18e-05	0.311	CAAAATCT
CAAAATCT	Vigun01g105100	518	525	+	14.6667	2.18e-05	0.311	CAAAATCT
CAAAATCT	Vigun09g189400	511	518	-	14.6667	2.18e-05	0.311	CAAAATCT
CAAAATCT	Vigun05g302400	511	518	-	14.6667	2.18e-05	0.311	CAAAATCT
CAAAATCT	Vigun08g210900	512	519	-	14.6667	2.18e-05	0.311	CAAAATCT
CAAAATCT	Vigun08g161200	519	526	+	14.6667	2.18e-05	0.311	CAAAATCT
CAAAATCT	Vigun11g114600	519	526	+	14.6667	2.18e-05	0.311	CAAAATCT
CAAAATCT	Vigun04g113000	512	519	-	14.6667	2.18e-05	0.311	CAAAATCT
CAAAATCT	Vigun11g211100	520	527	+	14.6667	2.18e-05	0.311	CAAAATCT
CAAAATCT	Vigun06g209100	513	520	-	14.6667	2.18e-05	0.311	CAAAATCT
CAAAATCT	Vigun06g136400	513	520	-	14.6667	2.18e-05	0.311	CAAAATCT
CAAAATCT	Vigun11g085500	513	520	-	14.6667	2.18e-05	0.311	CAAAATCT
CAAAATCT	Vigun11g044500	513	520	-	14.6667	2.18e-05	0.311	CAAAATCT
CAAAATCT	Vigun07g268600	513	520	-	14.6667	2.18e-05	0.311	CAAAATCT
CAAAATCT	Vigun09g068100	514	521	-	14.6667	2.18e-05	0.311	CAAAATCT
CAAAATCT	Vigun08g133300	514	521	-	14.6667	2.18e-05	0.311	CAAAATCT
CAAAATCT	Vigun07g207100	521	528	+	14.6667	2.18e-05	0.311	CAAAATCT
CAAAATCT	Vigun08g007000	514	521	-	14.6667	2.18e-05	0.311	CAAAATCT
CAAAATCT	Vigun03g076700	522	529	+	14.6667	2.18e-05	0.311	CAAAATCT
CAAAATCT	Vigun03g327900	523	530	+	14.6667	2.18e-05	0.311	CAAAATCT
CAAAATCT	Vigun03g210500	523	530	+	14.6667	2.18e-05	0.311	CAAAATCT
CAAAATCT	Vigun09g229600	516	523	-	14.6667	2.18e-05	0.311	CAAAATCT
CAAAATCT	Vigun03g313700	523	530	+	14.6667	2.18e-05	0.311	CAAAATCT
CAAAATCT	Vigun05g257600	517	524	-	14.6667	2.18e-05	0.311	CAAAATCT
CAAAATCT	Vigun01g147800	517	524	-	14.6667	2.18e-05	0.311	CAAAATCT
CAAAATCT	Vigun05g196900	518	525	-	14.6667	2.18e-05	0.311	CAAAATCT
CAAAATCT	Vigun01g131700	519	526	-	14.6667	2.18e-05	0.311	CAAAATCT
CAAAATCT	Vigun04g094400	526	533	+	14.6667	2.18e-05	0.311	CAAAATCT
CAAAATCT	Vigun03g175900	519	526	-	14.6667	2.18e-05	0.311	CAAAATCT
CAAAATCT	Vigun06g233500	526	533	+	14.6667	2.18e-05	0.311	CAAAATCT
CAAAATCT	Vigun06g007800	526	533	+	14.6667	2.18e-05	0.311	CAAAATCT
CAAAATCT	Vigun06g104200	519	526	-	14.6667	2.18e-05	0.311	CAAAATCT
CAAAATCT	Vigun02g111800	526	533	+	14.6667	2.18e-05	0.311	CAAAATCT
CAAAATCT	Vigun02g079500	526	533	+	14.6667	2.18e-05	0.311	CAAAATCT
CAAAATCT	Vigun03g146100	519	526	-	14.6667	2.18e-05	0.311	CAAAATCT
CAAAATCT	Vigun09g129100	520	527	-	14.6667	2.18e-05	0.311	CAAAATCT
CAAAATCT	Vigun09g072300	527	534	+	14.6667	2.18e-05	0.311	CAAAATCT
CAAAATCT	Vigun07g038200	527	534	+	14.6667	2.18e-05	0.311	CAAAATCT
CAAAATCT	Vigun01g166000	520	527	-	14.6667	2.18e-05	0.311	CAAAATCT
CAAAATCT	Vigun02g052100	527	534	+	14.6667	2.18e-05	0.311	CAAAATCT
CAAAATCT	Vigun05g125600	527	534	+	14.6667	2.18e-05	0.311	CAAAATCT
CAAAATCT	Vigun01g040600	527	534	+	14.6667	2.18e-05	0.311	CAAAATCT
CAAAATCT	Vigun04g013600	521	528	-	14.6667	2.18e-05	0.311	CAAAATCT
CAAAATCT	Vigun06g207500	528	535	+	14.6667	2.18e-05	0.311	CAAAATCT
CAAAATCT	Vigun03g106800	529	536	+	14.6667	2.18e-05	0.311	CAAAATCT
CAAAATCT	Vigun08g218500	522	529	-	14.6667	2.18e-05	0.311	CAAAATCT
CAAAATCT	Vigun07g202400	522	529	-	14.6667	2.18e-05	0.311	CAAAATCT
CAAAATCT	Vigun02g079800	522	529	-	14.6667	2.18e-05	0.311	CAAAATCT
CAAAATCT	Vigun05g005700	522	529	-	14.6667	2.18e-05	0.311	CAAAATCT
CAAAATCT	Vigun09g089700	523	530	-	14.6667	2.18e-05	0.311	CAAAATCT
CAAAATCT	Vigun02g018900	530	537	+	14.6667	2.18e-05	0.311	CAAAATCT
CAAAATCT	Vigun11g150400	530	537	+	14.6667	2.18e-05	0.311	CAAAATCT
CAAAATCT	Vigun09g072600	530	537	+	14.6667	2.18e-05	0.311	CAAAATCT
CAAAATCT	Vigun05g225100	531	538	+	14.6667	2.18e-05	0.311	CAAAATCT
CAAAATCT	Vigun03g126600	531	538	+	14.6667	2.18e-05	0.311	CAAAATCT
CAAAATCT	Vigun03g406100	525	532	-	14.6667	2.18e-05	0.311	CAAAATCT
CAAAATCT	Vigun03g359200	532	539	+	14.6667	2.18e-05	0.311	CAAAATCT
CAAAATCT	Vigun02g203400	533	540	+	14.6667	2.18e-05	0.311	CAAAATCT
CAAAATCT	Vigun06g163900	526	533	-	14.6667	2.18e-05	0.311	CAAAATCT
CAAAATCT	Vigun10g176600	526	533	-	14.6667	2.18e-05	0.311	CAAAATCT
CAAAATCT	Vigun10g098300	533	540	+	14.6667	2.18e-05	0.311	CAAAATCT
CAAAATCT	Vigun05g273600	526	533	-	14.6667	2.18e-05	0.311	CAAAATCT
CAAAATCT	Vigun06g003900	533	540	+	14.6667	2.18e-05	0.311	CAAAATCT
CAAAATCT	Vigun05g164200	534	541	+	14.6667	2.18e-05	0.311	CAAAATCT
CAAAATCT	Vigun09g063300	535	542	+	14.6667	2.18e-05	0.311	CAAAATCT
CAAAATCT	Vigun07g185000	535	542	+	14.6667	2.18e-05	0.311	CAAAATCT
CAAAATCT	Vigun01g206800	535	542	+	14.6667	2.18e-05	0.311	CAAAATCT
CAAAATCT	Vigun04g167800	530	537	-	14.6667	2.18e-05	0.311	CAAAATCT
CAAAATCT	Vigun03g064500	530	537	-	14.6667	2.18e-05	0.311	CAAAATCT
CAAAATCT	Vigun05g239500	537	544	+	14.6667	2.18e-05	0.311	CAAAATCT
CAAAATCT	Vigun09g107800	531	538	-	14.6667	2.18e-05	0.311	CAAAATCT
CAAAATCT	Vigun04g103500	538	545	+	14.6667	2.18e-05	0.311	CAAAATCT
CAAAATCT	Vigun02g021600	532	539	-	14.6667	2.18e-05	0.311	CAAAATCT
CAAAATCT	Vigun11g218500	539	546	+	14.6667	2.18e-05	0.311	CAAAATCT
CAAAATCT	Vigun09g099700	532	539	-	14.6667	2.18e-05	0.311	CAAAATCT
CAAAATCT	Vigun04g132600	533	540	-	14.6667	2.18e-05	0.311	CAAAATCT
CAAAATCT	Vigun04g132500	533	540	-	14.6667	2.18e-05	0.311	CAAAATCT
CAAAATCT	Vigun04g132400	533	540	-	14.6667	2.18e-05	0.311	CAAAATCT
CAAAATCT	Vigun07g095200	540	547	+	14.6667	2.18e-05	0.311	CAAAATCT
CAAAATCT	Vigun04g132700	533	540	-	14.6667	2.18e-05	0.311	CAAAATCT
CAAAATCT	Vigun05g083800	533	540	-	14.6667	2.18e-05	0.311	CAAAATCT
CAAAATCT	Vigun05g094800	533	540	-	14.6667	2.18e-05	0.311	CAAAATCT
CAAAATCT	Vigun07g224800	534	541	-	14.6667	2.18e-05	0.311	CAAAATCT
CAAAATCT	Vigun09g196100	535	542	-	14.6667	2.18e-05	0.311	CAAAATCT
CAAAATCT	Vigun03g116600	535	542	-	14.6667	2.18e-05	0.311	CAAAATCT
CAAAATCT	Vigun02g065400	535	542	-	14.6667	2.18e-05	0.311	CAAAATCT
CAAAATCT	Vigun11g032300	535	542	-	14.6667	2.18e-05	0.311	CAAAATCT
CAAAATCT	Vigun05g090500	542	549	+	14.6667	2.18e-05	0.311	CAAAATCT
CAAAATCT	Vigun02g028900	537	544	-	14.6667	2.18e-05	0.311	CAAAATCT
CAAAATCT	Vigun04g031000	537	544	-	14.6667	2.18e-05	0.311	CAAAATCT
CAAAATCT	Vigun02g191700	537	544	-	14.6667	2.18e-05	0.311	CAAAATCT
CAAAATCT	Vigun03g293000	544	551	+	14.6667	2.18e-05	0.311	CAAAATCT
CAAAATCT	Vigun04g180500	538	545	-	14.6667	2.18e-05	0.311	CAAAATCT
CAAAATCT	Vigun07g133200	545	552	+	14.6667	2.18e-05	0.311	CAAAATCT
CAAAATCT	Vigun07g066600	538	545	-	14.6667	2.18e-05	0.311	CAAAATCT
CAAAATCT	Vigun06g161900	545	552	+	14.6667	2.18e-05	0.311	CAAAATCT
CAAAATCT	Vigun01g201300	545	552	+	14.6667	2.18e-05	0.311	CAAAATCT
CAAAATCT	Vigun01g048400	546	553	+	14.6667	2.18e-05	0.311	CAAAATCT
CAAAATCT	Vigun10g096600	547	554	+	14.6667	2.18e-05	0.311	CAAAATCT
CAAAATCT	Vigun04g062200	548	555	+	14.6667	2.18e-05	0.311	CAAAATCT
CAAAATCT	Vigun07g248300	541	548	-	14.6667	2.18e-05	0.311	CAAAATCT
CAAAATCT	Vigun03g234300	541	548	-	14.6667	2.18e-05	0.311	CAAAATCT
CAAAATCT	Vigun05g087500	541	548	-	14.6667	2.18e-05	0.311	CAAAATCT
CAAAATCT	Vigun09g123900	542	549	-	14.6667	2.18e-05	0.311	CAAAATCT
CAAAATCT	Vigun08g125900	542	549	-	14.6667	2.18e-05	0.311	CAAAATCT
CAAAATCT	Vigun10g006100	550	557	+	14.6667	2.18e-05	0.311	CAAAATCT
CAAAATCT	Vigun08g018500	543	550	-	14.6667	2.18e-05	0.311	CAAAATCT
CAAAATCT	Vigun08g143900	551	558	+	14.6667	2.18e-05	0.311	CAAAATCT
CAAAATCT	Vigun11g225200	551	558	+	14.6667	2.18e-05	0.311	CAAAATCT
CAAAATCT	Vigun08g061100	552	559	+	14.6667	2.18e-05	0.311	CAAAATCT
CAAAATCT	Vigun03g360000	545	552	-	14.6667	2.18e-05	0.311	CAAAATCT
CAAAATCT	Vigun06g192500	552	559	+	14.6667	2.18e-05	0.311	CAAAATCT
CAAAATCT	Vigun01g160800	552	559	+	14.6667	2.18e-05	0.311	CAAAATCT
CAAAATCT	Vigun01g155100	553	560	+	14.6667	2.18e-05	0.311	CAAAATCT
CAAAATCT	Vigun06g049900	553	560	+	14.6667	2.18e-05	0.311	CAAAATCT
CAAAATCT	Vigun11g225700	546	553	-	14.6667	2.18e-05	0.311	CAAAATCT
CAAAATCT	Vigun07g005900	547	554	-	14.6667	2.18e-05	0.311	CAAAATCT
CAAAATCT	Vigun11g124100	548	555	-	14.6667	2.18e-05	0.311	CAAAATCT
CAAAATCT	Vigun03g392100	555	562	+	14.6667	2.18e-05	0.311	CAAAATCT
CAAAATCT	Vigun02g131800	548	555	-	14.6667	2.18e-05	0.311	CAAAATCT
CAAAATCT	Vigun09g163300	549	556	-	14.6667	2.18e-05	0.311	CAAAATCT
CAAAATCT	Vigun05g281800	549	556	-	14.6667	2.18e-05	0.311	CAAAATCT
CAAAATCT	Vigun07g253900	556	563	+	14.6667	2.18e-05	0.311	CAAAATCT
CAAAATCT	Vigun02g201500	549	556	-	14.6667	2.18e-05	0.311	CAAAATCT
CAAAATCT	Vigun05g241900	549	556	-	14.6667	2.18e-05	0.311	CAAAATCT
CAAAATCT	Vigun11g155300	556	563	+	14.6667	2.18e-05	0.311	CAAAATCT
CAAAATCT	Vigun10g036000	556	563	+	14.6667	2.18e-05	0.311	CAAAATCT
CAAAATCT	Vigun01g111000	557	564	+	14.6667	2.18e-05	0.311	CAAAATCT
CAAAATCT	Vigun10g158700	550	557	-	14.6667	2.18e-05	0.311	CAAAATCT
CAAAATCT	Vigun08g079500	550	557	-	14.6667	2.18e-05	0.311	CAAAATCT
CAAAATCT	Vigun08g036400	550	557	-	14.6667	2.18e-05	0.311	CAAAATCT
CAAAATCT	Vigun04g007200	557	564	+	14.6667	2.18e-05	0.311	CAAAATCT
CAAAATCT	Vigun06g136800	557	564	+	14.6667	2.18e-05	0.311	CAAAATCT
CAAAATCT	Vigun02g148600	558	565	+	14.6667	2.18e-05	0.311	CAAAATCT
CAAAATCT	Vigun01g051800	558	565	+	14.6667	2.18e-05	0.311	CAAAATCT
CAAAATCT	Vigun09g183400	558	565	+	14.6667	2.18e-05	0.311	CAAAATCT
CAAAATCT	Vigun08g153800	559	566	+	14.6667	2.18e-05	0.311	CAAAATCT
CAAAATCT	Vigun05g084600	559	566	+	14.6667	2.18e-05	0.311	CAAAATCT
CAAAATCT	Vigun06g206500	560	567	+	14.6667	2.18e-05	0.311	CAAAATCT
CAAAATCT	Vigun02g188300	561	568	+	14.6667	2.18e-05	0.311	CAAAATCT
CAAAATCT	Vigun09g063500	561	568	+	14.6667	2.18e-05	0.311	CAAAATCT
CAAAATCT	Vigun08g182400	554	561	-	14.6667	2.18e-05	0.311	CAAAATCT
CAAAATCT	Vigun03g099800	554	561	-	14.6667	2.18e-05	0.311	CAAAATCT
CAAAATCT	Vigun01g054100	562	569	+	14.6667	2.18e-05	0.311	CAAAATCT
CAAAATCT	Vigun10g167800	562	569	+	14.6667	2.18e-05	0.311	CAAAATCT
CAAAATCT	Vigun02g190600	563	570	+	14.6667	2.18e-05	0.311	CAAAATCT
CAAAATCT	Vigun10g167300	556	563	-	14.6667	2.18e-05	0.311	CAAAATCT
CAAAATCT	Vigun03g245100	556	563	-	14.6667	2.18e-05	0.311	CAAAATCT
CAAAATCT	Vigun11g105600	563	570	+	14.6667	2.18e-05	0.311	CAAAATCT
CAAAATCT	Vigun10g189000	557	564	-	14.6667	2.18e-05	0.311	CAAAATCT
CAAAATCT	Vigun02g160700	558	565	-	14.6667	2.18e-05	0.311	CAAAATCT
CAAAATCT	Vigun05g115000	558	565	-	14.6667	2.18e-05	0.311	CAAAATCT
CAAAATCT	Vigun05g180200	565	572	+	14.6667	2.18e-05	0.311	CAAAATCT
CAAAATCT	Vigun10g077300	558	565	-	14.6667	2.18e-05	0.311	CAAAATCT
CAAAATCT	Vigun02g008200	565	572	+	14.6667	2.18e-05	0.311	CAAAATCT
CAAAATCT	Vigun09g231200	560	567	-	14.6667	2.18e-05	0.311	CAAAATCT
CAAAATCT	Vigun01g150900	560	567	-	14.6667	2.18e-05	0.311	CAAAATCT
CAAAATCT	Vigun04g148600	561	568	-	14.6667	2.18e-05	0.311	CAAAATCT
CAAAATCT	Vigun06g127500	561	568	-	14.6667	2.18e-05	0.311	CAAAATCT
CAAAATCT	Vigun10g142200	561	568	-	14.6667	2.18e-05	0.311	CAAAATCT
CAAAATCT	Vigun08g118700	569	576	+	14.6667	2.18e-05	0.311	CAAAATCT
CAAAATCT	Vigun02g204300	562	569	-	14.6667	2.18e-05	0.311	CAAAATCT
CAAAATCT	Vigun02g162300	569	576	+	14.6667	2.18e-05	0.311	CAAAATCT
CAAAATCT	Vigun03g243700	569	576	+	14.6667	2.18e-05	0.311	CAAAATCT
CAAAATCT	Vigun11g141200	569	576	+	14.6667	2.18e-05	0.311	CAAAATCT
CAAAATCT	Vigun08g131800	570	577	+	14.6667	2.18e-05	0.311	CAAAATCT
CAAAATCT	Vigun07g047900	570	577	+	14.6667	2.18e-05	0.311	CAAAATCT
CAAAATCT	Vigun10g147000	563	570	-	14.6667	2.18e-05	0.311	CAAAATCT
CAAAATCT	Vigun01g061500	571	578	+	14.6667	2.18e-05	0.311	CAAAATCT
CAAAATCT	Vigun07g269100	564	571	-	14.6667	2.18e-05	0.311	CAAAATCT
CAAAATCT	Vigun07g233700	571	578	+	14.6667	2.18e-05	0.311	CAAAATCT
CAAAATCT	Vigun05g232700	565	572	-	14.6667	2.18e-05	0.311	CAAAATCT
CAAAATCT	Vigun06g174100	572	579	+	14.6667	2.18e-05	0.311	CAAAATCT
CAAAATCT	Vigun09g077900	565	572	-	14.6667	2.18e-05	0.311	CAAAATCT
CAAAATCT	Vigun07g241600	567	574	-	14.6667	2.18e-05	0.311	CAAAATCT
CAAAATCT	Vigun04g188700	567	574	-	14.6667	2.18e-05	0.311	CAAAATCT
CAAAATCT	Vigun11g218000	575	582	+	14.6667	2.18e-05	0.311	CAAAATCT
CAAAATCT	Vigun05g034900	575	582	+	14.6667	2.18e-05	0.311	CAAAATCT
CAAAATCT	Vigun11g062400	568	575	-	14.6667	2.18e-05	0.311	CAAAATCT
CAAAATCT	Vigun08g048100	576	583	+	14.6667	2.18e-05	0.311	CAAAATCT
CAAAATCT	Vigun06g194300	569	576	-	14.6667	2.18e-05	0.311	CAAAATCT
CAAAATCT	Vigun03g226500	569	576	-	14.6667	2.18e-05	0.311	CAAAATCT
CAAAATCT	Vigun08g057800	576	583	+	14.6667	2.18e-05	0.311	CAAAATCT
CAAAATCT	Vigun02g053300	569	576	-	14.6667	2.18e-05	0.311	CAAAATCT
CAAAATCT	Vigun09g019700	577	584	+	14.6667	2.18e-05	0.311	CAAAATCT
CAAAATCT	Vigun03g007600	578	585	+	14.6667	2.18e-05	0.311	CAAAATCT
CAAAATCT	Vigun04g142500	579	586	+	14.6667	2.18e-05	0.311	CAAAATCT
CAAAATCT	Vigun07g153100	579	586	+	14.6667	2.18e-05	0.311	CAAAATCT
CAAAATCT	Vigun08g119900	573	580	-	14.6667	2.18e-05	0.311	CAAAATCT
CAAAATCT	Vigun08g006900	573	580	-	14.6667	2.18e-05	0.311	CAAAATCT
CAAAATCT	Vigun07g247900	580	587	+	14.6667	2.18e-05	0.311	CAAAATCT
CAAAATCT	Vigun06g224100	580	587	+	14.6667	2.18e-05	0.311	CAAAATCT
CAAAATCT	Vigun08g033000	580	587	+	14.6667	2.18e-05	0.311	CAAAATCT
CAAAATCT	Vigun04g021300	581	588	+	14.6667	2.18e-05	0.311	CAAAATCT
CAAAATCT	Vigun10g083300	575	582	-	14.6667	2.18e-05	0.311	CAAAATCT
CAAAATCT	Vigun09g000100	583	590	+	14.6667	2.18e-05	0.311	CAAAATCT
CAAAATCT	Vigun01g213500	577	584	-	14.6667	2.18e-05	0.311	CAAAATCT
CAAAATCT	Vigun11g182200	584	591	+	14.6667	2.18e-05	0.311	CAAAATCT
CAAAATCT	Vigun05g162800	584	591	+	14.6667	2.18e-05	0.311	CAAAATCT
CAAAATCT	Vigun10g031900	577	584	-	14.6667	2.18e-05	0.311	CAAAATCT
CAAAATCT	Vigun08g224800	585	592	+	14.6667	2.18e-05	0.311	CAAAATCT
CAAAATCT	Vigun03g046100	578	585	-	14.6667	2.18e-05	0.311	CAAAATCT
CAAAATCT	Vigun02g065300	586	593	+	14.6667	2.18e-05	0.311	CAAAATCT
CAAAATCT	Vigun01g193400	586	593	+	14.6667	2.18e-05	0.311	CAAAATCT
CAAAATCT	Vigun08g170100	586	593	+	14.6667	2.18e-05	0.311	CAAAATCT
CAAAATCT	Vigun09g162400	587	594	+	14.6667	2.18e-05	0.311	CAAAATCT
CAAAATCT	Vigun08g104300	580	587	-	14.6667	2.18e-05	0.311	CAAAATCT
CAAAATCT	Vigun06g035000	587	594	+	14.6667	2.18e-05	0.311	CAAAATCT
CAAAATCT	Vigun11g014500	580	587	-	14.6667	2.18e-05	0.311	CAAAATCT
CAAAATCT	Vigun03g448100	587	594	+	14.6667	2.18e-05	0.311	CAAAATCT
CAAAATCT	Vigun03g121700	587	594	+	14.6667	2.18e-05	0.311	CAAAATCT
CAAAATCT	Vigun08g206800	588	595	+	14.6667	2.18e-05	0.311	CAAAATCT
CAAAATCT	Vigun01g246100	588	595	+	14.6667	2.18e-05	0.311	CAAAATCT
CAAAATCT	Vigun02g201500	588	595	+	14.6667	2.18e-05	0.311	CAAAATCT
CAAAATCT	Vigun11g040200	581	588	-	14.6667	2.18e-05	0.311	CAAAATCT
CAAAATCT	Vigun02g023000	588	595	+	14.6667	2.18e-05	0.311	CAAAATCT
CAAAATCT	Vigun05g246000	588	595	+	14.6667	2.18e-05	0.311	CAAAATCT
CAAAATCT	Vigun09g172500	589	596	+	14.6667	2.18e-05	0.311	CAAAATCT
CAAAATCT	Vigun03g097200	583	590	-	14.6667	2.18e-05	0.311	CAAAATCT
CAAAATCT	Vigun09g101800	590	597	+	14.6667	2.18e-05	0.311	CAAAATCT
CAAAATCT	Vigun05g127800	590	597	+	14.6667	2.18e-05	0.311	CAAAATCT
CAAAATCT	Vigun02g041600	583	590	-	14.6667	2.18e-05	0.311	CAAAATCT
CAAAATCT	Vigun07g061200	591	598	+	14.6667	2.18e-05	0.311	CAAAATCT
CAAAATCT	Vigun06g137200	591	598	+	14.6667	2.18e-05	0.311	CAAAATCT
CAAAATCT	Vigun01g093200	591	598	+	14.6667	2.18e-05	0.311	CAAAATCT
[truncated: 3,036 more rows]
